# Supplementary material for: Deciphering ion transport and ATPase coupling in the intersubunit tunnel of KdpFABC
Source: Nat Commun. 2021 Aug 24;12:5098. doi: 10.1038/s41467-021-25242-x (PMC8385062; doi:10.1038/s41467-021-25242-x)
Supplement: Supplementary file 5 — Source Data file [file 41467_2021_25242_MOESM5_ESM.xlsx]

## Sheet: Fig2d ATPase Lipids - Raw
ATPase stimulation of WT KdpFABC by different lipids - individual measurements/raw data
CL	Standard K2HPO4					Absorption								Amount Pi	Activity
	Konz. [nmol]	Absorption	Background corrected		sample	Protein	Protein	Protein	mean Protein	buffer	buffer	mean buffer	Protein-buffer	µmol Pi	µmol Pi/g*min	µmol Pi/mg*min	% activity
	0	0.149	0		0 µM	0.469	0.492	0.462	0.474333	0.277	0.275	0.276	0.198333	0.00105384	2107.69	2.10769	100
	0.4	0.264	0.115		10 µM	0.537	0.55	0.576	0.554333	0.258	0.267	0.2625	0.291833	0.00155066	3101.31	3.10131	147.143
	0.8	0.337	0.188		25 µM	0.751	0.692	0.681	0.6865	0.258	0.305	0.2815	0.405	0.00215197	4303.93	4.30393	204.202
	2	0.522	0.373		50 µM	0.696	0.675	0.696	0.689	0.266	0.277	0.2715	0.4175	0.00221838	4436.77	4.43677	210.504
	3.2	0.747	0.598		100 µM	0.8	0.781	0.762	0.781	0.285	0.283	0.284	0.497	0.00264081	5281.62	5.28162	250.588
	4.8	1.079	0.93		250 µM	0.883	0.856	0.842	0.860333	0.3	0.296	0.298	0.562333	0.00298796	5975.91	5.97591	283.529
	6	1.253	1.104
								Error Propagation:	0.015695			0.00141421	0.0157586	8.37332e-05	167.466	0.167466
									0.0198578			0.00636396	0.0208527	0.000110801	221.601	0.221601
									0.00777817			0.033234	0.0341321	0.000181361	362.722	0.362722
									0.0121244			0.00777817	0.0144049	7.65402e-05	153.08	0.15308
									0.019			0.00141421	0.0190526	0.000101236	202.471	0.202471
									0.0208407			0.00282843	0.0210317	0.000111752	223.504	0.223504
DOPE	Standard K2HPO4					Absorption								Amount Pi	Activity
	Konz. [nmol]	Absorption	Background corrected		sample	Protein	Protein	Protein	mean Protein	buffer	buffer	mean buffer	Protein-buffer	µmol Pi	µmol Pi/g*min	µmol Pi/mg*min	% activity
	0	0.149	0		0 µM	0.5	0.472	0.502	0.491333	0.259	0.269	0.264	0.227333	0.00120793	2415.87	2.41587	100
	0.4	0.264	0.115		10 µM	0.496	0.48	0.482	0.486	0.27	0.288	0.279	0.207	0.00109989	2199.79	2.19979	91.0557
	0.8	0.337	0.188		25 µM	0.504	0.5	0.468	0.490667	0.281	0.282	0.2815	0.209167	0.00111141	2222.81	2.22281	92.0088
	2	0.522	0.373		50 µM	0.474	0.501	0.504	0.493	0.269	0.261	0.265	0.228	0.00121148	2422.95	2.42295	100.293
	3.2	0.747	0.598		100 µM	0.461	0.495	0.482	0.479333	0.257	0.276	0.2665	0.212833	0.00113089	2261.78	2.26178	93.6217
	4.8	1.079	0.93		250 µM	0.588	0.53	0.517	0.5235	0.271	0.272	0.2715	0.252	0.001339	2678	2.678	110.85
	6	1.253	1.104
								Error Propagation:	0.016773			0.00707107	0.0182026	9.67193e-05	193.439	0.193439
									0.0087178			0.0127279	0.0154272	8.19726e-05	163.945	0.163945
									0.0197315			0.000707107	0.0197442	0.000104911	209.821	0.209821
									0.0165227			0.00565685	0.0174642	9.27962e-05	185.592	0.185592
									0.0171561			0.013435	0.0217907	0.000115785	231.569	0.231569
									0.00919239			0.000707107	0.00921954	4.8988e-05	97.976	0.097976
DOPC	Standard K2HPO4					Absorption								Amount Pi	Activity
	Konz. [nmol]	Absorption	Background corrected		sample	Protein	Protein	Protein	mean Protein	buffer	buffer	mean buffer	Protein-buffer	µmol Pi	µmol Pi/g*min	µmol Pi/mg*min	% activity
	0	0.142	0		0 µM	0.423	0.388	0.464	0.425	0.258	0.263	0.2605	0.1645	0.000811544	1623.09	1.62309	100
	0.4	0.227	0.085		10 µM	0.448	0.437	0.435	0.44	0.245	0.255	0.25	0.19	0.000937346	1874.69	1.87469	115.502
	0.8	0.308	0.166		25 µM	0.455	0.455	0.442	0.450667	0.263	0.276	0.2695	0.181167	0.000893767	1787.53	1.78753	110.132
	2	0.51	0.368		50 µM	0.507	0.431	0.449	0.462333	0.267	0.261	0.264	0.198333	0.000978457	1956.91	1.95691	120.567
	3.2	0.769	0.627		100 µM	0.497	0.459	0.452	0.469333	0.249	0.248	0.2485	0.220833	0.00108946	2178.92	2.17892	134.245
	4.8	1.208	1.066		250 µM	0.478	0.477	0.518	0.491	0.256	0.245	0.2505	0.2405	0.00118648	2372.96	2.37296	146.201
	6	1.307	1.165
								Error Propagation:	0.0380395			0.00353553	0.0382034	0.000188473	376.945	0.376945
									0.007			0.00707107	0.00994987	4.90867e-05	98.1734	0.0981734
									0.00750555			0.00919239	0.0118673	5.85462e-05	117.092	0.117092
									0.0397157			0.00424264	0.0399416	0.000197048	394.096	0.394096
									0.0242143			0.000707107	0.0242246	0.00011951	239.02	0.23902
									0.023388			0.00777817	0.0246475	0.000121596	243.192	0.243192
DOPG	Standard K2HPO4					Absorption								Amount Pi	Activity
	Konz. [nmol]	Absorption	Background corrected		sample	Protein	Protein	Protein	mean Protein	buffer	buffer	mean buffer	Protein-buffer	µmol Pi	µmol Pi/g*min	µmol Pi/mg*min	% activity
	0	0.142	0		0 µM	0.424	0.418	0.42	0.420667	0.262	0.27	0.266	0.154667	0.000763032	1526.06	1.52606	100
	0.4	0.227	0.085		10 µM	0.567	0.535	0.542	0.548	0.309	0.18	0.2445	0.3035	0.00149729	2994.57	2.99457	196.228
	0.8	0.308	0.166		25 µM	0.523	0.502	0.502	0.509	0.258	0.232	0.245	0.264	0.00130242	2604.83	2.60483	170.69
	2	0.51	0.368		50 µM	0.473	0.459	0.489	0.473667	0.262	0.266	0.264	0.209667	0.00103437	2068.74	2.06874	135.56
	3.2	0.769	0.627		100 µM	0.503	0.514	0.511	0.509333	0.257	0.27	0.2635	0.245833	0.00121279	2425.59	2.42559	158.944
	4.8	1.208	1.066		250 µM	0.624	0.604	0.653	0.627	0.265	0.276	0.2705	0.3565	0.00175876	3517.51	3.51751	230.496
	6	1.307	1.165
								Error Propagation:	0.00305505			0.00565685	0.0064291	3.17173e-05	63.4346	0.0634346
									0.0168226			0.0912168	0.0927551	0.000457598	915.195	0.915195
									0.0121244			0.0183848	0.0220227	0.000108647	217.294	0.217294
									0.0150111			0.00282843	0.0152753	7.53589e-05	150.718	0.150718
									0.00568624			0.00919239	0.0108089	5.33248e-05	106.65	0.10665
									0.0246374			0.00777817	0.025836	0.000127459	254.919	0.254919

## Sheet: Fig2d ATPase Lipids - Processed
ATPase stimulation of WT KdpFABC by different lipids - processed data
		ATPase activity [µmol Pi/mg*ml
	Lipid conc. [µM]	CA	∆CA	DOPE	∆DOPE	DOPG	∆DOPG	DOPC	∆DOPC
	0	2.10769	0.167466	2.41587	0.193439	1.52606	0.0634346	1.62309	0.376945
	10	3.10131	0.221601	2.19979	0.163945	2.99457	0.915195	1.87469	0.0981734
	25	4.30393	0.362722	2.22281	0.209821	2.60483	0.217294	1.78753	0.117092
	50	4.43677	0.15308	2.42295	0.185592	2.06874	0.150718	1.95691	0.394096
	100	5.28162	0.202471	2.26178	0.231569	2.42559	0.10665	2.17892	0.23902
	250	5.97591	0.223504	2.678	0.097976	3.51751	0.254919	2.37296	0.243192

## Sheet: Fig5a ATPase Tunnel - Raw
ATPase activity of KdpFABC variants in the intersubunit tunnel - individual measurements/raw data
KdpFABF232IC - Biological Replicate 1
Standard K2HPO4					Absorption								Amount Pi	Activity
Konz. [nmol]	Absorption	Background corrected		sample	Protein	Protein	Protein	mean Protein	buffer	buffer	mean buffer	Protein-buffer	µmol Pi	µmol Pi/g*min	µmol Pi/mg*min	% activity
0	0.453	0.453	KdpFABC	ATP	0.545	0.536	0.516	0.532333	0.472	0.471	0.4715	0.0608333	0.000393743	77.2046	0.0772046	30.3661
0.4	0.501	0.501		ATP+KCl	0.677	0.627	0.653	0.652333	0.449	0.455	0.452	0.200333	0.00129666	254.246	0.254246	100
0.8	0.528	0.528		ATP+KCl+oV	0.491	0.464	0.453	0.469333	0.434	0.435	0.4345	0.0348333	0.000225458	44.2075	0.0442075	17.3877
2	0.766	0.766	KdpFABC_F232I	ATP	0.59	0.577	0.573	0.58	0.471	0.478	0.4745	0.1055	0.000682848	105.868	0.105868	41.6399
3.2	0.981	0.981		ATP+KCl	0.693	0.707	0.708	0.702667	0.485	0.481	0.483	0.219667	0.00142179	220.433	0.220433	86.7005
4.8	1.198	1.198		ATP+KCl+oV	0.53	0.51	0.517	0.519	0.462	0.463	0.4625	0.0565	0.000365696	56.697	0.056697	22.3
6	1.366	1.366
							Error Propagation:	0.0121198			0.0005	0.0121301	7.85119e-05	15.3945	0.0153945	6.05503
								0.0204179			0.003	0.0206371	0.000133573	26.1908	0.0261908	10.3014
								0.0159652			0.0005	0.0159731	0.000103386	20.2717	0.0202717	7.97331
								0.00725718			0.0035	0.00805709	5.21494e-05	8.08518	0.00808518	3.18022
								0.00684755			0.002	0.00713364	4.61725e-05	7.15852	0.00715852	2.81577
								0.00828654			0.0005	0.00830161	5.37321e-05	8.33055	0.00833055	3.27672
KdpFABF232IC - Biological Replicate 2
Standard K2HPO4					Absorption								Amount Pi	Activity
Konz. [nmol]	Absorption	Background corrected		sample	Protein	Protein	Protein	mean Protein	buffer	buffer	mean buffer	Protein-buffer	µmol Pi	µmol Pi/g*min	µmol Pi/mg*min	% activity
0	0.432	0.432	KdpFABC	ATP	0.571	0.576	0.569	0.572	0.46	0.505	0.4825	0.0895	0.000621096	126.754	0.126754	33.9873
0.4	0.473	0.473		ATP+KCl	0.698	0.687	0.701	0.695333	0.419	0.445	0.432	0.263333	0.00182743	372.946	0.372946	100
0.8	0.525	0.525		ATP+KCl+oV	0.474	0.482	0.48	0.478667	0.49	0.459	0.4745	0.00416667	2.89151e-05	5.90104	0.00590104	1.58228
2	0.727	0.727	KdpFABC_F232I	ATP	0.521	0.525	0.506	0.517333	0.444	0.452	0.448	0.0693333	0.000481147	109.352	0.109352	29.3211
3.2	0.925	0.925		ATP+KCl	0.645	0.636	0.651	0.644	0.454	0.485	0.4695	0.1745	0.00121096	275.219	0.275219	73.796
4.8	1.132	1.132		ATP+KCl+oV	0.476	0.47	0.477	0.474333	0.444	0.441	0.4425	0.0318333	0.000220911	50.2071	0.0502071	13.4623
6	1.275	1.275
							Error Propagation:	0.00294392			0.0225	0.0226918	0.000157472	32.1372	0.0321372	8.62086
								0.00601849			0.013	0.0143256	9.94142e-05	20.2886	0.0202886	5.446
								0.00339935			0.0155	0.0158684	0.000110121	22.4736	0.0224736	6.0313
								0.00817856			0.004	0.00910433	6.31807e-05	14.3592	0.0143592	3.85856
								0.00616441			0.0155	0.0166808	0.000115759	26.3088	0.0263088	7.05887
								0.00309121			0.0015	0.00343592	2.3844e-05	5.41909	0.00541909	1.475
KdpFABF232IC - Biological Replicate 3
Standard K2HPO4					Absorption								Amount Pi	Activity
Konz. [nmol]	Absorption	Background corrected		sample	Protein	Protein	Protein	mean Protein	buffer	buffer	mean buffer	Protein-buffer	µmol Pi	µmol Pi/g*min	µmol Pi/mg*min	% activity
0	0.397	0.397	KdpFABC	ATP	0.536	0.589	0.593	0.572667	0.495	0.502	0.4985	0.0741667	0.000507991	99.6061	0.0996061	30.5842
0.4	0.456	0.456		ATP+KCl	0.751	0.661	0.688	0.7	0.453	0.462	0.4575	0.2425	0.00166096	325.678	0.325678	100
0.8	0.507	0.507		ATP+KCl+oV	0.495	0.486	0.488	0.489667	0.469	0.477	0.473	0.0166667	0.000114155	22.3834	0.0223834	6.87285
2	0.689	0.689	KdpFABC_F232I	ATP	0.594	0.58	0.576	0.583333	0.46	0.481	0.4705	0.112833	0.000772831	143.117	0.143117	43.9443
3.2	0.902	0.902		ATP+KCl	0.776	0.684	0.748	0.736	0.491	0.496	0.4935	0.2425	0.00166096	307.585	0.307585	94.4444
4.8	1.113	1.113		ATP+KCl+oV	0.535	0.524	0.529	0.529333	0.49	0.469	0.4795	0.0498333	0.000341324	63.2082	0.0632082	19.4082
6	1.241	1.241
							Error Propagation:	0.0259786			0.0035	0.0262133	0.000179543	35.2046	0.0352046	10.8154
								0.0377094			0.0045	0.037977	0.000260116	51.0032	0.0510032	15.6646
								0.00385861			0.004	0.00555778	3.8067e-05	7.46411	0.00746411	2.31896
								0.00771722			0.0105	0.0130309	8.92531e-05	16.5283	0.0165283	5.08735
								0.0385054			0.0025	0.0385865	0.000264291	48.9428	0.0489428	15.0321
								0.00449691			0.0105	0.0114224	7.82359e-05	14.4881	0.0144881	4.46262
KdpFABL228RC - Biological Replicate 1
Standard K2HPO4					Absorption								Amount Pi	Activity
Konz. [nmol]	Absorption	Background corrected		sample	Protein	Protein	Protein	mean Protein	buffer	buffer	mean buffer	Protein-buffer	µmol Pi	µmol Pi/g*min	µmol Pi/mg*min	% activity
0	0.477	0.477	KdpFABC	ATP	0.617	0.577	0.602	0.598667	0.492	0.49	0.491	0.107667	0.000743041	161.531	0.161531	48.7915
0.4	0.524	0.524		ATP+KCl	0.751	0.737	0.74	0.742667	0.516	0.528	0.522	0.220667	0.00152289	331.063	0.331063	100
0.8	0.558	0.558		ATP+KCl+oV	0.566	0.532	0.53	0.542667	0.502	0.52	0.511	0.0316667	0.000218542	47.509	0.047509	14.3505
2	0.78	0.78	KdpFABC_L228R	ATP	0.738	0.73	0.731	0.733	0.55	0.527	0.5385	0.1945	0.00134231	263.197	0.263197	79.5006
3.2	0.958	0.958		ATP+KCl	0.814	0.782	0.756	0.784	0.621	0.582	0.6015	0.1825	0.00125949	246.959	0.246959	74.5957
4.8	1.194	1.194		ATP+KCl+oV	0.681	0.653	0.65	0.661333	0.519	0.497	0.508	0.153333	0.0010582	207.49	0.20749	62.674
6	1.321	1.321
							Error Propagation:	0.0164992			0.001	0.0165294	0.000114075	24.7989	0.0247989	7.49225
								0.00601849			0.006	0.00849837	5.86499e-05	12.75	0.01275	3.85428
								0.0165193			0.009	0.0188119	0.000129827	28.2233	0.0282233	8.52643
								0.00355903			0.0115	0.0120381	8.30789e-05	16.29	0.01629	4.9229
								0.0237206			0.0195	0.0307069	0.000211918	41.5526	0.0415526	12.5522
								0.0139603			0.011	0.0177733	0.000122659	24.0507	0.0240507	7.26633
KdpFABL228RC - Biological Replicate 2
Standard K2HPO4					Absorption								Amount Pi	Activity
Konz. [nmol]	Absorption	Background corrected		sample	Protein	Protein	Protein	mean Protein	buffer	buffer	mean buffer	Protein-buffer	µmol Pi	µmol Pi/g*min	µmol Pi/mg*min	% activity
0	0.522	0.522	KdpFABC	ATP	0.584	0.606	0.624	0.604667	0.48	0.495	0.4875	0.117167	0.000876996	190.651	0.190651	61.5048
0.4	0.534	0.534		ATP+KCl	0.716	0.736	0.717	0.723	0.526	0.539	0.5325	0.1905	0.0014259	309.978	0.309978	100
0.8	0.549	0.549		ATP+KCl+oV	0.514	0.518	0.521	0.517667	0.532	0.499	0.5155	0.00216667	1.62176e-05	3.52556	0.00352556	1.13736
2	0.733	0.733	KdpFABC_L228R	ATP	0.814	0.788	0.796	0.799333	0.493	0.522	0.5075	0.291833	0.00218438	428.31	0.42831	138.174
3.2	0.967	0.967		ATP+KCl	0.829	0.841	0.809	0.826333	0.616	0.582	0.599	0.227333	0.0017016	333.646	0.333646	107.636
4.8	1.193	1.193		ATP+KCl+oV	0.487	0.607	0.614	0.6105	0.564	0.533	0.5485	0.062	0.000464072	90.9945	0.0909945	29.3552
6	1.323	1.323
								0.0163571			0.0075	0.0179946	0.00013469	29.2805	0.0292805	9.44723
								0.00920145			0.0065	0.0112657	8.43243e-05	18.3314	0.0183314	5.91576
								0.00286744			0.0165	0.0167473	0.000125354	27.2509	0.0272509	8.79258
								0.010873			0.0145	0.0181238	0.000135657	26.5995	0.0265995	8.58246
								0.0131993			0.017	0.0215226	0.000161097	31.5877	0.0315877	10.1915
								0.0035			0.0155	0.0158902	0.000118939	23.3214	0.0233214	7.52513
KdpFABL228RC - Biological Replicate 3
Standard K2HPO4					Absorption								Amount Pi	Activity
Konz. [nmol]	Absorption	Background corrected		sample	Protein	Protein	Protein	mean Protein	buffer	buffer	mean buffer	Protein-buffer	µmol Pi	µmol Pi/g*min	µmol Pi/mg*min	% activity
0	0.396	0.396	KdpFABC	ATP	0.525	0.547	0.566	0.546	0.501	0.479	0.49	0.056	0.000372588	82.7974	0.0827974	26.1072
0.4	0.444	0.444		ATP+KCl	0.657	0.653	0.694	0.668	0.455	0.452	0.4535	0.2145	0.00142715	317.143	0.317143	100
0.8	0.545	0.545	KdpFABC_L228R	ATP	0.718	0.734	0.716	0.722667	0.493	0.581	0.493	0.229667	0.00152806	339.568	0.339568	107.071
2	0.718	0.718		ATP+KCl	0.655	0.676	0.669	0.666667	0.475	0.463	0.469	0.197667	0.00131515	276.873	0.276873	87.3022
3.2	0.895	0.895		ATP+KCl+50 µM oV	0.596	0.59	0.573	0.586333	0.474	0.485	0.4795	0.106833	0.000710801	149.642	0.149642	47.1844
4.8	1.134	1.134		ATP+KCl+500 µM oV	0.575	0.543	0.546	0.554667	0.511	0.505	0.508	0.0466667	0.00031049	65.3663	0.0653663	20.611
6	1.265	1.265
								0.0167531			0.011	0.0200416	0.000133344	29.632	0.029632	9.35027
								0.0184572			0.0015	0.018518	0.000123207	27.3793	0.0273793	8.64052
								0.00805536			0	0.00805536	5.35952e-05	11.9101	0.0119101	3.77243
								0.00873053			0.006	0.0105935	7.04824e-05	14.8384	0.0148384	4.69243
								0.00974109			0.0055	0.0111865	7.44281e-05	15.6691	0.0156691	4.95364
								0.0144299			0.003	0.0147385	9.80603e-05	20.6443	0.0206443	6.51927
KdpFABL228RC - Biological Replicate 4
Standard K2HPO4					Absorption								Amount Pi	Activity
Konz. [nmol]	Absorption	Background corrected		sample	Protein	Protein	Protein	mean Protein	buffer	buffer	mean buffer	Protein-buffer	µmol Pi	µmol Pi/g*min	µmol Pi/mg*min	% activity
0	0.183	0.183	KdpFABC	ATP	0.551	0.55	0.574	0.558333	0.466	0.462	0.464	0.0943333	0.000814623	134.648	0.134648	36.7056
0.4	0.212	0.212		ATP+KCl	0.738	0.698	0.739	0.725	0.469	0.467	0.468	0.257	0.00221934	366.834	0.366834	100
0.8	0.32	0.32	KdpFABC_L228R	ATP	0.819	0.772	0.827	0.806	0.456	0.459	0.4575	0.3485	0.0030095	497.438	0.497438	135.603
2	0.437	0.437		ATP+KCl	0.85	0.804	0.814	0.822667	0.464	0.483	0.4735	0.349167	0.00301526	506.766	0.506766	138.146
3.2	0.564	0.564		ATP+KCl+50 µM oV	0.693	0.659	0.668	0.673333	0.456	0.467	0.4615	0.211833	0.0018293	307.446	0.307446	83.8107
4.8	0.769	0.769		ATP+KCl+500 µM oV	0.606	0.565	0.579	0.583333	0.463	0.453	0.458	0.125333	0.00108233	181.904	0.181904	49.5875
6	0.836	0.836
								0.0110855			0.002	0.0112645	9.72754e-05	16.0786	0.0160786	4.3847
								0.0190962			0.001	0.0191224	0.000165133	27.2947	0.0272947	7.44159
								0.0242625			0.0015	0.0243088	0.00020992	34.6976	0.0346976	9.45942
								0.019754			0.0095	0.0219197	0.000189289	31.8133	0.0318133	8.67322
								0.0143836			0.0055	0.0153993	0.000132982	22.3499	0.0223499	6.09383
								0.0170163			0.005	0.0177357	0.000153158	25.7409	0.0257409	7.01806
KdpFABF232AC - Biological Replicate 1
Standard K2HPO4					Absorption								Amount Pi	Activity
Konz. [nmol]	Absorption	Background corrected		sample	Protein	Protein	Protein	mean Protein	buffer	buffer	mean buffer	Protein-buffer	µmol Pi	µmol Pi/g*min	µmol Pi/mg*min	% activity
0	0.473	0.473	KdpFABC	0 mM KCl	0.684	0.723	0.687	0.698	0.538	0.531	0.5345	0.1635	0.000957821	273.663	0.273663	57.3684
0.4	0.524	0.524		1 mM KCl	0.772	0.816	0.815	0.801	0.522	0.51	0.516	0.285	0.0016696	477.027	0.477027	100
0.8	0.596	0.596		1 mM KCl, 25 µM oV	0.577	0.583	0.565	0.575	0.512	0.46	0.486	0.089	0.000521383	148.966	0.148966	31.2281
2	0.819	0.819	KdpFABC_F232A	0 mM KCl	1.559	1.515	1.454	1.50933	0.541	0.525	0.533	0.976333	0.00571959	1485.61	1.48561	311.43
3.2	0.967	0.967		1 mM KCl	1.598	1.542	1.628	1.58933	0.498	0.497	0.4975	1.09183	0.00639621	1661.35	1.66135	348.272
4.8	1.36	1.36
6	1.472	1.472
								0.01772			0.0035	0.0180624	0.000105814	30.2325	0.0302325	6.33864
								0.0205102			0.006	0.0213698	0.000125189	35.7683	0.0357683	7.49898
								0.00748331			0.026	0.0270555	0.000158497	45.285	0.045285	9.4938
								0.0430529			0.008	0.0437899	0.000256531	66.6315	0.0666315	13.9685
								0.0356402			0.0005	0.0356437	0.000208809	54.2361	0.0542361	11.3701
KdpFABF232AC - Biological Replicate 2
Standard K2HPO4					Absorption								Amount Pi	Activity
Konz. [nmol]	Absorption	Background corrected		sample	Protein	Protein	Protein	mean Protein	buffer	buffer	mean buffer	Protein-buffer	µmol Pi	µmol Pi/g*min	µmol Pi/mg*min	% activity
0	0.37	0.37	KdpFABC	0 mM KCl	0.731	0.801	0.809	0.780333	0.574	0.549	0.5615	0.218833	0.00112917	327.296	0.327296	96.261
0.4	0.469	0.469		1 mM KCl	0.711	0.877	0.69	0.759333	0.517	0.547	0.532	0.227333	0.00117303	340.009	0.340009	100
0.8	0.54	0.54		1 mM KCl, 50 µM oV	0.496	0.519	0.521	0.512	0.5	0.486	0.493	0.019	9.80392e-05	28.4172	0.0284172	8.35777
2	0.818	0.818	KdpFABC_F232A	0 mM KCl	1.535	1.463	1.347	1.44833	0.516	0.543	0.5295	0.918833	0.00474114	1156.38	1.15638	340.102
3.2	1.052	1.052		1 mM KCl	1.331	1.316	1.355	1.334	0.58	0.647	0.6135	0.7205	0.00371775	906.768	0.906768	266.69
4.8	1.268	1.268		1 mM KCl, 50 µM oV	0.567	0.585	0.615	0.589	0.5	0.523	0.5115	0.0775	0.000399897	97.5358	0.0975358	28.6863
6	1.502	1.502
								0.0350365			0.0125	0.0371995	0.000191948	55.6371	0.0556371	16.3643
								0.0836434			0.015	0.0849778	0.000438482	127.096	0.127096	37.3806
								0.0113431			0.007	0.0133292	6.87779e-05	19.9356	0.0199356	5.86573
								0.0774482			0.0135	0.078616	0.000405655	98.9403	0.0989403	29.0998
								0.0160624			0.0335	0.0371517	0.000191701	46.7564	0.0467564	13.7526
								0.019799			0.0115	0.0228965	0.000118145	28.8159	0.0288159	8.47674
KdpFABF232AC - Biological Replicate 3
Standard K2HPO4					Absorption								Amount Pi	Activity
Konz. [nmol]	Absorption	Background corrected		sample	Protein	Protein	Protein	mean Protein	buffer	buffer	mean buffer	Protein-buffer	µmol Pi	µmol Pi/g*min	µmol Pi/mg*min	% activity
0	0.414	0.414	KdpFABC	ATP	0.612	0.636	0.644	0.630667	0.553	0.501	0.527	0.103667	0.000615964	159.991	0.159991	48.9378
0.4	0.498	0.498		ATP+KCl	0.694	0.73	0.701	0.708333	0.486	0.507	0.4965	0.211833	0.00125867	326.926	0.326926	100
0.8	0.604	0.604		ATP+KCl+oV	0.581	0.573	0.628	0.594	0.571	0.566	0.5685	0.0255	0.000151515	39.3546	0.0393546	12.0378
2	0.778	0.778	KdpFABC_F232A	ATP	1.053	1.146	1.109	1.10267	0.592	0.556	0.574	0.528667	0.00314122	795.245	0.795245	243.249
3.2	0.986	0.986		ATP+KCl	1.177	1.175	1.157	1.16967	0.552	0.563	0.5575	0.612167	0.00363735	920.849	0.920849	281.669
4.8	1.214	1.214		ATP+KCl+oV	0.606	0.531	0.603	0.58	0.555	0.569	0.562	0.018	0.000106952	27.0764	0.0270764	8.28213
6	1.394	1.394
								0.0135974			0.026	0.0293409	0.000174337	45.2823	0.0452823	13.8538
								0.0155849			0.0105	0.018792	0.000111658	29.002	0.029002	8.87563
								0.0242625			0.0025	0.0243909	0.000144925	37.6429	0.0376429	11.5177
								0.0382303			0.018	0.0422558	0.000251074	63.5632	0.0635632	19.4447
								0.00899383			0.0055	0.0105422	6.26396e-05	15.8581	0.0158581	4.85893
								0.0346699			0.007	0.0353695	0.000210157	53.2044	0.0532044	16.2766
KdpFABF232AC - Biological Replicate 4
Standard K2HPO4					Absorption								Amount Pi	Activity
Konz. [nmol]	Absorption	Background corrected		sample	Protein	Protein	Protein	mean Protein	buffer	buffer	mean buffer	Protein-buffer	µmol Pi	µmol Pi/g*min	µmol Pi/mg*min	% activity
0	0.406	0.406	KdpFABC	ATP	0.592	0.562	0.563	0.572333	0.466	0.473	0.4695	0.102833	0.000680115	115.274	0.115274	50.4497
0.4	0.459	0.459		ATP+KCl	0.669	0.644	0.662	0.658333	0.456	0.453	0.4545	0.203833	0.0013481	228.492	0.228492	100
0.8	0.513	0.513		ATP+KCl+oV	0.467	0.454	0.457	0.459333	0.424	0.437	0.4305	0.0288333	0.000190697	32.3215	0.0323215	14.1455
2	0.733	0.733	KdpFABC_F232A	ATP	1.148	1.089	1.072	1.103	0.45	0.458	0.454	0.649	0.00429233	727.513	0.727513	318.397
3.2	0.944	0.944		ATP+KCl	1.202	1.103	1.09	1.13167	0.454	0.468	0.461	0.670667	0.00443563	751.801	0.751801	329.027
4.8	1.159	1.159		ATP+KCl+oV	0.522	0.481	0.508	0.503667	0.428	0.437	0.4325	0.0711667	0.000470679	79.7761	0.0797761	34.9141
6	1.257	1.257
								0.0139124			0.0035	0.0143459	9.48805e-05	16.0814	0.0160814	7.03945
								0.0105304			0.0015	0.0106367	7.03484e-05	11.9235	0.0119235	5.22018
								0.00555778			0.0065	0.00855213	5.65617e-05	9.58673	0.00958673	4.19797
								0.0325679			0.004	0.0328126	0.000217015	36.7821	0.0367821	16.0984
								0.0500156			0.007	0.050503	0.000334015	56.6127	0.0566127	24.777
								0.0170163			0.0045	0.0176013	0.000116411	19.7306	0.0197306	8.63627

## Sheet: Fig5a ATPase Tunnel - Processed
ATPase activity of KdpFABC variants in the intersubunit tunnel - processed data
	Normalized ATPase Activity (%)
Variant	KdpFABC			KdpFABF232IC			KdpFABL228RC				KdpFABF232AC
Condition	ATP	ATP+KCl	ATP+KCl+50 µM oV	ATP	ATP+KCl	ATP+KCl+50 µM oV	ATP	ATP+KCl	ATP+KCl+50 µM oV	ATP+KCl+500 µM oV	ATP	ATP+KCl	ATP+KCl+50 µM oV
	30.3661	100	17.3877	41.6399	86.7005	22.3	79.5006	74.5957	62.674	29.3552	311.43	348.272	28.6863
	33.9873	100	1.58228	29.3211	73.796	13.4623	138.174	107.636	47.1844	20.611	340.102	266.69	8.28213
	30.5842	100	6.87285	43.9443	94.4444	19.4082	107.071	87.3022	83.8107	49.5875	243.249	281.669	34.9141
	48.7915	100	14.3505				135.603	138.146			318.397	329.027
	61.5048	100	1.13736
	26.1072	100	31.2281
	36.7056	100	8.35777
	57.3684	100	12.0378
	96.261	100	14.1455
	48.9378	100
	50.4497	100

## Sheet: SF11 ATPase F232A Affinity
ATP-dependent ATPase activity of KdpFABF232AC
Standard K2HPO4					Absorption								Amount Pi	Activity
Konz. [nmol]	Absorption	Background corrected		sample	Protein	Protein	Protein	mean Protein	buffer	buffer	mean buffer	Protein-buffer	µmol Pi	µmol Pi/g*min	µmol Pi/mg*min
0	0.419	0	KdpFABC	0.05	0.513	0.505	0.515	0.511	0.448	0.442	0.445	0.066	0.000386191	51.4921	0.0514921
0.4	0.471	0.052		0.1	0.564	0.496	0.502	0.520667	0.424	0.41	0.417	0.103667	0.000606593	80.879	0.080879
0.8	0.55	0.131		0.3	0.566	0.555	0.615	0.578667	0.466	0.449	0.4575	0.121167	0.000708992	94.5322	0.0945322
2	0.728	0.309	KdpFABC_F232A	0.5	0.607	0.615	0.601	0.607667	0.408	0.462	0.435	0.172667	0.00101034	134.712	0.134712
3.2	0.99	0.571		1	0.707	0.682	0.699	0.696	0.481	0.497	0.489	0.207	0.00121123	161.498	0.161498
4.8	1.272	0.853		2	0.806	0.81	0.767	0.794333	0.542	0.468	0.505	0.289333	0.001693	225.733	0.225733
6	1.418	0.999
								0.00432049			0.003	0.00525991	3.07777e-05	4.1037	0.0041037
								0.030739			0.007	0.031526	0.00018447	24.5961	0.0245961
								0.0260811			0.0085	0.0274312	0.00016051	21.4014	0.0214014
								0.00573488			0.027	0.0276023	0.000161512	21.5349	0.0215349
								0.0104243			0.008	0.0131403	7.68886e-05	10.2518	0.0102518
								0.0193964			0.037	0.0417759	0.000244446	32.5928	0.0325928

## Sheet: Fig5b,c Transport WT - Raw
ACMA Transport traces of reconstituted KdpFABF232AC - ordered by biological replicate
	Biological Replicate 1														Biological Replicate 2										Biological Replicate 3				Biological Replicate 4						Biological Replicate 5										Biological Replicate 6
	Replicate 1		Replicate 2		Replicate 3		Replicate 4		Replicate 5		Replicate 6		Replicate 7		Replicate 1		Replicate 2		Replicate 3		Replicate 4		Replicate 5		Replicate 1		Replicate 2		Replicate 1		Replicate 2		Replicate 3		Replicate 1		Replicate 2		Replicate 3		Replicate 4		Replicate 5		Replicate 1		Replicate 2		Replicate 3
	Time (s)	Fluorescence (a.u.)	Time (s)	Fluorescence (a.u.)	Time (s)	Fluorescence (a.u.)	Time (s)	Fluorescence (a.u.)	Time (s)	Fluorescence (a.u.)	Time (s)	Fluorescence (a.u.)	Time (s)	Fluorescence (a.u.)	Time (s)	Fluorescence (a.u.)	Time (s)	Fluorescence (a.u.)	Time (s)	Fluorescence (a.u.)	Time (s)	Fluorescence (a.u.)	Time (s)	Fluorescence (a.u.)	Time (s)	Fluorescence (a.u.)	Time (s)	Fluorescence (a.u.)	Time (s)	Fluorescence (a.u.)	Time (s)	Fluorescence (a.u.)	Time (s)	Fluorescence (a.u.)	Time (s)	Fluorescence (a.u.)	Time (s)	Fluorescence (a.u.)	Time (s)	Fluorescence (a.u.)	Time (s)	Fluorescence (a.u.)	Time (s)	Fluorescence (a.u.)	Time (s)	Fluorescence (a.u.)	Time (s)	Fluorescence (a.u.)	Time (s)
	0	2.12706e+06	0	1.99547e+06	0	1.88448e+06	0	1.90404e+06	0	1.87122e+06	0	1.86753e+06	0	1.89411e+06	0	2.03305e+06	0	1.97822e+06	0	1.91261e+06	0	2.00585e+06	0	1.89458e+06	0	1.77996e+06	0	1.75261e+06	0	1.96093e+06	0	1.91195e+06	0	1.89748e+06	0	1.91879e+06	0	1.96213e+06	0	1.94332e+06	0	1.86292e+06	0	1.86642e+06	0	1.83246e+06	0	1.99161e+06	0
	1	2.11257e+06	1	1.99466e+06	1	1.89972e+06	1	1.90498e+06	1	1.87302e+06	1	1.86592e+06	1	1.88922e+06	1	2.04212e+06	1	1.9871e+06	1	1.90701e+06	1	1.98818e+06	1	1.89286e+06	1	1.77131e+06	1	1.75627e+06	1	1.95752e+06	1	1.92272e+06	1	1.90489e+06	1	1.92394e+06	1	1.97467e+06	1	1.94325e+06	1	1.86289e+06	1	1.84686e+06	1	1.8412e+06	1	1.98763e+06	1
	2	2.13012e+06	2	1.99307e+06	2	1.8859e+06	2	1.906e+06	2	1.87257e+06	2	1.86395e+06	2	1.89971e+06	2	2.03969e+06	2	2.00017e+06	2	1.90334e+06	2	2.00555e+06	2	1.89143e+06	2	1.77757e+06	2	1.75607e+06	2	1.94309e+06	2	1.92836e+06	2	1.89884e+06	2	1.9459e+06	2	1.96852e+06	2	1.9483e+06	2	1.87696e+06	2	1.86404e+06	2	1.83083e+06	2	1.99389e+06	2
	3	2.13304e+06	3	1.982e+06	3	1.88569e+06	3	1.91062e+06	3	1.87248e+06	3	1.86482e+06	3	1.89395e+06	3	2.02849e+06	3	1.98454e+06	3	1.89845e+06	3	2.00311e+06	3	1.89345e+06	3	1.78187e+06	3	1.76454e+06	3	1.95389e+06	3	1.92005e+06	3	1.88906e+06	3	1.92574e+06	3	1.96127e+06	3	1.94667e+06	3	1.86756e+06	3	1.8628e+06	3	1.84083e+06	3	1.99342e+06	3
	4	2.11297e+06	4	1.99399e+06	4	1.87465e+06	4	1.89988e+06	4	1.86678e+06	4	1.85553e+06	4	1.89764e+06	4	2.01172e+06	4	1.98008e+06	4	1.91534e+06	4	2.00001e+06	4	1.89434e+06	4	1.7703e+06	4	1.74742e+06	4	1.9511e+06	4	1.92022e+06	4	1.8986e+06	4	1.9395e+06	4	1.97408e+06	4	1.94293e+06	4	1.87515e+06	4	1.86203e+06	4	1.83123e+06	4	1.99381e+06	4
	5	2.12856e+06	5	1.98679e+06	5	1.88366e+06	5	1.8995e+06	5	1.86128e+06	5	1.85501e+06	5	1.8974e+06	5	2.01967e+06	5	1.98922e+06	5	1.91061e+06	5	2.00587e+06	5	1.89465e+06	5	1.78082e+06	5	1.75728e+06	5	1.93926e+06	5	1.92091e+06	5	1.89566e+06	5	1.91385e+06	5	1.97125e+06	5	1.94983e+06	5	1.87493e+06	5	1.86371e+06	5	1.83831e+06	5	2.00244e+06	5
	6	2.12757e+06	6	1.97513e+06	6	1.88536e+06	6	1.90063e+06	6	1.86675e+06	6	1.86592e+06	6	1.90258e+06	6	2.01065e+06	6	1.98408e+06	6	1.8955e+06	6	1.9838e+06	6	1.88128e+06	6	1.76943e+06	6	1.75885e+06	6	1.92785e+06	6	1.92733e+06	6	1.89214e+06	6	1.94187e+06	6	1.96965e+06	6	1.93928e+06	6	1.87392e+06	6	1.85092e+06	6	1.8425e+06	6	1.99722e+06	6
	7	2.11848e+06	7	1.98456e+06	7	1.88764e+06	7	1.90685e+06	7	1.86687e+06	7	1.86678e+06	7	1.89724e+06	7	2.00254e+06	7	1.98073e+06	7	1.89819e+06	7	1.99929e+06	7	1.88533e+06	7	1.78151e+06	7	1.75331e+06	7	1.94318e+06	7	1.91384e+06	7	1.88839e+06	7	1.92668e+06	7	1.96595e+06	7	1.94508e+06	7	1.86342e+06	7	1.86887e+06	7	1.82888e+06	7	1.99309e+06	7
	8	2.12884e+06	8	1.98792e+06	8	1.8867e+06	8	1.90565e+06	8	1.86488e+06	8	1.85774e+06	8	1.89038e+06	8	2.02043e+06	8	1.98111e+06	8	1.91109e+06	8	1.99742e+06	8	1.88647e+06	8	1.77492e+06	8	1.76326e+06	8	1.95661e+06	8	1.92295e+06	8	1.8901e+06	8	1.92613e+06	8	1.96122e+06	8	1.94121e+06	8	1.87473e+06	8	1.85639e+06	8	1.842e+06	8	1.98773e+06	8
	9	2.12816e+06	9	1.98598e+06	9	1.88013e+06	9	1.89184e+06	9	1.86685e+06	9	1.86248e+06	9	1.8958e+06	9	2.00648e+06	9	1.97375e+06	9	1.90167e+06	9	1.99835e+06	9	1.88526e+06	9	1.77098e+06	9	1.7596e+06	9	1.9556e+06	9	1.90071e+06	9	1.89506e+06	9	1.92019e+06	9	1.98427e+06	9	1.94381e+06	9	1.87209e+06	9	1.8622e+06	9	1.83198e+06	9	1.97143e+06	9
	10	2.12235e+06	10	1.9791e+06	10	1.87573e+06	10	1.90349e+06	10	1.86538e+06	10	1.85955e+06	10	1.88498e+06	10	2.02649e+06	10	1.99021e+06	10	1.90818e+06	10	1.9948e+06	10	1.89007e+06	10	1.76738e+06	10	1.75211e+06	10	1.94675e+06	10	1.91174e+06	10	1.89163e+06	10	1.92367e+06	10	1.9757e+06	10	1.93651e+06	10	1.87254e+06	10	1.86152e+06	10	1.83622e+06	10	1.97311e+06	10
	11	2.1266e+06	11	1.98909e+06	11	1.88059e+06	11	1.89869e+06	11	1.86322e+06	11	1.86944e+06	11	1.89021e+06	11	2.01434e+06	11	1.9777e+06	11	1.90355e+06	11	2.00123e+06	11	1.8885e+06	11	1.77422e+06	11	1.74818e+06	11	1.95757e+06	11	1.92428e+06	11	1.89818e+06	11	1.92175e+06	11	1.98156e+06	11	1.94061e+06	11	1.87112e+06	11	1.85316e+06	11	1.83407e+06	11	1.97997e+06	11
	12	2.12095e+06	12	1.98514e+06	12	1.87487e+06	12	1.90001e+06	12	1.86426e+06	12	1.85183e+06	12	1.88317e+06	12	2.01376e+06	12	1.98181e+06	12	1.88924e+06	12	1.99101e+06	12	1.88487e+06	12	1.75925e+06	12	1.75824e+06	12	1.95198e+06	12	1.89787e+06	12	1.89242e+06	12	1.92651e+06	12	1.9876e+06	12	1.94349e+06	12	1.86452e+06	12	1.86222e+06	12	1.81371e+06	12	2.00191e+06	12
	13	2.11575e+06	13	1.96531e+06	13	1.88061e+06	13	1.89512e+06	13	1.87101e+06	13	1.8549e+06	13	1.89155e+06	13	2.0233e+06	13	1.9642e+06	13	1.8989e+06	13	1.9879e+06	13	1.89112e+06	13	1.77568e+06	13	1.75387e+06	13	1.94266e+06	13	1.91577e+06	13	1.88897e+06	13	1.93052e+06	13	1.98594e+06	13	1.93903e+06	13	1.86567e+06	13	1.85958e+06	13	1.84307e+06	13	1.98575e+06	13
	14	2.102e+06	14	1.97787e+06	14	1.87911e+06	14	1.90513e+06	14	1.86261e+06	14	1.85927e+06	14	1.8977e+06	14	2.00983e+06	14	1.96398e+06	14	1.89226e+06	14	1.99966e+06	14	1.89318e+06	14	1.76478e+06	14	1.7505e+06	14	1.94709e+06	14	1.90309e+06	14	1.89178e+06	14	1.93144e+06	14	1.9738e+06	14	1.96519e+06	14	1.86722e+06	14	1.86462e+06	14	1.8425e+06	14	1.96355e+06	14
	15	2.11691e+06	15	1.98447e+06	15	1.88051e+06	15	1.90022e+06	15	1.87315e+06	15	1.85862e+06	15	1.8862e+06	15	2.00228e+06	15	1.96121e+06	15	1.90569e+06	15	2.00263e+06	15	1.8836e+06	15	1.77249e+06	15	1.75402e+06	15	1.94544e+06	15	1.90522e+06	15	1.89304e+06	15	1.91946e+06	15	1.97998e+06	15	1.94655e+06	15	1.86916e+06	15	1.84816e+06	15	1.82803e+06	15	1.96524e+06	15
	16	2.12088e+06	16	1.97825e+06	16	1.88038e+06	16	1.89522e+06	16	1.86117e+06	16	1.8686e+06	16	1.87639e+06	16	2.00605e+06	16	1.97e+06	16	1.90839e+06	16	1.99763e+06	16	1.88597e+06	16	1.76267e+06	16	1.74895e+06	16	1.94532e+06	16	1.91058e+06	16	1.89071e+06	16	1.92e+06	16	1.96528e+06	16	1.9556e+06	16	1.86553e+06	16	1.8621e+06	16	1.83691e+06	16	1.98724e+06	16
	17	2.11755e+06	17	1.98063e+06	17	1.87572e+06	17	1.89816e+06	17	1.86011e+06	17	1.86184e+06	17	1.89774e+06	17	2.00414e+06	17	1.9594e+06	17	1.89105e+06	17	1.97921e+06	17	1.88077e+06	17	1.7712e+06	17	1.75466e+06	17	1.9519e+06	17	1.90308e+06	17	1.89823e+06	17	1.93552e+06	17	1.96183e+06	17	1.94284e+06	17	1.86433e+06	17	1.86321e+06	17	1.82037e+06	17	1.9953e+06	17
	18	2.11613e+06	18	1.96838e+06	18	1.87978e+06	18	1.90356e+06	18	1.86414e+06	18	1.85275e+06	18	1.89258e+06	18	2.00965e+06	18	1.95543e+06	18	1.90644e+06	18	1.97935e+06	18	1.88142e+06	18	1.75812e+06	18	1.75124e+06	18	1.94667e+06	18	1.89588e+06	18	1.89198e+06	18	1.92455e+06	18	1.97115e+06	18	1.93494e+06	18	1.86849e+06	18	1.86112e+06	18	1.82272e+06	18	1.98615e+06	18
	19	2.11305e+06	19	1.97039e+06	19	1.88398e+06	19	1.89766e+06	19	1.85344e+06	19	1.84608e+06	19	1.89252e+06	19	2.01582e+06	19	1.94769e+06	19	1.9063e+06	19	1.99929e+06	19	1.88059e+06	19	1.76963e+06	19	1.75766e+06	19	1.93916e+06	19	1.8816e+06	19	1.89127e+06	19	1.93098e+06	19	1.97961e+06	19	1.93273e+06	19	1.85882e+06	19	1.85795e+06	19	1.8252e+06	19	1.9734e+06	19
	20	2.11274e+06	20	1.98527e+06	20	1.87779e+06	20	1.90189e+06	20	1.86135e+06	20	1.86384e+06	20	1.8811e+06	20	1.99494e+06	20	1.97338e+06	20	1.90342e+06	20	1.99333e+06	20	1.87756e+06	20	1.76945e+06	20	1.74824e+06	20	1.9414e+06	20	1.88945e+06	20	1.8817e+06	20	1.93265e+06	20	1.97686e+06	20	1.92992e+06	20	1.85857e+06	20	1.86123e+06	20	1.84396e+06	20	1.98632e+06	20
	21	2.11471e+06	21	1.96844e+06	21	1.8747e+06	21	1.89524e+06	21	1.86554e+06	21	1.86076e+06	21	1.89086e+06	21	2.01553e+06	21	1.96537e+06	21	1.89496e+06	21	1.99279e+06	21	1.87683e+06	21	1.75916e+06	21	1.74921e+06	21	1.94489e+06	21	1.88984e+06	21	1.90061e+06	21	1.92817e+06	21	1.95751e+06	21	1.94543e+06	21	1.86558e+06	21	1.86515e+06	21	1.83598e+06	21	1.98086e+06	21
	22	2.10749e+06	22	1.97804e+06	22	1.88172e+06	22	1.88538e+06	22	1.85483e+06	22	1.86516e+06	22	1.87957e+06	22	2.00992e+06	22	1.95066e+06	22	1.89314e+06	22	1.98345e+06	22	1.87685e+06	22	1.76721e+06	22	1.7569e+06	22	1.93565e+06	22	1.8884e+06	22	1.89569e+06	22	1.92218e+06	22	1.96014e+06	22	1.93738e+06	22	1.86232e+06	22	1.85453e+06	22	1.8314e+06	22	1.9903e+06	22
	23	2.11274e+06	23	1.97437e+06	23	1.87619e+06	23	1.88888e+06	23	1.85587e+06	23	1.8575e+06	23	1.88893e+06	23	2.00875e+06	23	1.96642e+06	23	1.90871e+06	23	1.98899e+06	23	1.88312e+06	23	1.77265e+06	23	1.7528e+06	23	1.93722e+06	23	1.87214e+06	23	1.89179e+06	23	1.92674e+06	23	1.95053e+06	23	1.93619e+06	23	1.86387e+06	23	1.85008e+06	23	1.84301e+06	23	1.97067e+06	23
	24	2.11509e+06	24	1.97535e+06	24	1.88108e+06	24	1.89119e+06	24	1.85605e+06	24	1.85588e+06	24	1.89349e+06	24	2.00858e+06	24	1.97756e+06	24	1.8957e+06	24	1.98784e+06	24	1.88256e+06	24	1.75931e+06	24	1.73715e+06	24	1.93518e+06	24	1.88464e+06	24	1.87966e+06	24	1.91932e+06	24	1.96325e+06	24	1.94424e+06	24	1.84859e+06	24	1.85911e+06	24	1.83254e+06	24	1.98381e+06	24
	25	2.11357e+06	25	1.9731e+06	25	1.87248e+06	25	1.88739e+06	25	1.85798e+06	25	1.85578e+06	25	1.89221e+06	25	2.00802e+06	25	1.97678e+06	25	1.90121e+06	25	1.9829e+06	25	1.87284e+06	25	1.77118e+06	25	1.73529e+06	25	1.94305e+06	25	1.87923e+06	25	1.89743e+06	25	1.92429e+06	25	1.96909e+06	25	1.94308e+06	25	1.85248e+06	25	1.85978e+06	25	1.8168e+06	25	1.98156e+06	25
	26	2.1123e+06	26	1.97292e+06	26	1.87701e+06	26	1.89784e+06	26	1.85882e+06	26	1.84747e+06	26	1.88652e+06	26	2.00434e+06	26	1.94708e+06	26	1.89283e+06	26	1.98933e+06	26	1.8825e+06	26	1.76584e+06	26	1.74758e+06	26	1.93895e+06	26	1.88381e+06	26	1.89127e+06	26	1.9415e+06	26	1.96983e+06	26	1.93278e+06	26	1.84034e+06	26	1.85346e+06	26	1.84756e+06	26	1.97105e+06	26
	27	2.10966e+06	27	1.97191e+06	27	1.86409e+06	27	1.88223e+06	27	1.86104e+06	27	1.85488e+06	27	1.88525e+06	27	1.99088e+06	27	1.95443e+06	27	1.89588e+06	27	1.99434e+06	27	1.88631e+06	27	1.77634e+06	27	1.75504e+06	27	1.94206e+06	27	1.86923e+06	27	1.88252e+06	27	1.92048e+06	27	1.96463e+06	27	1.93086e+06	27	1.84958e+06	27	1.86565e+06	27	1.82093e+06	27	1.98141e+06	27
	28	2.09423e+06	28	1.96891e+06	28	1.87078e+06	28	1.89623e+06	28	1.85252e+06	28	1.84861e+06	28	1.87845e+06	28	1.99744e+06	28	1.95518e+06	28	1.89513e+06	28	1.98821e+06	28	1.87598e+06	28	1.76969e+06	28	1.74732e+06	28	1.93563e+06	28	1.88414e+06	28	1.88683e+06	28	1.92304e+06	28	1.95663e+06	28	1.93958e+06	28	1.85056e+06	28	1.86506e+06	28	1.8103e+06	28	1.95526e+06	28
	29	2.11712e+06	29	1.98044e+06	29	1.87053e+06	29	1.90092e+06	29	1.85602e+06	29	1.84636e+06	29	1.87346e+06	29	1.99638e+06	29	1.95639e+06	29	1.8991e+06	29	1.98394e+06	29	1.87606e+06	29	1.76164e+06	29	1.74442e+06	29	1.93945e+06	29	1.87054e+06	29	1.88831e+06	29	1.93636e+06	29	1.95391e+06	29	1.93897e+06	29	1.84554e+06	29	1.84984e+06	29	1.82679e+06	29	1.95433e+06	29
	30	2.10964e+06	30	1.97506e+06	30	1.87392e+06	30	1.88177e+06	30	1.86156e+06	30	1.8638e+06	30	1.87765e+06	30	2.00567e+06	30	1.96489e+06	30	1.90445e+06	30	1.9829e+06	30	1.88262e+06	30	1.76048e+06	30	1.73697e+06	30	1.9392e+06	30	1.87941e+06	30	1.88131e+06	30	1.91556e+06	30	1.96566e+06	30	1.94141e+06	30	1.85132e+06	30	1.85943e+06	30	1.83906e+06	30	1.97112e+06	30
	31	2.11768e+06	31	1.9676e+06	31	1.87462e+06	31	1.88933e+06	31	1.84904e+06	31	1.85273e+06	31	1.88221e+06	31	1.99879e+06	31	1.96761e+06	31	1.90262e+06	31	1.9843e+06	31	1.88306e+06	31	1.75819e+06	31	1.74683e+06	31	1.93794e+06	31	1.87815e+06	31	1.88684e+06	31	1.92798e+06	31	1.95813e+06	31	1.94439e+06	31	1.85001e+06	31	1.85869e+06	31	1.83183e+06	31	1.9571e+06	31
	32	2.10026e+06	32	1.96749e+06	32	1.87551e+06	32	1.87899e+06	32	1.86317e+06	32	1.8531e+06	32	1.88211e+06	32	2.01568e+06	32	1.98037e+06	32	1.88907e+06	32	1.99264e+06	32	1.88206e+06	32	1.7613e+06	32	1.75316e+06	32	1.93368e+06	32	1.87852e+06	32	1.89508e+06	32	1.92881e+06	32	1.95719e+06	32	1.9288e+06	32	1.8437e+06	32	1.85704e+06	32	1.83984e+06	32	1.96953e+06	32
	33	2.1088e+06	33	1.97367e+06	33	1.8801e+06	33	1.89651e+06	33	1.85515e+06	33	1.84792e+06	33	1.88522e+06	33	2.01246e+06	33	1.97354e+06	33	1.8947e+06	33	1.983e+06	33	1.8817e+06	33	1.76574e+06	33	1.74125e+06	33	1.94437e+06	33	1.87352e+06	33	1.89439e+06	33	1.92338e+06	33	1.9602e+06	33	1.92807e+06	33	1.85543e+06	33	1.86108e+06	33	1.82646e+06	33	1.97717e+06	33
	34	2.10858e+06	34	1.97954e+06	34	1.87634e+06	34	1.88115e+06	34	1.85806e+06	34	1.84644e+06	34	1.88434e+06	34	1.99746e+06	34	1.96213e+06	34	1.90171e+06	34	1.98236e+06	34	1.87264e+06	34	1.76356e+06	34	1.74163e+06	34	1.93619e+06	34	1.87249e+06	34	1.89351e+06	34	1.92364e+06	34	1.97326e+06	34	1.94432e+06	34	1.85046e+06	34	1.85374e+06	34	1.83164e+06	34	1.98413e+06	34
	35	2.11206e+06	35	1.97386e+06	35	1.86333e+06	35	1.88466e+06	35	1.83965e+06	35	1.83591e+06	35	1.8843e+06	35	2.00079e+06	35	1.96262e+06	35	1.88977e+06	35	1.9795e+06	35	1.87684e+06	35	1.77155e+06	35	1.74746e+06	35	1.94081e+06	35	1.87735e+06	35	1.89354e+06	35	1.92834e+06	35	1.97897e+06	35	1.95008e+06	35	1.85033e+06	35	1.84029e+06	35	1.82884e+06	35	1.96394e+06	35
	36	2.09927e+06	36	1.97302e+06	36	1.86883e+06	36	1.89232e+06	36	1.84847e+06	36	1.85045e+06	36	1.88543e+06	36	2.00457e+06	36	1.95546e+06	36	1.90405e+06	36	1.98933e+06	36	1.87583e+06	36	1.76225e+06	36	1.75026e+06	36	1.93269e+06	36	1.87777e+06	36	1.88832e+06	36	1.93624e+06	36	1.98199e+06	36	1.9404e+06	36	1.85052e+06	36	1.85292e+06	36	1.82312e+06	36	1.95676e+06	36
	37	2.10864e+06	37	1.97256e+06	37	1.85994e+06	37	1.89045e+06	37	1.84904e+06	37	1.84531e+06	37	1.87975e+06	37	2.00933e+06	37	1.95081e+06	37	1.86767e+06	37	1.97854e+06	37	1.87267e+06	37	1.76267e+06	37	1.73919e+06	37	1.94484e+06	37	1.88285e+06	37	1.87799e+06	37	1.9104e+06	37	1.97464e+06	37	1.94154e+06	37	1.85503e+06	37	1.85336e+06	37	1.82262e+06	37	1.97645e+06	37
	38	2.09464e+06	38	1.95692e+06	38	1.87122e+06	38	1.89044e+06	38	1.85071e+06	38	1.85401e+06	38	1.88002e+06	38	1.99777e+06	38	1.9735e+06	38	1.87499e+06	38	1.97789e+06	38	1.87852e+06	38	1.75606e+06	38	1.74463e+06	38	1.92708e+06	38	1.875e+06	38	1.89448e+06	38	1.9202e+06	38	1.97389e+06	38	1.92768e+06	38	1.85234e+06	38	1.85416e+06	38	1.82483e+06	38	1.98293e+06	38
	39	2.09932e+06	39	1.96794e+06	39	1.86072e+06	39	1.89404e+06	39	1.856e+06	39	1.85005e+06	39	1.87528e+06	39	2.0013e+06	39	1.9745e+06	39	1.90153e+06	39	1.99044e+06	39	1.86344e+06	39	1.76516e+06	39	1.74795e+06	39	1.90786e+06	39	1.87008e+06	39	1.89141e+06	39	1.93847e+06	39	1.96149e+06	39	1.93884e+06	39	1.85341e+06	39	1.85356e+06	39	1.83857e+06	39	1.96359e+06	39
	40	2.09438e+06	40	1.96523e+06	40	1.86867e+06	40	1.89435e+06	40	1.85085e+06	40	1.84458e+06	40	1.88463e+06	40	1.99089e+06	40	1.95492e+06	40	1.89941e+06	40	1.97479e+06	40	1.87504e+06	40	1.76036e+06	40	1.74185e+06	40	1.91285e+06	40	1.87154e+06	40	1.89823e+06	40	1.92152e+06	40	1.95335e+06	40	1.93682e+06	40	1.84296e+06	40	1.85822e+06	40	1.81216e+06	40	1.95262e+06	40
	41	2.10534e+06	41	1.9627e+06	41	1.8642e+06	41	1.89613e+06	41	1.85296e+06	41	1.85067e+06	41	1.87502e+06	41	1.99984e+06	41	1.97015e+06	41	1.90019e+06	41	1.98387e+06	41	1.86448e+06	41	1.76035e+06	41	1.74476e+06	41	1.91077e+06	41	1.87706e+06	41	1.89015e+06	41	1.91621e+06	41	1.97254e+06	41	1.93243e+06	41	1.85261e+06	41	1.85763e+06	41	1.82059e+06	41	1.98614e+06	41
	42	2.10309e+06	42	1.97777e+06	42	1.86604e+06	42	1.88091e+06	42	1.84353e+06	42	1.84066e+06	42	1.87055e+06	42	2.00165e+06	42	1.97401e+06	42	1.89306e+06	42	1.98875e+06	42	1.86252e+06	42	1.76088e+06	42	1.75302e+06	42	1.9209e+06	42	1.87759e+06	42	1.89263e+06	42	1.92079e+06	42	1.97767e+06	42	1.94316e+06	42	1.85175e+06	42	1.85155e+06	42	1.8357e+06	42	1.96612e+06	42
	43	2.1055e+06	43	1.96005e+06	43	1.87769e+06	43	1.88366e+06	43	1.8572e+06	43	1.84018e+06	43	1.87865e+06	43	1.99826e+06	43	1.97668e+06	43	1.8991e+06	43	1.98838e+06	43	1.86054e+06	43	1.75518e+06	43	1.74454e+06	43	1.90908e+06	43	1.87077e+06	43	1.89044e+06	43	1.91827e+06	43	1.95122e+06	43	1.92971e+06	43	1.85403e+06	43	1.85925e+06	43	1.83147e+06	43	1.97515e+06	43
	44	2.10522e+06	44	1.96788e+06	44	1.86237e+06	44	1.88775e+06	44	1.83862e+06	44	1.85123e+06	44	1.88511e+06	44	1.98442e+06	44	1.95963e+06	44	1.87737e+06	44	1.98606e+06	44	1.8711e+06	44	1.76214e+06	44	1.73884e+06	44	1.91484e+06	44	1.8746e+06	44	1.89169e+06	44	1.8885e+06	44	1.96662e+06	44	1.93201e+06	44	1.84324e+06	44	1.84659e+06	44	1.8135e+06	44	1.97209e+06	44
	45	2.09286e+06	45	1.97339e+06	45	1.8626e+06	45	1.89248e+06	45	1.84753e+06	45	1.84835e+06	45	1.87242e+06	45	1.98654e+06	45	1.97426e+06	45	1.89291e+06	45	1.97448e+06	45	1.87723e+06	45	1.76354e+06	45	1.74808e+06	45	1.91542e+06	45	1.86463e+06	45	1.88956e+06	45	1.92096e+06	45	1.95416e+06	45	1.95054e+06	45	1.83941e+06	45	1.84946e+06	45	1.8289e+06	45	1.99105e+06	45
	46	2.09816e+06	46	1.95686e+06	46	1.86041e+06	46	1.88456e+06	46	1.8542e+06	46	1.85048e+06	46	1.87412e+06	46	1.99941e+06	46	1.97648e+06	46	1.89239e+06	46	1.97095e+06	46	1.87527e+06	46	1.76022e+06	46	1.74888e+06	46	1.91392e+06	46	1.86107e+06	46	1.88619e+06	46	1.91116e+06	46	1.95387e+06	46	1.98395e+06	46	1.84272e+06	46	1.85466e+06	46	1.82474e+06	46	1.97799e+06	46
	47	2.10024e+06	47	1.96222e+06	47	1.86914e+06	47	1.88834e+06	47	1.85466e+06	47	1.84985e+06	47	1.87168e+06	47	2.00064e+06	47	1.96124e+06	47	1.89613e+06	47	1.98683e+06	47	1.86543e+06	47	1.75711e+06	47	1.75042e+06	47	1.91754e+06	47	1.87674e+06	47	1.89342e+06	47	1.91939e+06	47	1.98025e+06	47	1.97609e+06	47	1.84462e+06	47	1.85528e+06	47	1.82966e+06	47	1.96711e+06	47
	48	2.10513e+06	48	1.96193e+06	48	1.85432e+06	48	1.89196e+06	48	1.84015e+06	48	1.836e+06	48	1.88046e+06	48	2.01941e+06	48	1.96113e+06	48	1.89508e+06	48	1.9793e+06	48	1.86473e+06	48	1.75737e+06	48	1.74243e+06	48	1.91093e+06	48	1.87894e+06	48	1.86794e+06	48	1.90942e+06	48	1.95348e+06	48	1.96741e+06	48	1.8433e+06	48	1.85373e+06	48	1.82675e+06	48	1.94803e+06	48
	49	2.10236e+06	49	1.95763e+06	49	1.8648e+06	49	1.88917e+06	49	1.84565e+06	49	1.84993e+06	49	1.87374e+06	49	2.00151e+06	49	1.97357e+06	49	1.88739e+06	49	1.98381e+06	49	1.8781e+06	49	1.75853e+06	49	1.75083e+06	49	1.91598e+06	49	1.87252e+06	49	1.88039e+06	49	1.93179e+06	49	1.9599e+06	49	1.94698e+06	49	1.84347e+06	49	1.8603e+06	49	1.82679e+06	49	1.95496e+06	49
	50	2.08882e+06	50	1.96528e+06	50	1.86593e+06	50	1.87557e+06	50	1.84826e+06	50	1.84424e+06	50	1.88446e+06	50	1.99564e+06	50	1.9694e+06	50	1.90323e+06	50	1.98448e+06	50	1.86626e+06	50	1.76224e+06	50	1.75034e+06	50	1.9132e+06	50	1.87718e+06	50	1.89659e+06	50	1.92548e+06	50	1.96249e+06	50	1.97685e+06	50	1.84327e+06	50	1.84416e+06	50	1.81632e+06	50	1.95688e+06	50
	51	2.09489e+06	51	1.97053e+06	51	1.87242e+06	51	1.88822e+06	51	1.83965e+06	51	1.84948e+06	51	1.88033e+06	51	1.9876e+06	51	1.96655e+06	51	1.8942e+06	51	1.98191e+06	51	1.8627e+06	51	1.76002e+06	51	1.74525e+06	51	1.91239e+06	51	1.86872e+06	51	1.89372e+06	51	1.92615e+06	51	1.96812e+06	51	1.97011e+06	51	1.83594e+06	51	1.86227e+06	51	1.8283e+06	51	1.95832e+06	51
	52	2.10003e+06	52	1.96841e+06	52	1.87108e+06	52	1.88716e+06	52	1.8477e+06	52	1.84549e+06	52	1.8847e+06	52	1.9909e+06	52	1.97344e+06	52	1.89495e+06	52	1.96444e+06	52	1.86133e+06	52	1.75732e+06	52	1.75464e+06	52	1.92294e+06	52	1.86351e+06	52	1.89249e+06	52	1.91817e+06	52	1.94723e+06	52	1.97987e+06	52	1.8493e+06	52	1.85487e+06	52	1.83348e+06	52	1.97916e+06	52
	53	2.08107e+06	53	1.96316e+06	53	1.86147e+06	53	1.88889e+06	53	1.84952e+06	53	1.84485e+06	53	1.883e+06	53	1.99129e+06	53	1.9677e+06	53	1.89226e+06	53	1.97797e+06	53	1.87521e+06	53	1.76509e+06	53	1.75259e+06	53	1.91961e+06	53	1.88026e+06	53	1.88439e+06	53	1.90973e+06	53	1.95781e+06	53	1.97357e+06	53	1.83311e+06	53	1.85237e+06	53	1.8325e+06	53	1.95954e+06	53
	54	2.1058e+06	54	1.96529e+06	54	1.86212e+06	54	1.89312e+06	54	1.84057e+06	54	1.84719e+06	54	1.87807e+06	54	1.99544e+06	54	1.94544e+06	54	1.89636e+06	54	1.98359e+06	54	1.86977e+06	54	1.75742e+06	54	1.75325e+06	54	1.9561e+06	54	1.8755e+06	54	1.88681e+06	54	1.92436e+06	54	1.96475e+06	54	1.97638e+06	54	1.83093e+06	54	1.85351e+06	54	1.8268e+06	54	1.96761e+06	54
	55	2.08904e+06	55	1.97404e+06	55	1.87015e+06	55	1.88959e+06	55	1.84665e+06	55	1.83697e+06	55	1.88065e+06	55	1.99336e+06	55	1.94328e+06	55	1.89997e+06	55	1.97551e+06	55	1.87079e+06	55	1.75692e+06	55	1.74482e+06	55	1.93885e+06	55	1.86633e+06	55	1.87723e+06	55	1.91693e+06	55	1.97817e+06	55	1.98268e+06	55	1.83398e+06	55	1.85735e+06	55	1.82609e+06	55	1.98979e+06	55
	56	2097500	56	1.95258e+06	56	1.85443e+06	56	1.88872e+06	56	1.83947e+06	56	1.84124e+06	56	1.87581e+06	56	1.99303e+06	56	1.94419e+06	56	1.89455e+06	56	1.97823e+06	56	1.86368e+06	56	1.75725e+06	56	1.74083e+06	56	1.94381e+06	56	1.86871e+06	56	1.87718e+06	56	1.92549e+06	56	1.95977e+06	56	1.96435e+06	56	1.83855e+06	56	1.85736e+06	56	1.84092e+06	56	1.98085e+06	56
	57	2.08102e+06	57	1.96495e+06	57	1.86074e+06	57	1.88802e+06	57	1.84569e+06	57	1.84591e+06	57	1.87734e+06	57	2.00576e+06	57	1.94504e+06	57	1.89104e+06	57	1.98901e+06	57	1.86756e+06	57	1.76629e+06	57	1.74787e+06	57	1.94567e+06	57	1.86542e+06	57	1.88224e+06	57	1.92417e+06	57	1.95325e+06	57	1.98274e+06	57	1.84353e+06	57	1.85709e+06	57	1.82914e+06	57	1.97304e+06	57
	58	2.09315e+06	58	1.95666e+06	58	1.85957e+06	58	1.88462e+06	58	1.84101e+06	58	1.85337e+06	58	1.87671e+06	58	1.9937e+06	58	1.93674e+06	58	1.89464e+06	58	1.96944e+06	58	1.86839e+06	58	1.76e+06	58	1.74918e+06	58	1.95411e+06	58	1.86503e+06	58	1.88259e+06	58	1.91786e+06	58	1.94791e+06	58	1.97662e+06	58	1.84337e+06	58	1.85216e+06	58	1.8241e+06	58	1.98062e+06	58
	59	2.08014e+06	59	1.96087e+06	59	1.86054e+06	59	1.86983e+06	59	1.846e+06	59	1.83771e+06	59	1.87161e+06	59	1.98453e+06	59	1.94032e+06	59	1.89825e+06	59	1.98031e+06	59	1.86468e+06	59	1.75211e+06	59	1.74261e+06	59	1.95377e+06	59	1.87766e+06	59	1.88376e+06	59	1.92342e+06	59	1.97099e+06	59	1.96369e+06	59	1.8398e+06	59	1.84754e+06	59	1.84758e+06	59	1.97348e+06	59
	60	2.09707e+06	60	1.96993e+06	60	1.86423e+06	60	1.88831e+06	60	1.84072e+06	60	1.84738e+06	60	1.87936e+06	60	1.98782e+06	60	1.94832e+06	60	1.88927e+06	60	1.97298e+06	60	1.87635e+06	60	1.75532e+06	60	1.75423e+06	60	1.93916e+06	60	1.87183e+06	60	1.87989e+06	60	1.91498e+06	60	1.94337e+06	60	1.92908e+06	60	1.83704e+06	60	1.86177e+06	60	1.83277e+06	60	1.97472e+06	60
	61	2.09296e+06	61	1.95809e+06	61	1.86567e+06	61	1.89021e+06	61	1.83193e+06	61	1.84028e+06	61	1.86719e+06	61	1.99477e+06	61	1.94425e+06	61	1.89627e+06	61	1.97288e+06	61	1.85924e+06	61	1.76282e+06	61	1.75077e+06	61	1.94484e+06	61	1.86933e+06	61	1.87401e+06	61	1.91929e+06	61	1.9536e+06	61	1.92119e+06	61	1.84126e+06	61	1.8489e+06	61	1.82572e+06	61	1.9786e+06	61
	62	2.09203e+06	62	1.96375e+06	62	1.86551e+06	62	1.88531e+06	62	1.84255e+06	62	1.84366e+06	62	1.87554e+06	62	1.98833e+06	62	1.94683e+06	62	1.88616e+06	62	1.98408e+06	62	1.85944e+06	62	1.76529e+06	62	1.74267e+06	62	1.94682e+06	62	1.87858e+06	62	1.87245e+06	62	1.91837e+06	62	1.95074e+06	62	1.9251e+06	62	1.84032e+06	62	1.84819e+06	62	1.81949e+06	62	1.96103e+06	62
	63	2.09997e+06	63	1.96326e+06	63	1.85999e+06	63	1.87255e+06	63	1.84609e+06	63	1.85088e+06	63	1.87448e+06	63	1.98377e+06	63	1.94324e+06	63	1.87627e+06	63	1.97242e+06	63	1.87559e+06	63	1.75595e+06	63	1.73414e+06	63	1.95683e+06	63	1.87069e+06	63	1.87036e+06	63	1.92592e+06	63	1.96199e+06	63	1.92625e+06	63	1.82941e+06	63	1.85104e+06	63	1.83151e+06	63	1.98562e+06	63
	64	2.08986e+06	64	1.95867e+06	64	1.87611e+06	64	1.88158e+06	64	1.84172e+06	64	1.83744e+06	64	1.86701e+06	64	1.99667e+06	64	1.94447e+06	64	1.87946e+06	64	1.97583e+06	64	1.8628e+06	64	1.75596e+06	64	1.74517e+06	64	1.9438e+06	64	1.88143e+06	64	1.88107e+06	64	1.91572e+06	64	1.97774e+06	64	1.92606e+06	64	1.83612e+06	64	1.85566e+06	64	1.82782e+06	64	1.96367e+06	64
	65	2.08519e+06	65	1.95765e+06	65	1.86312e+06	65	1.8878e+06	65	1.84388e+06	65	1.84856e+06	65	1.87316e+06	65	1.98101e+06	65	1.94714e+06	65	1.88294e+06	65	1.97758e+06	65	1.87032e+06	65	1.75812e+06	65	1.74916e+06	65	1.93583e+06	65	1.86521e+06	65	1.87586e+06	65	1.89093e+06	65	1.95008e+06	65	1.92759e+06	65	1.82904e+06	65	1.85095e+06	65	1.82908e+06	65	1.97179e+06	65
	66	2.09378e+06	66	1.96548e+06	66	1.86241e+06	66	1.89337e+06	66	1.84363e+06	66	1.84472e+06	66	1.88107e+06	66	1.98705e+06	66	1.96481e+06	66	1.8924e+06	66	1.98732e+06	66	1.87067e+06	66	1.76653e+06	66	1.74268e+06	66	1.94934e+06	66	1.86974e+06	66	1.87325e+06	66	1.91864e+06	66	1.95369e+06	66	1.92168e+06	66	1.84161e+06	66	1.85645e+06	66	1.84018e+06	66	1.97839e+06	66
	67	2.08969e+06	67	1.96392e+06	67	1.85983e+06	67	1.8766e+06	67	1.84041e+06	67	1.84006e+06	67	1.87488e+06	67	1.98543e+06	67	1.95775e+06	67	1.89285e+06	67	1.98277e+06	67	1.86559e+06	67	1.76008e+06	67	1.74714e+06	67	1.94927e+06	67	1.87769e+06	67	1.87405e+06	67	1.91737e+06	67	1.95951e+06	67	1.93928e+06	67	1.83816e+06	67	1.85438e+06	67	1.82073e+06	67	1.97152e+06	67
	68	2.08726e+06	68	1.96797e+06	68	1.85903e+06	68	1.88303e+06	68	1.83613e+06	68	1.83133e+06	68	1.86396e+06	68	1.98251e+06	68	1.95908e+06	68	1.89066e+06	68	1.97648e+06	68	1.86344e+06	68	1.75874e+06	68	1.74666e+06	68	1.95005e+06	68	1.87583e+06	68	1.84353e+06	68	1.91784e+06	68	1.95231e+06	68	1.92574e+06	68	1.83598e+06	68	1.85436e+06	68	1.80672e+06	68	1.98521e+06	68
	69	2.07534e+06	69	1.96689e+06	69	1.86781e+06	69	1.87936e+06	69	1.83894e+06	69	1.84334e+06	69	1.86174e+06	69	1.98903e+06	69	1.9716e+06	69	1.88292e+06	69	1.98476e+06	69	1.86761e+06	69	1.75544e+06	69	1.74905e+06	69	1.9437e+06	69	1.87454e+06	69	1.86256e+06	69	1.91378e+06	69	1.94994e+06	69	1.9404e+06	69	1.83075e+06	69	1.84085e+06	69	1.83609e+06	69	1.95116e+06	69
	70	2.09215e+06	70	1.96506e+06	70	1.85973e+06	70	1.8902e+06	70	1.83339e+06	70	1.83869e+06	70	1.88046e+06	70	1.97498e+06	70	1.9709e+06	70	1.89705e+06	70	1.98035e+06	70	1.86146e+06	70	1.75341e+06	70	1.75002e+06	70	1.94778e+06	70	1.8626e+06	70	1.86958e+06	70	1.91916e+06	70	1.95812e+06	70	1.937e+06	70	1.83448e+06	70	1.85748e+06	70	1.83513e+06	70	1.97413e+06	70
	71	2.09074e+06	71	1.94714e+06	71	1.86843e+06	71	1.8806e+06	71	1.84596e+06	71	1.84494e+06	71	1.8607e+06	71	1.9908e+06	71	1.95835e+06	71	1.89764e+06	71	1.97693e+06	71	1.86252e+06	71	1.75263e+06	71	1.7479e+06	71	1.93219e+06	71	1.87233e+06	71	1.86863e+06	71	1.91025e+06	71	1.96769e+06	71	1.93716e+06	71	1.84114e+06	71	1.83983e+06	71	1.83946e+06	71	1.97517e+06	71
	72	2.07893e+06	72	1.95361e+06	72	1.85911e+06	72	1.88507e+06	72	1.83479e+06	72	1.84411e+06	72	1.87502e+06	72	1.98847e+06	72	1.96245e+06	72	1.89821e+06	72	1.97121e+06	72	1.87463e+06	72	1.75956e+06	72	1.74556e+06	72	1.95134e+06	72	1.87569e+06	72	1.87412e+06	72	1.90858e+06	72	1.96716e+06	72	1.92682e+06	72	1.84134e+06	72	1.8494e+06	72	1.83707e+06	72	1.96811e+06	72
	73	2.09689e+06	73	1.95967e+06	73	1.85671e+06	73	1.8906e+06	73	1.83986e+06	73	1.84804e+06	73	1.87092e+06	73	1.98246e+06	73	1.97087e+06	73	1.89191e+06	73	1.97704e+06	73	1.86851e+06	73	1.76565e+06	73	1.74766e+06	73	1.94579e+06	73	1.87345e+06	73	1.87746e+06	73	1.9095e+06	73	1.95075e+06	73	1.94358e+06	73	1.83801e+06	73	1.8526e+06	73	1.82834e+06	73	1.95359e+06	73
	74	2.09401e+06	74	1.95964e+06	74	1.8695e+06	74	1.88218e+06	74	1.83285e+06	74	1.8437e+06	74	1.86767e+06	74	1.99128e+06	74	1.957e+06	74	1.88801e+06	74	1.98105e+06	74	1.86219e+06	74	1.764e+06	74	1.75377e+06	74	1.9486e+06	74	1.85904e+06	74	1.86157e+06	74	1.91426e+06	74	1.94829e+06	74	1.95637e+06	74	1.83334e+06	74	1.85279e+06	74	1.83003e+06	74	1.98581e+06	74
	75	2.0832e+06	75	1.96809e+06	75	1.85923e+06	75	1.88416e+06	75	1.84441e+06	75	1.84284e+06	75	1.87152e+06	75	1.98566e+06	75	1.96527e+06	75	1.89207e+06	75	1.97546e+06	75	1.8681e+06	75	1.7602e+06	75	1.74893e+06	75	1.94121e+06	75	1.87503e+06	75	1.85726e+06	75	1.90846e+06	75	1.94059e+06	75	1.97358e+06	75	1.83224e+06	75	1.85133e+06	75	1.84751e+06	75	1.98828e+06	75
	76	2.09416e+06	76	1.96348e+06	76	1.86032e+06	76	1.89276e+06	76	1.84013e+06	76	1.83366e+06	76	1.87666e+06	76	1.98689e+06	76	1.96109e+06	76	1.89584e+06	76	1.98558e+06	76	1.84817e+06	76	1.75731e+06	76	1.74135e+06	76	1.94838e+06	76	1.87547e+06	76	1.87413e+06	76	1.90927e+06	76	1.94819e+06	76	1.96965e+06	76	1.83893e+06	76	1.84272e+06	76	1.82353e+06	76	1.95998e+06	76
	77	2.08735e+06	77	1.95814e+06	77	1.86577e+06	77	1.88677e+06	77	1.84425e+06	77	1.84265e+06	77	1.87761e+06	77	2.00206e+06	77	1.97158e+06	77	1.89061e+06	77	1.96431e+06	77	1.86304e+06	77	1.75577e+06	77	1.7421e+06	77	1.93675e+06	77	1.87775e+06	77	1.87089e+06	77	1.90655e+06	77	1.95146e+06	77	1.96886e+06	77	1.83703e+06	77	1.84737e+06	77	1.83632e+06	77	1.97461e+06	77
	78	2.07651e+06	78	1.9596e+06	78	1.85096e+06	78	1.88437e+06	78	1.84262e+06	78	1.84456e+06	78	1.88233e+06	78	1.99096e+06	78	1.94393e+06	78	1.88991e+06	78	1.97451e+06	78	1.85895e+06	78	1.75676e+06	78	1.74197e+06	78	1.94336e+06	78	1.86236e+06	78	1.86804e+06	78	1.90416e+06	78	1.9688e+06	78	1.97137e+06	78	1.83303e+06	78	1.84869e+06	78	1.83686e+06	78	1.98225e+06	78
	79	2.09343e+06	79	1.95453e+06	79	1.83954e+06	79	1.87833e+06	79	1.8396e+06	79	1.84602e+06	79	1.8684e+06	79	1.98923e+06	79	1.96221e+06	79	1.8968e+06	79	1.97253e+06	79	1.86033e+06	79	1.76559e+06	79	1.7442e+06	79	1.93614e+06	79	1.86519e+06	79	1.86317e+06	79	1.91569e+06	79	1.96547e+06	79	1.97102e+06	79	1.84097e+06	79	1.84515e+06	79	1.8453e+06	79	1.97014e+06	79
	80	2.07879e+06	80	1.9602e+06	80	1.85086e+06	80	1.88084e+06	80	1.84584e+06	80	1.84695e+06	80	1.8731e+06	80	1.99e+06	80	1.95483e+06	80	1.8956e+06	80	1.97943e+06	80	1.86793e+06	80	1.76975e+06	80	1.74869e+06	80	1.93529e+06	80	1.87504e+06	80	1.85562e+06	80	1.9133e+06	80	1.94356e+06	80	1.96144e+06	80	1.84218e+06	80	1.8504e+06	80	1.83889e+06	80	1.96648e+06	80
	81	2.09371e+06	81	1.9575e+06	81	1.86144e+06	81	1.87995e+06	81	1.83979e+06	81	1.83686e+06	81	1.87441e+06	81	1.99346e+06	81	1.96066e+06	81	1.89119e+06	81	1.97812e+06	81	1.86029e+06	81	1.74653e+06	81	1.73701e+06	81	1.93976e+06	81	1.87344e+06	81	1.85794e+06	81	1.90932e+06	81	1.96006e+06	81	1.97601e+06	81	1.79875e+06	81	1.85765e+06	81	1.83232e+06	81	1.96248e+06	81
	82	2.08221e+06	82	1.95769e+06	82	1.85436e+06	82	1.87699e+06	82	1.83811e+06	82	1.83897e+06	82	1.8597e+06	82	1.97826e+06	82	1.9619e+06	82	1.88424e+06	82	1.97459e+06	82	1.86623e+06	82	1.75926e+06	82	1.73973e+06	82	1.94054e+06	82	1.8528e+06	82	1.86179e+06	82	1.91294e+06	82	1.97196e+06	82	1.93759e+06	82	1.82367e+06	82	1.85004e+06	82	1.84713e+06	82	1.97993e+06	82
	83	2.07405e+06	83	1.95164e+06	83	1.85505e+06	83	1.88401e+06	83	1.83659e+06	83	1.84456e+06	83	1.8755e+06	83	1.98539e+06	83	1.96239e+06	83	1.88141e+06	83	1.97e+06	83	1.86322e+06	83	1.76227e+06	83	1.74026e+06	83	1.92817e+06	83	1.87042e+06	83	1.86008e+06	83	1.89488e+06	83	1.9752e+06	83	1.93335e+06	83	1.83472e+06	83	1.84359e+06	83	1.83059e+06	83	1.98894e+06	83
	84	2.08241e+06	84	1.94321e+06	84	1.85908e+06	84	1.8768e+06	84	1.84786e+06	84	1.8324e+06	84	1.87703e+06	84	1.98277e+06	84	1.95892e+06	84	1.88301e+06	84	1.97209e+06	84	1.8645e+06	84	1.76578e+06	84	1.74771e+06	84	1.93786e+06	84	1.87283e+06	84	1.84979e+06	84	1.91134e+06	84	1.94344e+06	84	1.93217e+06	84	1.83808e+06	84	1.8468e+06	84	1.83082e+06	84	1.97004e+06	84
	85	2.09368e+06	85	1.95385e+06	85	1.85355e+06	85	1.87273e+06	85	1.83608e+06	85	1.84124e+06	85	1.87683e+06	85	1.98451e+06	85	1.93922e+06	85	1.89139e+06	85	1.97361e+06	85	1.85806e+06	85	1.76316e+06	85	1.73822e+06	85	1.92886e+06	85	1.86795e+06	85	1.86181e+06	85	1.91471e+06	85	1.96966e+06	85	1.93047e+06	85	1.83739e+06	85	1.84416e+06	85	1.8373e+06	85	1.96904e+06	85
	86	2.07697e+06	86	1.94253e+06	86	1.86219e+06	86	1.86065e+06	86	1.83499e+06	86	1.83648e+06	86	1.8593e+06	86	1.99204e+06	86	1.94072e+06	86	1.88837e+06	86	1.98015e+06	86	1.855e+06	86	1.76322e+06	86	1.74805e+06	86	1.93554e+06	86	1.86151e+06	86	1.86007e+06	86	1.91762e+06	86	1.97431e+06	86	1.92697e+06	86	1.83706e+06	86	1.85595e+06	86	1.84995e+06	86	1.97552e+06	86
	87	2.07116e+06	87	1.96499e+06	87	1.85595e+06	87	1.8825e+06	87	1.82983e+06	87	1.84157e+06	87	1.87484e+06	87	1.98615e+06	87	1.93031e+06	87	1.8926e+06	87	1.97852e+06	87	1.86065e+06	87	1.7647e+06	87	1.73894e+06	87	1.93524e+06	87	1.87363e+06	87	1.85996e+06	87	1.90564e+06	87	1.95326e+06	87	1.91441e+06	87	1.83714e+06	87	1.84532e+06	87	1.83403e+06	87	1.95129e+06	87
	88	2.08847e+06	88	1.95475e+06	88	1.85588e+06	88	1.877e+06	88	1.83916e+06	88	1.84384e+06	88	1.8755e+06	88	1.97807e+06	88	1.93759e+06	88	1.88858e+06	88	1.97965e+06	88	1.86661e+06	88	1.76463e+06	88	1.74157e+06	88	1.9331e+06	88	1.86157e+06	88	1.84548e+06	88	1.90323e+06	88	1.94036e+06	88	1.93064e+06	88	1.8369e+06	88	1.84987e+06	88	1.8495e+06	88	1.9577e+06	88
	89	2.0787e+06	89	1.92568e+06	89	1.84115e+06	89	1.87603e+06	89	1.83454e+06	89	1.83878e+06	89	1.87159e+06	89	1.97745e+06	89	1.93582e+06	89	1.8979e+06	89	1.97075e+06	89	1.85577e+06	89	1.76202e+06	89	1.73989e+06	89	1.93912e+06	89	1.8582e+06	89	1.85604e+06	89	1.9167e+06	89	1.94104e+06	89	1.92261e+06	89	1.83214e+06	89	1.85251e+06	89	1.82862e+06	89	1.97621e+06	89
	90	2.08686e+06	90	1.93753e+06	90	1.8626e+06	90	1.88455e+06	90	1.83633e+06	90	1.83499e+06	90	1.87153e+06	90	1.9836e+06	90	1.93491e+06	90	1.88898e+06	90	1.96978e+06	90	1.87161e+06	90	1.76564e+06	90	1.74029e+06	90	1.91269e+06	90	1.86977e+06	90	1.84519e+06	90	1.89413e+06	90	1.96558e+06	90	1.92949e+06	90	1.83202e+06	90	1.84406e+06	90	1.83807e+06	90	1.97674e+06	90
	91	2.08074e+06	91	1.95785e+06	91	1.86461e+06	91	1.88134e+06	91	1.8423e+06	91	1.83735e+06	91	1.87149e+06	91	1.98265e+06	91	1.94128e+06	91	1.89244e+06	91	1.96373e+06	91	1.86164e+06	91	1.73562e+06	91	1.7456e+06	91	1.90587e+06	91	1.86985e+06	91	1.8517e+06	91	1.91039e+06	91	1.9759e+06	91	1.92408e+06	91	1.83358e+06	91	1.84698e+06	91	1.84778e+06	91	1.971e+06	91
	92	2.08376e+06	92	1.96089e+06	92	1.85001e+06	92	1.87405e+06	92	1.82792e+06	92	1.84043e+06	92	1.87378e+06	92	1.97961e+06	92	1.95447e+06	92	1.89049e+06	92	1.97619e+06	92	1.86303e+06	92	1.74164e+06	92	1.74133e+06	92	1.90669e+06	92	1.86883e+06	92	1.84656e+06	92	1.91177e+06	92	1.97756e+06	92	1.92163e+06	92	1.84193e+06	92	1.84787e+06	92	1.84559e+06	92	1.9701e+06	92
	93	2.07025e+06	93	1.95006e+06	93	1.85964e+06	93	1.87786e+06	93	1.83454e+06	93	1.8476e+06	93	1.88207e+06	93	1.98671e+06	93	1.96561e+06	93	1.88168e+06	93	1.9807e+06	93	1.86651e+06	93	1.74485e+06	93	1.73957e+06	93	1.90256e+06	93	1.86505e+06	93	1.84566e+06	93	1.89878e+06	93	1.9547e+06	93	1.92303e+06	93	1.8053e+06	93	1.84737e+06	93	1.83814e+06	93	1.9854e+06	93
	94	2.07316e+06	94	1.95198e+06	94	1.85605e+06	94	1.87851e+06	94	1.83524e+06	94	1.83625e+06	94	1.86601e+06	94	1.99063e+06	94	1.95394e+06	94	1.88573e+06	94	1.9607e+06	94	1.8575e+06	94	1.74587e+06	94	1.73089e+06	94	1.9243e+06	94	1.86943e+06	94	1.85202e+06	94	1.91429e+06	94	1.96642e+06	94	1.92314e+06	94	1.83591e+06	94	1.83717e+06	94	1.84694e+06	94	1.96759e+06	94
	95	2.08935e+06	95	1.96244e+06	95	1.84739e+06	95	1.87902e+06	95	1.82783e+06	95	1.83724e+06	95	1.86359e+06	95	1.98601e+06	95	1.96104e+06	95	1.87825e+06	95	1.9665e+06	95	1.85937e+06	95	1.76424e+06	95	1.7412e+06	95	1.92615e+06	95	1.8711e+06	95	1.8469e+06	95	1.90162e+06	95	1.94861e+06	95	1.92989e+06	95	1.83579e+06	95	1.85307e+06	95	1.84102e+06	95	1.9736e+06	95
	96	2.0716e+06	96	1.955e+06	96	1.86103e+06	96	1.87813e+06	96	1.83128e+06	96	1.84491e+06	96	1.86667e+06	96	1.97979e+06	96	1.97283e+06	96	1.88421e+06	96	1.96131e+06	96	1.85975e+06	96	1.76931e+06	96	1.74263e+06	96	1.92227e+06	96	1.85706e+06	96	1.84854e+06	96	1.91011e+06	96	1.96065e+06	96	1.91432e+06	96	1.82034e+06	96	1.85164e+06	96	1.84513e+06	96	1.96721e+06	96
	97	2.08191e+06	97	1.95796e+06	97	1.85101e+06	97	1.88942e+06	97	1.83415e+06	97	1.84094e+06	97	1.86724e+06	97	1.98597e+06	97	1.95839e+06	97	1.88312e+06	97	1.9695e+06	97	1.86686e+06	97	1.76178e+06	97	1.74032e+06	97	1.91979e+06	97	1.86834e+06	97	1.84671e+06	97	1.8983e+06	97	1.97471e+06	97	1.92929e+06	97	1.8449e+06	97	1.83563e+06	97	1.82184e+06	97	1.96459e+06	97
	98	2.07996e+06	98	1.94897e+06	98	1.85767e+06	98	1.87919e+06	98	1.82809e+06	98	1.83841e+06	98	1.87244e+06	98	1.98692e+06	98	1.95186e+06	98	1.88474e+06	98	1.97896e+06	98	1.86413e+06	98	1.75707e+06	98	1.73276e+06	98	1.93347e+06	98	1.86768e+06	98	1.8433e+06	98	1.9184e+06	98	1.95094e+06	98	1.92389e+06	98	1.83765e+06	98	1.83731e+06	98	1.85347e+06	98	1.98342e+06	98
	99	2.07743e+06	99	1.95674e+06	99	1.85881e+06	99	1.88267e+06	99	1.83817e+06	99	1.83752e+06	99	1.86236e+06	99	1.99339e+06	99	1.96158e+06	99	1.88751e+06	99	1.97332e+06	99	1.86527e+06	99	1.76078e+06	99	1.73366e+06	99	1.91334e+06	99	1.86994e+06	99	1.84546e+06	99	1.88393e+06	99	1.93687e+06	99	1.92057e+06	99	1.83323e+06	99	1.84564e+06	99	1.83569e+06	99	1.95818e+06	99
	100	2.07166e+06	100	1.95008e+06	100	1.85786e+06	100	1.87878e+06	100	1.84315e+06	100	1.83769e+06	100	1.88224e+06	100	1.99187e+06	100	1.95354e+06	100	1.893e+06	100	1.9728e+06	100	1.86019e+06	100	1.75331e+06	100	1.73111e+06	100	1.92643e+06	100	1.87318e+06	100	1.84292e+06	100	1.91125e+06	100	1.94862e+06	100	1.92541e+06	100	1.83441e+06	100	1.8421e+06	100	1.84312e+06	100	1.96935e+06	100
	101	2.07922e+06	101	1.95976e+06	101	1.85109e+06	101	1.87038e+06	101	1.82848e+06	101	1.84121e+06	101	1.87597e+06	101	1.98087e+06	101	1.96471e+06	101	1.88523e+06	101	1.96851e+06	101	1.86633e+06	101	1.75983e+06	101	1.73634e+06	101	1.90458e+06	101	1.86268e+06	101	1.84608e+06	101	1.90996e+06	101	1.95931e+06	101	1.92547e+06	101	1.83667e+06	101	1.84111e+06	101	1.84738e+06	101	1.96471e+06	101
	102	2.07413e+06	102	1.94596e+06	102	1.84894e+06	102	1.88132e+06	102	1.83709e+06	102	1.84335e+06	102	1.87045e+06	102	1.97601e+06	102	1.95014e+06	102	1.8943e+06	102	1.9679e+06	102	1.85294e+06	102	1.75934e+06	102	1.74598e+06	102	1.90488e+06	102	1.86433e+06	102	1.85445e+06	102	1.89519e+06	102	1.96852e+06	102	1.9464e+06	102	1.83942e+06	102	1.84552e+06	102	1.83485e+06	102	1.97474e+06	102
	103	2.08073e+06	103	1.95847e+06	103	1.86191e+06	103	1.86953e+06	103	1.83552e+06	103	1.83909e+06	103	1.86137e+06	103	1.99347e+06	103	1.96468e+06	103	1.87927e+06	103	1.96766e+06	103	1.85589e+06	103	1.76931e+06	103	1.73503e+06	103	1.89365e+06	103	1.86547e+06	103	1.85252e+06	103	1.91533e+06	103	1.95824e+06	103	1.92924e+06	103	1.83458e+06	103	1.84725e+06	103	1.84702e+06	103	1.96063e+06	103
	104	2.07193e+06	104	1.96395e+06	104	1.86013e+06	104	1.88183e+06	104	1.83073e+06	104	1.84339e+06	104	1.87167e+06	104	1.97152e+06	104	1.95613e+06	104	1.88009e+06	104	1.97117e+06	104	1.85538e+06	104	1.76391e+06	104	1.74256e+06	104	1.89393e+06	104	1.8714e+06	104	1.84554e+06	104	1.91675e+06	104	1.96548e+06	104	1.92147e+06	104	1.83007e+06	104	1.84819e+06	104	1.82573e+06	104	1.94754e+06	104
	105	2.06545e+06	105	1.94968e+06	105	1.8669e+06	105	1.8729e+06	105	1.83329e+06	105	1.84017e+06	105	1.87029e+06	105	1.97579e+06	105	1.96164e+06	105	1.89817e+06	105	1.96399e+06	105	1.86045e+06	105	1.75642e+06	105	1.73311e+06	105	1.91904e+06	105	1.87243e+06	105	1.85349e+06	105	1.89665e+06	105	1.95548e+06	105	1.92675e+06	105	1.82501e+06	105	1.84746e+06	105	1.8383e+06	105	1.98503e+06	105
	106	2.08202e+06	106	1.95401e+06	106	1.85946e+06	106	1.88166e+06	106	1.83824e+06	106	1.83934e+06	106	1.87024e+06	106	1.97418e+06	106	1.95304e+06	106	1.88578e+06	106	1.97644e+06	106	1.85485e+06	106	1.76173e+06	106	1.72911e+06	106	1.91835e+06	106	1.86601e+06	106	1.84052e+06	106	1.91351e+06	106	1.96596e+06	106	1.91676e+06	106	1.83393e+06	106	1.8496e+06	106	1.84596e+06	106	1.94773e+06	106
	107	2.0725e+06	107	1.94988e+06	107	1.8523e+06	107	1.87764e+06	107	1.83783e+06	107	1.83886e+06	107	1.87788e+06	107	1.97378e+06	107	1.96335e+06	107	1.89788e+06	107	1.9746e+06	107	1.86273e+06	107	1.75573e+06	107	1.73017e+06	107	1.91992e+06	107	1.86633e+06	107	1.85199e+06	107	1.90976e+06	107	1.94239e+06	107	1.9361e+06	107	1.84522e+06	107	1.83718e+06	107	1.8291e+06	107	1.96336e+06	107
	108	2.08247e+06	108	1.95594e+06	108	1.85114e+06	108	1.87309e+06	108	1.83269e+06	108	1.84481e+06	108	1.87094e+06	108	1.97313e+06	108	1.95824e+06	108	1.87982e+06	108	1.96256e+06	108	1.85718e+06	108	1.76472e+06	108	1.73297e+06	108	1.92867e+06	108	1.86489e+06	108	1.84554e+06	108	1.90141e+06	108	1.96265e+06	108	1.92073e+06	108	1.84046e+06	108	1.83799e+06	108	1.84109e+06	108	1.9588e+06	108
	109	2.06548e+06	109	1.94734e+06	109	1.86227e+06	109	1.87961e+06	109	1.84044e+06	109	1.83733e+06	109	1.8702e+06	109	1.97363e+06	109	1.95053e+06	109	1.88668e+06	109	1.97041e+06	109	1.86147e+06	109	1.76621e+06	109	1.73715e+06	109	1.93016e+06	109	1.87335e+06	109	1.84903e+06	109	1.90885e+06	109	1.9633e+06	109	1.92864e+06	109	1.83419e+06	109	1.84191e+06	109	1.82291e+06	109	1.96512e+06	109
	110	2.07661e+06	110	1.96315e+06	110	1.86023e+06	110	1.86558e+06	110	1.8325e+06	110	1.83122e+06	110	1.86722e+06	110	1.97569e+06	110	1.95919e+06	110	1.88819e+06	110	1.97065e+06	110	1.85507e+06	110	1.76307e+06	110	1.73807e+06	110	1.90859e+06	110	1.87035e+06	110	1.8514e+06	110	1.90794e+06	110	1.96778e+06	110	1.922e+06	110	1.84102e+06	110	1.84417e+06	110	1.83075e+06	110	1.96146e+06	110
	111	2.06449e+06	111	1.95502e+06	111	1.84772e+06	111	1.86781e+06	111	1.83016e+06	111	1.83937e+06	111	1.87191e+06	111	1.9913e+06	111	1.96068e+06	111	1.89321e+06	111	1.9643e+06	111	1.85838e+06	111	1.75591e+06	111	1.73328e+06	111	1.92402e+06	111	1.8707e+06	111	1.84751e+06	111	1.90523e+06	111	1.95807e+06	111	1.92067e+06	111	1.81347e+06	111	1.84477e+06	111	1.8503e+06	111	1.95137e+06	111
	112	2.07333e+06	112	1.94408e+06	112	1.85966e+06	112	1.88208e+06	112	1.83158e+06	112	1.83252e+06	112	1.87328e+06	112	1.97956e+06	112	1.96669e+06	112	1.89162e+06	112	1.97456e+06	112	1.85367e+06	112	1.76233e+06	112	1.72915e+06	112	1.92291e+06	112	1.86622e+06	112	1.8452e+06	112	1.91098e+06	112	1.9495e+06	112	1.92016e+06	112	1.83079e+06	112	1.84328e+06	112	1.83697e+06	112	1.97299e+06	112
	113	2.07057e+06	113	1.94228e+06	113	1.85439e+06	113	1.88158e+06	113	1.82885e+06	113	1.8427e+06	113	1.86828e+06	113	1.97819e+06	113	1.9589e+06	113	1.88126e+06	113	1.97314e+06	113	1.86453e+06	113	1.75561e+06	113	1.73063e+06	113	1.91133e+06	113	1.86256e+06	113	1.85262e+06	113	1.89462e+06	113	1.95286e+06	113	1.91029e+06	113	1.82969e+06	113	1.84488e+06	113	1.84584e+06	113	1.95408e+06	113
	114	2.06543e+06	114	1.96046e+06	114	1.85524e+06	114	1.87668e+06	114	1.84037e+06	114	1.83594e+06	114	1.87271e+06	114	1.99069e+06	114	1.94864e+06	114	1.88405e+06	114	1.96309e+06	114	1.86141e+06	114	1.76284e+06	114	1.7398e+06	114	1.89153e+06	114	1.86123e+06	114	1.84924e+06	114	1.89069e+06	114	1.95499e+06	114	1.92629e+06	114	1.84041e+06	114	1.83197e+06	114	1.85437e+06	114	1.94528e+06	114
	115	2.07342e+06	115	1.95761e+06	115	1.85605e+06	115	1.87478e+06	115	1.82489e+06	115	1.84084e+06	115	1.87207e+06	115	1.98048e+06	115	1.95859e+06	115	1.89795e+06	115	1.97298e+06	115	1.85758e+06	115	1.76632e+06	115	1.73324e+06	115	1.89324e+06	115	1.87012e+06	115	1.84917e+06	115	1.90803e+06	115	1.95675e+06	115	1.9353e+06	115	1.8409e+06	115	1.84273e+06	115	1.84026e+06	115	1.96483e+06	115
	116	2.06629e+06	116	1.95139e+06	116	1.85674e+06	116	1.87824e+06	116	1.83248e+06	116	1.84125e+06	116	1.86746e+06	116	1.97972e+06	116	1.95992e+06	116	1.89514e+06	116	1.9651e+06	116	1.86775e+06	116	1.76408e+06	116	1.71626e+06	116	1.883e+06	116	1.86623e+06	116	1.84799e+06	116	1.91273e+06	116	1.93633e+06	116	1.92927e+06	116	1.82835e+06	116	1.83789e+06	116	1.84541e+06	116	1.95792e+06	116
	117	2.07668e+06	117	1.94764e+06	117	1.84983e+06	117	1.87524e+06	117	1.82582e+06	117	1.83982e+06	117	1.86179e+06	117	1.98713e+06	117	1.95515e+06	117	1.89367e+06	117	1.97118e+06	117	1.86176e+06	117	1.76639e+06	117	1.728e+06	117	1.88908e+06	117	1.87303e+06	117	1.84594e+06	117	1.91873e+06	117	1.93705e+06	117	1.93733e+06	117	1.83646e+06	117	1.83e+06	117	1.82634e+06	117	1.96377e+06	117
	118	2.06638e+06	118	1.94343e+06	118	1.84783e+06	118	1.87438e+06	118	1.8297e+06	118	1.84192e+06	118	1.86344e+06	118	1.97699e+06	118	1.95587e+06	118	1.88238e+06	118	1.96332e+06	118	1.86518e+06	118	1.76234e+06	118	1.73586e+06	118	1.88802e+06	118	1.86454e+06	118	1.83982e+06	118	1.90847e+06	118	1.94046e+06	118	1.92173e+06	118	1.83994e+06	118	1.83929e+06	118	1.85646e+06	118	1.95556e+06	118
	119	2.0773e+06	119	1.95263e+06	119	1.85085e+06	119	1.87535e+06	119	1.82546e+06	119	1.82683e+06	119	1.86446e+06	119	1.97791e+06	119	1.9493e+06	119	1.88024e+06	119	1.97525e+06	119	1.8569e+06	119	1.76063e+06	119	1.73191e+06	119	1.8919e+06	119	1.85933e+06	119	1.84392e+06	119	1.90119e+06	119	1.92892e+06	119	1.92292e+06	119	1.83524e+06	119	1.84853e+06	119	1.84356e+06	119	1.94678e+06	119
	120	2.07422e+06	120	1.95496e+06	120	1.856e+06	120	1.86985e+06	120	1.8311e+06	120	1.84612e+06	120	1.86346e+06	120	1.98203e+06	120	1.95967e+06	120	1.89427e+06	120	1.97094e+06	120	1.85984e+06	120	1.76821e+06	120	1.72792e+06	120	1.91285e+06	120	1.87223e+06	120	1.84811e+06	120	1.89708e+06	120	1.93699e+06	120	1.92108e+06	120	1.81087e+06	120	1.84004e+06	120	1.84146e+06	120	1.94655e+06	120
	121	2.0681e+06	121	1.95859e+06	121	1.8528e+06	121	1.87914e+06	121	1.83756e+06	121	1.83643e+06	121	1.87248e+06	121	1.97284e+06	121	1.96037e+06	121	1.88456e+06	121	1.96754e+06	121	1.85335e+06	121	1.76695e+06	121	1.73335e+06	121	1.92326e+06	121	1.87102e+06	121	1.84826e+06	121	1.91745e+06	121	1.92917e+06	121	1.91463e+06	121	1.83703e+06	121	1.84194e+06	121	1.84306e+06	121	1.94617e+06	121
	122	2.07406e+06	122	1.95617e+06	122	1.85529e+06	122	1.87988e+06	122	1.83499e+06	122	1.843e+06	122	1.87063e+06	122	1.96411e+06	122	1.94793e+06	122	1.89463e+06	122	1.96912e+06	122	1.85962e+06	122	1.7668e+06	122	1.71332e+06	122	1.90978e+06	122	1.86855e+06	122	1.85031e+06	122	1.9006e+06	122	1.96041e+06	122	1.91098e+06	122	1.83595e+06	122	1.8468e+06	122	1.82835e+06	122	1.96522e+06	122
	123	2.06981e+06	123	1.95121e+06	123	1.85229e+06	123	1.87392e+06	123	1.83788e+06	123	1.8335e+06	123	1.87524e+06	123	1.97301e+06	123	1.96344e+06	123	1.88637e+06	123	1.96865e+06	123	1.86837e+06	123	1.76609e+06	123	1.7177e+06	123	1.91998e+06	123	1.8631e+06	123	1.84553e+06	123	1.89741e+06	123	1.95875e+06	123	1.92043e+06	123	1.84442e+06	123	1.83749e+06	123	1.82874e+06	123	1.95194e+06	123
	124	2.06501e+06	124	1.94836e+06	124	1.85711e+06	124	1.87789e+06	124	1.82967e+06	124	1.84291e+06	124	1.86435e+06	124	1.96635e+06	124	1.95153e+06	124	1.87467e+06	124	1.97282e+06	124	1.85525e+06	124	1.7607e+06	124	1.73275e+06	124	1.91671e+06	124	1.85988e+06	124	1.85368e+06	124	1.89914e+06	124	1.97087e+06	124	1.92034e+06	124	1.82838e+06	124	1.82178e+06	124	1.84462e+06	124	1.96365e+06	124
	125	2.07406e+06	125	1.95878e+06	125	1.85472e+06	125	1.86974e+06	125	1.84277e+06	125	1.83793e+06	125	1.87071e+06	125	1.9815e+06	125	1.95384e+06	125	1.87967e+06	125	1.97334e+06	125	1.8676e+06	125	1.76505e+06	125	1.73376e+06	125	1.91755e+06	125	1.85637e+06	125	1.84417e+06	125	1.89925e+06	125	1.96924e+06	125	1.92025e+06	125	1.83757e+06	125	1.83441e+06	125	1.82201e+06	125	1.96453e+06	125
	126	2.06345e+06	126	1.9582e+06	126	1.85726e+06	126	1.88277e+06	126	1.83174e+06	126	1.82992e+06	126	1.86014e+06	126	1.98287e+06	126	1.95243e+06	126	1.89546e+06	126	1.96055e+06	126	1.86059e+06	126	1.75952e+06	126	1.73101e+06	126	1.89881e+06	126	1.86653e+06	126	1.84925e+06	126	1.90446e+06	126	1.96216e+06	126	1.92874e+06	126	1.84054e+06	126	1.83644e+06	126	1.83984e+06	126	1.94169e+06	126
	127	2.05871e+06	127	1.95951e+06	127	1.85263e+06	127	1.87081e+06	127	1.83411e+06	127	1.84196e+06	127	1.86816e+06	127	1.99711e+06	127	1.96213e+06	127	1.8907e+06	127	1.96455e+06	127	1.84916e+06	127	1.75916e+06	127	1.72888e+06	127	1.89228e+06	127	1.86826e+06	127	1.83309e+06	127	1.91362e+06	127	1.93696e+06	127	1.91167e+06	127	1.83601e+06	127	1.83929e+06	127	1.83309e+06	127	1.97286e+06	127
	128	2.07003e+06	128	1.95468e+06	128	1.86102e+06	128	1.86986e+06	128	1.83043e+06	128	1.83745e+06	128	1.85278e+06	128	1.99187e+06	128	1.95603e+06	128	1.87303e+06	128	1.96355e+06	128	1.85317e+06	128	1.76444e+06	128	1.73055e+06	128	1.90986e+06	128	1.86626e+06	128	1.85194e+06	128	1.88945e+06	128	1.93998e+06	128	1.92059e+06	128	1.82979e+06	128	1.84204e+06	128	1.83864e+06	128	1.96675e+06	128
	129	2.06083e+06	129	1.93796e+06	129	1.85032e+06	129	1.87628e+06	129	1.83439e+06	129	1.84105e+06	129	1.86323e+06	129	1.98599e+06	129	1.96107e+06	129	1.89266e+06	129	1.97195e+06	129	1.85492e+06	129	1.76454e+06	129	1.7357e+06	129	1.91142e+06	129	1.86078e+06	129	1.84507e+06	129	1.90246e+06	129	1.93042e+06	129	1.92304e+06	129	1.83545e+06	129	1.84704e+06	129	1.82605e+06	129	1.95246e+06	129
	130	2.07507e+06	130	1.93577e+06	130	1.85531e+06	130	1.87529e+06	130	1.83531e+06	130	1.83737e+06	130	1.86604e+06	130	1.9909e+06	130	1.94006e+06	130	1.88988e+06	130	1.96906e+06	130	1.85237e+06	130	1.75235e+06	130	1.72883e+06	130	1.91609e+06	130	1.8543e+06	130	1.84897e+06	130	1.89288e+06	130	1.94441e+06	130	1.91204e+06	130	1.8382e+06	130	1.84123e+06	130	1.82957e+06	130	1.95677e+06	130
	131	2.05802e+06	131	1.94323e+06	131	1.86072e+06	131	1.87734e+06	131	1.82915e+06	131	1.83677e+06	131	1.87574e+06	131	1.9623e+06	131	1.94924e+06	131	1.88637e+06	131	1.9604e+06	131	1.86355e+06	131	1.75967e+06	131	1.72978e+06	131	1.91757e+06	131	1.86181e+06	131	1.83958e+06	131	1.89198e+06	131	1.95865e+06	131	1.91786e+06	131	1.83244e+06	131	1.83255e+06	131	1.8266e+06	131	1.94986e+06	131
	132	2.07532e+06	132	1.95894e+06	132	1.8478e+06	132	1.88223e+06	132	1.83718e+06	132	1.83444e+06	132	1.86213e+06	132	1.96974e+06	132	1.96091e+06	132	1.87969e+06	132	1.96905e+06	132	1.86078e+06	132	1.76262e+06	132	1.73548e+06	132	1.91295e+06	132	1.87013e+06	132	1.85104e+06	132	1.90218e+06	132	1.95745e+06	132	1.91428e+06	132	1.83662e+06	132	1.84106e+06	132	1.83686e+06	132	1.94744e+06	132
	133	2.06858e+06	133	1.95031e+06	133	1.84662e+06	133	1.87889e+06	133	1.83615e+06	133	1.83164e+06	133	1.87019e+06	133	1.97713e+06	133	1.95292e+06	133	1.87478e+06	133	1.96694e+06	133	1.86392e+06	133	1.76573e+06	133	1.7342e+06	133	1.91085e+06	133	1.86669e+06	133	1.83574e+06	133	1.9012e+06	133	1.96082e+06	133	1.91872e+06	133	1.83822e+06	133	1.84486e+06	133	1.83967e+06	133	1.9462e+06	133
	134	2.05596e+06	134	1.95597e+06	134	1.85308e+06	134	1.87982e+06	134	1.83067e+06	134	1.83935e+06	134	1.87078e+06	134	1.97739e+06	134	1.9515e+06	134	1.88528e+06	134	1.95214e+06	134	1.85835e+06	134	1.76953e+06	134	1.72555e+06	134	1.90497e+06	134	1.87141e+06	134	1.84382e+06	134	1.90237e+06	134	1.94725e+06	134	1.92546e+06	134	1.83448e+06	134	1.84751e+06	134	1.82423e+06	134	1.94781e+06	134
	135	2.07791e+06	135	1.95545e+06	135	1.84864e+06	135	1.87258e+06	135	1.8363e+06	135	1.83297e+06	135	1.86208e+06	135	1.98248e+06	135	1.95842e+06	135	1.89888e+06	135	1.96825e+06	135	1.86293e+06	135	1.76273e+06	135	1.72451e+06	135	1.90802e+06	135	1.87112e+06	135	1.84515e+06	135	1.88906e+06	135	1.95364e+06	135	1.92629e+06	135	1.84055e+06	135	1.84172e+06	135	1.83167e+06	135	1.95061e+06	135
	136	2.05572e+06	136	1.95372e+06	136	1.85798e+06	136	1.87486e+06	136	1.82707e+06	136	1.83178e+06	136	1.86648e+06	136	1.97941e+06	136	1.93887e+06	136	1.90455e+06	136	1.96401e+06	136	1.86108e+06	136	1.75702e+06	136	1.7294e+06	136	1.90842e+06	136	1.84767e+06	136	1.84349e+06	136	1.90301e+06	136	1.96104e+06	136	1.91168e+06	136	1.83665e+06	136	1.8355e+06	136	1.82892e+06	136	1.95585e+06	136
	137	2.06774e+06	137	1.94733e+06	137	1.85016e+06	137	1.87405e+06	137	1.83332e+06	137	1.84079e+06	137	1.87504e+06	137	1.97255e+06	137	1.92835e+06	137	1.88476e+06	137	1.97246e+06	137	1.85974e+06	137	1.76051e+06	137	1.73083e+06	137	1.90995e+06	137	1.86195e+06	137	1.84466e+06	137	1.87473e+06	137	1.93938e+06	137	1.91603e+06	137	1.82828e+06	137	1.83004e+06	137	1.81914e+06	137	1.9622e+06	137
	138	2.05721e+06	138	1.95615e+06	138	1.85724e+06	138	1.8781e+06	138	1.83197e+06	138	1.83525e+06	138	1.86714e+06	138	1.97544e+06	138	1.92511e+06	138	1.88822e+06	138	1.95507e+06	138	1.85645e+06	138	1.76025e+06	138	1.7304e+06	138	1.90079e+06	138	1.85965e+06	138	1.85387e+06	138	1.90617e+06	138	1.93944e+06	138	1.91486e+06	138	1.83023e+06	138	1.84029e+06	138	1.84343e+06	138	1.9554e+06	138
	139	2.06352e+06	139	1.94001e+06	139	1.85704e+06	139	1.87783e+06	139	1.83638e+06	139	1.82383e+06	139	1.87268e+06	139	1.96974e+06	139	1.92848e+06	139	1.8891e+06	139	1.96024e+06	139	1.85899e+06	139	1.76903e+06	139	1.73489e+06	139	1.88355e+06	139	1.86055e+06	139	1.84202e+06	139	1.90071e+06	139	1.94961e+06	139	1.90618e+06	139	1.83798e+06	139	1.84397e+06	139	1.82584e+06	139	1.95805e+06	139
	140	2.07127e+06	140	1.95187e+06	140	1.85364e+06	140	1.86717e+06	140	1.83945e+06	140	1.8437e+06	140	1.86492e+06	140	1.97744e+06	140	1.9293e+06	140	1.886e+06	140	1.97674e+06	140	1.8538e+06	140	1.75405e+06	140	1.72602e+06	140	1.88266e+06	140	1.869e+06	140	1.8449e+06	140	1.89627e+06	140	1.95893e+06	140	1.94594e+06	140	1.83555e+06	140	1.83749e+06	140	1.83594e+06	140	1.94762e+06	140
	141	2.05611e+06	141	1.95812e+06	141	1.855e+06	141	1.87394e+06	141	1.83535e+06	141	1.83686e+06	141	1.8677e+06	141	1.96147e+06	141	1.94894e+06	141	1.89646e+06	141	1.96986e+06	141	1.85498e+06	141	1764000	141	1.71395e+06	141	1.88256e+06	141	1.85459e+06	141	1.83815e+06	141	1.89594e+06	141	1.95554e+06	141	1.95444e+06	141	1.83677e+06	141	1.84024e+06	141	1.83492e+06	141	1.95272e+06	141
	142	2.07109e+06	142	1.94769e+06	142	1.85272e+06	142	1.8765e+06	142	1.83195e+06	142	1.81719e+06	142	1.86304e+06	142	1.97349e+06	142	1.95336e+06	142	1.88592e+06	142	1.96681e+06	142	1.86111e+06	142	1.76412e+06	142	1.72823e+06	142	1.89063e+06	142	1.84706e+06	142	1.84735e+06	142	1.88202e+06	142	1.96039e+06	142	1.92812e+06	142	1.83601e+06	142	1.82792e+06	142	1.85225e+06	142	1.95548e+06	142
	143	2.06266e+06	143	1.9565e+06	143	1.85553e+06	143	1.87293e+06	143	1.8216e+06	143	1.83648e+06	143	1.86689e+06	143	1.96663e+06	143	1.94928e+06	143	1.88685e+06	143	1.96453e+06	143	1.85068e+06	143	1.75956e+06	143	1.71751e+06	143	1.88615e+06	143	1.86234e+06	143	1.84592e+06	143	1.89881e+06	143	1.9417e+06	143	1.91827e+06	143	1.83344e+06	143	1.84392e+06	143	1.84054e+06	143	1.95924e+06	143
	144	2.05719e+06	144	1.94706e+06	144	1.85741e+06	144	1.86942e+06	144	1.82989e+06	144	1.84072e+06	144	1.86782e+06	144	1.97384e+06	144	1.95792e+06	144	1.88733e+06	144	1.96944e+06	144	1.85824e+06	144	1.76676e+06	144	1.72907e+06	144	1.87444e+06	144	1.8699e+06	144	1.84402e+06	144	1.88999e+06	144	1.94332e+06	144	1.92516e+06	144	1.84401e+06	144	1.82992e+06	144	1.82223e+06	144	1.93727e+06	144
	145	2.06567e+06	145	1.94666e+06	145	1.85069e+06	145	1.87723e+06	145	1.8298e+06	145	1.83694e+06	145	1.86588e+06	145	1.97182e+06	145	1.96141e+06	145	1.88622e+06	145	1.96551e+06	145	1.85869e+06	145	1.75435e+06	145	1.72691e+06	145	1.87819e+06	145	1.85517e+06	145	1.84477e+06	145	1.89009e+06	145	1.93655e+06	145	1.92372e+06	145	1.8418e+06	145	1.82925e+06	145	1.83979e+06	145	1.94304e+06	145
	146	2.065e+06	146	1.95638e+06	146	1.85355e+06	146	1.88549e+06	146	1.83498e+06	146	1.83343e+06	146	1.85889e+06	146	1.97253e+06	146	1.95531e+06	146	1.88716e+06	146	1.97026e+06	146	1.8618e+06	146	1.7613e+06	146	1.73322e+06	146	1.89336e+06	146	1.85872e+06	146	1.84482e+06	146	1.89153e+06	146	1.93048e+06	146	1.92503e+06	146	1.83769e+06	146	1.83812e+06	146	1.84186e+06	146	1.9556e+06	146
	147	2.05477e+06	147	1.95379e+06	147	1.85303e+06	147	1.87808e+06	147	1.83561e+06	147	1.83565e+06	147	1.86458e+06	147	1.9692e+06	147	1.94631e+06	147	1.88492e+06	147	1.97001e+06	147	1.86367e+06	147	1.75753e+06	147	1.72638e+06	147	1.90161e+06	147	1.86246e+06	147	1.85066e+06	147	1.89063e+06	147	1.93504e+06	147	1.91038e+06	147	1.83279e+06	147	1.83781e+06	147	1.82149e+06	147	1.95939e+06	147
	148	2.06971e+06	148	1.95547e+06	148	1.85873e+06	148	1.86856e+06	148	1.82901e+06	148	1.83406e+06	148	1.86951e+06	148	1.96805e+06	148	1.95983e+06	148	1.88269e+06	148	1.96392e+06	148	1.85348e+06	148	1.75729e+06	148	1.73504e+06	148	1.9034e+06	148	1.86163e+06	148	1.84796e+06	148	1.89047e+06	148	1.94964e+06	148	1.9232e+06	148	1.84192e+06	148	1.83639e+06	148	1.83674e+06	148	1.95667e+06	148
	149	2.06037e+06	149	1.95585e+06	149	1.85273e+06	149	1.87059e+06	149	1.82874e+06	149	1.8447e+06	149	1.86397e+06	149	1.99243e+06	149	1.95813e+06	149	1.86876e+06	149	1.9641e+06	149	1.85614e+06	149	1.75678e+06	149	1.72992e+06	149	1.91136e+06	149	1.86833e+06	149	1.84731e+06	149	1.90161e+06	149	1.94742e+06	149	1.91873e+06	149	1.82816e+06	149	1.83292e+06	149	1.83954e+06	149	1.93473e+06	149
	150	2.05884e+06	150	1.94885e+06	150	1.85138e+06	150	1.88054e+06	150	1.82543e+06	150	1.832e+06	150	1.86033e+06	150	1.97993e+06	150	1.9454e+06	150	1.89519e+06	150	1.9639e+06	150	1.86076e+06	150	1.76397e+06	150	1.72468e+06	150	1.90902e+06	150	1.86598e+06	150	1.84165e+06	150	1.89197e+06	150	1.95531e+06	150	1.91881e+06	150	1.81675e+06	150	1.83988e+06	150	1.83241e+06	150	1.93713e+06	150
	151	2.0672e+06	151	1.94091e+06	151	1.86572e+06	151	1.86839e+06	151	1.83412e+06	151	1.83494e+06	151	1.87317e+06	151	1.98281e+06	151	1.9558e+06	151	1.90178e+06	151	1.96529e+06	151	1.85607e+06	151	1.75612e+06	151	1.73182e+06	151	1.89886e+06	151	1.85872e+06	151	1.83987e+06	151	1.89006e+06	151	1.93569e+06	151	1.961e+06	151	1.82364e+06	151	1.83982e+06	151	1.8535e+06	151	1.93348e+06	151
	152	2.06266e+06	152	1.90108e+06	152	1.75576e+06	152	1.81556e+06	152	1.83378e+06	152	1.83478e+06	152	1.79044e+06	152	1.84332e+06	152	1.88854e+06	152	1.76375e+06	152	1.8121e+06	152	1.7806e+06	152	1.67309e+06	152	1.61849e+06	152	1.90092e+06	152	1.8027e+06	152	1.87191e+06	152	1.93123e+06	152	1.84737e+06	152	1.88856e+06	152	1.82084e+06	152	1.79077e+06	152	1.79456e+06	152	1.811e+06	152
	153	2.07692e+06	153	1.88743e+06	153	1.74787e+06	153	1.81472e+06	153	1.77513e+06	153	1.82368e+06	153	1.79255e+06	153	1.87081e+06	153	1.85153e+06	153	1.77737e+06	153	1.81212e+06	153	1.79237e+06	153	1.66033e+06	153	1.60323e+06	153	1.88264e+06	153	1.82048e+06	153	1.88844e+06	153	1.92263e+06	153	1.85025e+06	153	1.88772e+06	153	1.86757e+06	153	1.79261e+06	153	1.8033e+06	153	1.79829e+06	153
	154	2.07148e+06	154	1.90946e+06	154	1.75551e+06	154	1.81208e+06	154	1.77822e+06	154	1.82683e+06	154	1.78225e+06	154	1.87539e+06	154	1.86089e+06	154	1.77741e+06	154	1.81718e+06	154	1.8026e+06	154	1.66685e+06	154	1.61649e+06	154	1.88324e+06	154	1.8152e+06	154	1.88527e+06	154	1.94286e+06	154	1.88212e+06	154	1.87989e+06	154	1.83757e+06	154	1.78221e+06	154	1.802e+06	154	1.79978e+06	154
	155	2.06861e+06	155	1.90263e+06	155	1.77292e+06	155	1.81474e+06	155	1.77929e+06	155	1.82231e+06	155	1.79066e+06	155	1.8905e+06	155	1.86474e+06	155	1.78852e+06	155	1.82981e+06	155	1.80385e+06	155	1.67053e+06	155	1.61715e+06	155	1.88251e+06	155	1.81675e+06	155	1.88052e+06	155	1.92193e+06	155	1.90012e+06	155	1.89299e+06	155	1.83335e+06	155	1.7771e+06	155	1.80045e+06	155	1.77684e+06	155
	156	2.08563e+06	156	1.88624e+06	156	1.76157e+06	156	1.81615e+06	156	1.78302e+06	156	1.82951e+06	156	1.79616e+06	156	1.88421e+06	156	1.86947e+06	156	1.78026e+06	156	1.83407e+06	156	1.80976e+06	156	1.6695e+06	156	1.61196e+06	156	1.90119e+06	156	1.81892e+06	156	1.874e+06	156	1.91828e+06	156	1.88692e+06	156	1.88449e+06	156	1.83289e+06	156	1.78158e+06	156	1.7718e+06	156	1.78488e+06	156
	157	2.06252e+06	157	1.89355e+06	157	1.7627e+06	157	1.81918e+06	157	1.79392e+06	157	1.83775e+06	157	1.79711e+06	157	1.90729e+06	157	1.85606e+06	157	1.78847e+06	157	1.8254e+06	157	1.80764e+06	157	1.66498e+06	157	1.61577e+06	157	1.88633e+06	157	1.81233e+06	157	1.88368e+06	157	1.94131e+06	157	1.91679e+06	157	1.89299e+06	157	1.82091e+06	157	1.77435e+06	157	1.76235e+06	157	1.7842e+06	157
	158	2.07644e+06	158	1.90516e+06	158	1.75973e+06	158	1.82402e+06	158	1.78747e+06	158	1.83731e+06	158	1.79881e+06	158	1.8946e+06	158	1.86149e+06	158	1.78906e+06	158	1.8223e+06	158	1.81624e+06	158	1.67677e+06	158	1.62026e+06	158	1.9088e+06	158	1.81177e+06	158	1.88002e+06	158	1.9211e+06	158	1.91339e+06	158	1.87695e+06	158	1.8278e+06	158	1.7738e+06	158	1.76546e+06	158	1.77044e+06	158
	159	2.08319e+06	159	1.90496e+06	159	1.77945e+06	159	1.83061e+06	159	1.78749e+06	159	1.84324e+06	159	1.79295e+06	159	1.91961e+06	159	1.86153e+06	159	1.79706e+06	159	1.83621e+06	159	1.80008e+06	159	1.66766e+06	159	1.6166e+06	159	1.90646e+06	159	1.82114e+06	159	1.86292e+06	159	1.90715e+06	159	1.88964e+06	159	1.87269e+06	159	1.82839e+06	159	1.76789e+06	159	1.74975e+06	159	1.73975e+06	159
	160	2.07568e+06	160	1.91107e+06	160	1.76719e+06	160	1.82664e+06	160	1.79018e+06	160	1.84046e+06	160	1.79141e+06	160	1.93094e+06	160	1.86705e+06	160	1.78959e+06	160	1.83319e+06	160	1.80453e+06	160	1.66833e+06	160	1.61197e+06	160	1.90163e+06	160	1.83443e+06	160	1.87106e+06	160	1.9299e+06	160	1.90809e+06	160	1.87141e+06	160	1.81647e+06	160	1.76772e+06	160	1.75417e+06	160	1.75669e+06	160
	161	2.0729e+06	161	1.90361e+06	161	1.75782e+06	161	1.8281e+06	161	1.78619e+06	161	1.83951e+06	161	1.79046e+06	161	1.91695e+06	161	1.86659e+06	161	1.79836e+06	161	1.8319e+06	161	1.79137e+06	161	1.6623e+06	161	1.62391e+06	161	1.89774e+06	161	1.83793e+06	161	1.86828e+06	161	1.91661e+06	161	1.90728e+06	161	1.87779e+06	161	1.81084e+06	161	1.75937e+06	161	1.74063e+06	161	1.74911e+06	161
	162	2.07614e+06	162	1.91021e+06	162	1.77208e+06	162	1.8223e+06	162	1.78616e+06	162	1.83309e+06	162	1.79545e+06	162	1.92057e+06	162	1.86222e+06	162	1.78984e+06	162	1.84038e+06	162	1.80035e+06	162	1.67222e+06	162	1.61741e+06	162	1.901e+06	162	1.83941e+06	162	1.86647e+06	162	1.91968e+06	162	1.88414e+06	162	1.86485e+06	162	1.80918e+06	162	1.75533e+06	162	1.73083e+06	162	1.72785e+06	162
	163	2.09569e+06	163	1.90123e+06	163	1.77349e+06	163	1.8219e+06	163	1.79725e+06	163	1.84021e+06	163	1.80024e+06	163	1.90278e+06	163	1.85976e+06	163	1.8086e+06	163	1.83969e+06	163	1.80066e+06	163	1.67023e+06	163	1.62686e+06	163	1.90517e+06	163	1.82425e+06	163	1.86996e+06	163	1.89353e+06	163	1.88175e+06	163	1.85668e+06	163	1.8026e+06	163	1.75175e+06	163	1.7267e+06	163	1.73057e+06	163
	164	2.06795e+06	164	1.8938e+06	164	1.78242e+06	164	1.82315e+06	164	1.78844e+06	164	1.84063e+06	164	1.79844e+06	164	1.90674e+06	164	1.86409e+06	164	1.79927e+06	164	1.83617e+06	164	1.79682e+06	164	1.67379e+06	164	1.62248e+06	164	1.90558e+06	164	1.8197e+06	164	1.84826e+06	164	1.91552e+06	164	1.88841e+06	164	1.8585e+06	164	1.80323e+06	164	1.73321e+06	164	1.71688e+06	164	1.71107e+06	164
	165	2.08813e+06	165	1.90617e+06	165	1.78156e+06	165	1.82234e+06	165	1.79874e+06	165	1.84346e+06	165	1.79836e+06	165	1.89924e+06	165	1.85828e+06	165	1.80163e+06	165	1.8436e+06	165	1.79905e+06	165	1.65629e+06	165	1.61953e+06	165	1.90067e+06	165	1.83382e+06	165	1.86892e+06	165	1.91131e+06	165	1.9031e+06	165	1.84915e+06	165	1.79979e+06	165	1.74192e+06	165	1.70461e+06	165	1.67916e+06	165
	166	2.08818e+06	166	1.91139e+06	166	1.76841e+06	166	1.83035e+06	166	1.78152e+06	166	1.8386e+06	166	1.79538e+06	166	1.89237e+06	166	1.86838e+06	166	1.8014e+06	166	1.84179e+06	166	1.80089e+06	166	1.66005e+06	166	1.613e+06	166	1.89251e+06	166	1.83276e+06	166	1.86879e+06	166	1.8868e+06	166	1.8811e+06	166	1.83521e+06	166	1.79761e+06	166	1.74613e+06	166	1.69405e+06	166	1.68133e+06	166
	167	2.08938e+06	167	1.89319e+06	167	1.77616e+06	167	1.81802e+06	167	1.7851e+06	167	1.83129e+06	167	1.79084e+06	167	1.89964e+06	167	1.84787e+06	167	1.80384e+06	167	1.83769e+06	167	1.80523e+06	167	1.66333e+06	167	1.62387e+06	167	1.90077e+06	167	1.81423e+06	167	1.86302e+06	167	1.89443e+06	167	1.86855e+06	167	1.83287e+06	167	1.79479e+06	167	1.73399e+06	167	1.6757e+06	167	1.6775e+06	167
	168	2.07911e+06	168	1.91015e+06	168	1.77749e+06	168	1.82365e+06	168	1.79839e+06	168	1.83857e+06	168	1.7911e+06	168	1.89412e+06	168	1.86589e+06	168	1.80176e+06	168	1.84496e+06	168	1.804e+06	168	1.66197e+06	168	1.62198e+06	168	1.89837e+06	168	1.79428e+06	168	1.8479e+06	168	1.87625e+06	168	1.8806e+06	168	1.8266e+06	168	1.78967e+06	168	1.74042e+06	168	1.68183e+06	168	1.64517e+06	168
	169	2.07614e+06	169	1.89717e+06	169	1.76359e+06	169	1.81422e+06	169	1.79128e+06	169	1.84619e+06	169	1.79417e+06	169	1.91437e+06	169	1.86354e+06	169	1.79027e+06	169	1.84457e+06	169	1.80314e+06	169	1.65127e+06	169	1.62182e+06	169	1.90438e+06	169	1.78756e+06	169	1.84714e+06	169	1.87846e+06	169	1.88127e+06	169	1.82143e+06	169	1.78476e+06	169	1.7291e+06	169	1.67602e+06	169	1.65749e+06	169
	170	2.08168e+06	170	1.89399e+06	170	1.77052e+06	170	1.82299e+06	170	1.79415e+06	170	1.83664e+06	170	1.79788e+06	170	1.90742e+06	170	1.85416e+06	170	1.80034e+06	170	1.84615e+06	170	1.79843e+06	170	1.65262e+06	170	1.62498e+06	170	1.8871e+06	170	1.77366e+06	170	1.84938e+06	170	1.88304e+06	170	1.88595e+06	170	1.81529e+06	170	1.7783e+06	170	1.71921e+06	170	1.6512e+06	170	1.66041e+06	170
	171	2.08995e+06	171	1.90383e+06	171	1.77514e+06	171	1.81578e+06	171	1.78406e+06	171	1.83114e+06	171	1.79434e+06	171	1.91075e+06	171	1.86072e+06	171	1.80193e+06	171	1.83378e+06	171	1.79596e+06	171	1.6454e+06	171	1.62199e+06	171	1.90117e+06	171	1.77992e+06	171	1.84366e+06	171	1.87348e+06	171	1.87492e+06	171	1.80551e+06	171	1.77993e+06	171	1.71389e+06	171	1.65274e+06	171	1.61733e+06	171
	172	2.0834e+06	172	1.90693e+06	172	1.76403e+06	172	1.82753e+06	172	1.79105e+06	172	1.84408e+06	172	1.79679e+06	172	1.90827e+06	172	1.85717e+06	172	1.8002e+06	172	1.84146e+06	172	1.79165e+06	172	1.64607e+06	172	1.61233e+06	172	1.89976e+06	172	1.76479e+06	172	1.83634e+06	172	1.85695e+06	172	1.84498e+06	172	1.80691e+06	172	1.77566e+06	172	1.72031e+06	172	1.63314e+06	172	1.62186e+06	172
	173	2.06689e+06	173	1.89608e+06	173	1.7784e+06	173	1.82212e+06	173	1.78204e+06	173	1.84254e+06	173	1.79266e+06	173	1.91224e+06	173	1.86093e+06	173	1.79574e+06	173	1.83679e+06	173	1.79555e+06	173	1.64721e+06	173	1.61742e+06	173	1.89805e+06	173	1.75934e+06	173	1.83865e+06	173	1.86915e+06	173	1.85656e+06	173	1.7953e+06	173	1.76814e+06	173	1.68891e+06	173	1.62428e+06	173	1.61612e+06	173
	174	2.08529e+06	174	1.90793e+06	174	1.76522e+06	174	1.81858e+06	174	1.77572e+06	174	1.85268e+06	174	1.79546e+06	174	1.93303e+06	174	1.85989e+06	174	1.80333e+06	174	1.83395e+06	174	1.80235e+06	174	1.63073e+06	174	1.61505e+06	174	1.89878e+06	174	1.76268e+06	174	1.82918e+06	174	1.86711e+06	174	1.87582e+06	174	1.79996e+06	174	1.76221e+06	174	1.70823e+06	174	1.6161e+06	174	1.59927e+06	174
	175	2.0717e+06	175	1.90528e+06	175	1.77809e+06	175	1.82554e+06	175	1.79242e+06	175	1.84493e+06	175	1.79015e+06	175	1.90904e+06	175	1.85778e+06	175	1.80531e+06	175	1.84498e+06	175	1.79662e+06	175	1.63762e+06	175	1.61062e+06	175	1.9042e+06	175	1.75446e+06	175	1.82321e+06	175	1.84482e+06	175	1.86043e+06	175	1.79666e+06	175	1.75276e+06	175	1.70333e+06	175	1.61166e+06	175	1.59072e+06	175
	176	2.07488e+06	176	1.90466e+06	176	1.77161e+06	176	1.81711e+06	176	1.79032e+06	176	1.84339e+06	176	1.79262e+06	176	1.90741e+06	176	1.86297e+06	176	1.80583e+06	176	1.83688e+06	176	1.79505e+06	176	1.63271e+06	176	1.62473e+06	176	1.90092e+06	176	1.74732e+06	176	1.82446e+06	176	1.85274e+06	176	1.8245e+06	176	1.78436e+06	176	1.75571e+06	176	1.69556e+06	176	1.59605e+06	176	1.58966e+06	176
	177	2.07832e+06	177	1.89511e+06	177	1.77305e+06	177	1.822e+06	177	1.78326e+06	177	1.83715e+06	177	1.80027e+06	177	1.90811e+06	177	1.84274e+06	177	1.79056e+06	177	1.83197e+06	177	1.78366e+06	177	1.62665e+06	177	1.62115e+06	177	1.88612e+06	177	1.75074e+06	177	1.81901e+06	177	1.85599e+06	177	1.83518e+06	177	1.79211e+06	177	1.75526e+06	177	1.69837e+06	177	1.58368e+06	177	1.57078e+06	177
	178	2.08794e+06	178	1.90058e+06	178	1.76454e+06	178	1.8178e+06	178	1.7958e+06	178	1.83545e+06	178	1.79587e+06	178	1.92234e+06	178	1.82686e+06	178	1.78408e+06	178	1.83415e+06	178	1.79293e+06	178	1.62483e+06	178	1.61011e+06	178	1.90808e+06	178	1.75116e+06	178	1.82175e+06	178	1.84929e+06	178	1.84168e+06	178	1.79358e+06	178	1.75235e+06	178	1.68728e+06	178	1.57113e+06	178	1.55972e+06	178
	179	2.07692e+06	179	1.89363e+06	179	1.77082e+06	179	1.82155e+06	179	1.79495e+06	179	1.83741e+06	179	1.79607e+06	179	1.92775e+06	179	1.83115e+06	179	1.80086e+06	179	1.84595e+06	179	1.78992e+06	179	1.62371e+06	179	1.61628e+06	179	1.90061e+06	179	1.73787e+06	179	1.78523e+06	179	1.83081e+06	179	1.82277e+06	179	1.77874e+06	179	1.74716e+06	179	1.68823e+06	179	1.56398e+06	179	1.55214e+06	179
	180	2.07164e+06	180	1.89292e+06	180	1.7701e+06	180	1.81611e+06	180	1.78831e+06	180	1.8413e+06	180	1.80148e+06	180	1.95406e+06	180	1.8406e+06	180	1.79349e+06	180	1.825e+06	180	1.79973e+06	180	1.6192e+06	180	1.61498e+06	180	1.90083e+06	180	1.73428e+06	180	1.7998e+06	180	1.8393e+06	180	1.82613e+06	180	1.77859e+06	180	1.74686e+06	180	1.67775e+06	180	1.56059e+06	180	1.53864e+06	180
	181	2.07239e+06	181	1.89713e+06	181	1.77071e+06	181	1.80278e+06	181	1.78841e+06	181	1.84009e+06	181	1.78529e+06	181	1.94155e+06	181	1.83409e+06	181	1.80107e+06	181	1.8359e+06	181	1.79108e+06	181	1.61662e+06	181	1.61309e+06	181	1.8867e+06	181	1.74013e+06	181	1.80724e+06	181	1.83249e+06	181	1.83333e+06	181	1.79468e+06	181	1.73619e+06	181	1.66097e+06	181	1.54038e+06	181	1.51936e+06	181
	182	2.08246e+06	182	1.89344e+06	182	1.76543e+06	182	1.81874e+06	182	1.79063e+06	182	1.84327e+06	182	1.79344e+06	182	1.94848e+06	182	1.86732e+06	182	1.7939e+06	182	1.83149e+06	182	1.78371e+06	182	1.61344e+06	182	1.62103e+06	182	1.90182e+06	182	1.73617e+06	182	1.79962e+06	182	1.82525e+06	182	1.85552e+06	182	1.8018e+06	182	1.74363e+06	182	1.67032e+06	182	1.53269e+06	182	1.5015e+06	182
	183	2.07697e+06	183	1.90135e+06	183	1.77299e+06	183	1.81995e+06	183	1.77686e+06	183	1.83421e+06	183	1.78942e+06	183	1.9217e+06	183	1.85311e+06	183	1.78175e+06	183	1.83584e+06	183	1.79809e+06	183	1.60013e+06	183	1.61075e+06	183	1.90442e+06	183	1.72657e+06	183	1.79995e+06	183	1.82826e+06	183	1.84021e+06	183	1.79373e+06	183	1.73468e+06	183	1.6642e+06	183	1.53409e+06	183	1.49356e+06	183
	184	2.07351e+06	184	1.89118e+06	184	1.76885e+06	184	1.823e+06	184	1.78142e+06	184	1.83942e+06	184	1.79946e+06	184	1.88975e+06	184	1.84423e+06	184	1.79904e+06	184	1.82867e+06	184	1.79006e+06	184	1.59735e+06	184	1.6117e+06	184	1.89778e+06	184	1.72384e+06	184	1.798e+06	184	1.83201e+06	184	1.84365e+06	184	1.78721e+06	184	1.7341e+06	184	1.66966e+06	184	1.50195e+06	184	1.49263e+06	184
	185	2.06901e+06	185	1.8949e+06	185	1.77035e+06	185	1.81268e+06	185	1.78929e+06	185	1.84117e+06	185	1.80154e+06	185	1.90921e+06	185	1.83256e+06	185	1.78911e+06	185	1.83583e+06	185	1.79443e+06	185	1.60244e+06	185	1.61592e+06	185	1.89206e+06	185	1.71969e+06	185	1.78607e+06	185	1.8133e+06	185	1.82977e+06	185	1.78508e+06	185	1.73152e+06	185	1.66173e+06	185	1.50628e+06	185	1.48533e+06	185
	186	2.0607e+06	186	1.89607e+06	186	1.76727e+06	186	1.81612e+06	186	1.78574e+06	186	1.83984e+06	186	1.7929e+06	186	1.89783e+06	186	1.82941e+06	186	1.79734e+06	186	1.83635e+06	186	1.79451e+06	186	1.59913e+06	186	1.61597e+06	186	1.88902e+06	186	1.70983e+06	186	1.78785e+06	186	1.81676e+06	186	1.81054e+06	186	1.78807e+06	186	1.72242e+06	186	1.65787e+06	186	1.49673e+06	186	1.46447e+06	186
	187	2.07943e+06	187	1.87999e+06	187	1.77202e+06	187	1.82143e+06	187	1.78139e+06	187	1.84001e+06	187	1.78287e+06	187	1.90711e+06	187	1.85046e+06	187	1.78886e+06	187	1.83184e+06	187	1.78681e+06	187	1.59184e+06	187	1.61198e+06	187	1.89585e+06	187	1.70714e+06	187	1.79116e+06	187	1.8029e+06	187	1.81051e+06	187	1.75701e+06	187	1.72113e+06	187	1.64045e+06	187	1.48983e+06	187	1.45927e+06	187
	188	2.05485e+06	188	1.89759e+06	188	1.76073e+06	188	1.81861e+06	188	1.7862e+06	188	1.83503e+06	188	1.78761e+06	188	1.9018e+06	188	1.84861e+06	188	1.7893e+06	188	1.82848e+06	188	1.78243e+06	188	1.59176e+06	188	1.61026e+06	188	1.88915e+06	188	1.70812e+06	188	1.77925e+06	188	1.8141e+06	188	1.80195e+06	188	1.77829e+06	188	1.72105e+06	188	1.6474e+06	188	1.47086e+06	188	1.45347e+06	188
	189	2.07412e+06	189	1.89827e+06	189	1.76506e+06	189	1.81048e+06	189	1.79478e+06	189	1.82579e+06	189	1.78344e+06	189	1.89393e+06	189	1.84176e+06	189	1.78257e+06	189	1.82949e+06	189	1.79068e+06	189	1.57993e+06	189	1.60605e+06	189	1.89166e+06	189	1.69897e+06	189	1.78656e+06	189	1.79086e+06	189	1.82032e+06	189	1.7674e+06	189	1.72376e+06	189	1.65252e+06	189	1.46545e+06	189	1.42138e+06	189
	190	2.06444e+06	190	1.89752e+06	190	1.7722e+06	190	1.81432e+06	190	1.77724e+06	190	1.82854e+06	190	1.7958e+06	190	1.89174e+06	190	1.85154e+06	190	1.79157e+06	190	1.82492e+06	190	1.78576e+06	190	1.5803e+06	190	1.60656e+06	190	1.90045e+06	190	1.70294e+06	190	1.77946e+06	190	1.80613e+06	190	1.81134e+06	190	1.76067e+06	190	1.71355e+06	190	1.63792e+06	190	1.46464e+06	190	1.41953e+06	190
	191	2.05975e+06	191	1.89885e+06	191	1.76447e+06	191	1.81556e+06	191	1.77421e+06	191	1.84007e+06	191	1.77504e+06	191	1.8953e+06	191	1.83203e+06	191	1.79778e+06	191	1.83057e+06	191	1.78693e+06	191	1.57183e+06	191	1.6066e+06	191	1.90172e+06	191	1.6867e+06	191	1.76352e+06	191	1.79682e+06	191	1.82617e+06	191	1.76496e+06	191	1.71154e+06	191	1.64475e+06	191	1.45346e+06	191	1.40468e+06	191
	192	2.06592e+06	192	1.89102e+06	192	1.76959e+06	192	1.81794e+06	192	1.77889e+06	192	1.8346e+06	192	1.78533e+06	192	1.89217e+06	192	1.82335e+06	192	1.7889e+06	192	1.82973e+06	192	1.78876e+06	192	1.58109e+06	192	1.6085e+06	192	1.89814e+06	192	1.68288e+06	192	1.7745e+06	192	1.80056e+06	192	1.81974e+06	192	1.75391e+06	192	1.70608e+06	192	1.64491e+06	192	1.44159e+06	192	1.38298e+06	192
	193	2.06282e+06	193	1.8934e+06	193	1.7576e+06	193	1.81606e+06	193	1.78879e+06	193	1.84321e+06	193	1.79001e+06	193	1.88669e+06	193	1.82151e+06	193	1.77739e+06	193	1.83097e+06	193	1.78672e+06	193	1.57413e+06	193	1.5973e+06	193	1.88939e+06	193	1.67591e+06	193	1.77251e+06	193	1.78544e+06	193	1.80103e+06	193	1.75842e+06	193	1.70439e+06	193	1.63817e+06	193	1.43558e+06	193	1.38042e+06	193
	194	2.06431e+06	194	1.88582e+06	194	1.7623e+06	194	1.81263e+06	194	1.78618e+06	194	1.83444e+06	194	1.78919e+06	194	1.88625e+06	194	1.82357e+06	194	1.7917e+06	194	1.82243e+06	194	1.78006e+06	194	1.56818e+06	194	1.60454e+06	194	1.89189e+06	194	1.67613e+06	194	1.76514e+06	194	1.80251e+06	194	1.77899e+06	194	1.75516e+06	194	1.70523e+06	194	1.63706e+06	194	1.43493e+06	194	1.37796e+06	194
	195	2.06812e+06	195	1.88402e+06	195	1.76026e+06	195	1.81234e+06	195	1.77161e+06	195	1.82993e+06	195	1.79062e+06	195	1.88554e+06	195	1.82275e+06	195	1.78837e+06	195	1.81292e+06	195	1.79249e+06	195	1.55802e+06	195	1.6039e+06	195	1.90169e+06	195	1.68586e+06	195	1.76819e+06	195	1.79475e+06	195	1.79442e+06	195	1.73931e+06	195	1.69993e+06	195	1.63384e+06	195	1.40914e+06	195	1.38026e+06	195
	196	2.05404e+06	196	1.89573e+06	196	1.76714e+06	196	1.8086e+06	196	1.78958e+06	196	1.82727e+06	196	1.78917e+06	196	1.88638e+06	196	1.84993e+06	196	1.76652e+06	196	1.8247e+06	196	1.77733e+06	196	1.56147e+06	196	1.60508e+06	196	1.88627e+06	196	1.67363e+06	196	1.75291e+06	196	1.78879e+06	196	1.78307e+06	196	1.74124e+06	196	1.69059e+06	196	1.62948e+06	196	1.4122e+06	196	1.37773e+06	196
	197	2.06496e+06	197	1.89793e+06	197	1.76026e+06	197	1.81263e+06	197	1.77806e+06	197	1.83717e+06	197	1.79237e+06	197	1.88988e+06	197	1.84778e+06	197	1.77941e+06	197	1.82769e+06	197	1.77693e+06	197	1.56031e+06	197	1.59956e+06	197	1.88873e+06	197	1.66618e+06	197	1.76484e+06	197	1.77788e+06	197	1.80002e+06	197	1.74349e+06	197	1.69937e+06	197	1.62207e+06	197	1.4135e+06	197	1.36248e+06	197
	198	2.05324e+06	198	1.89807e+06	198	1.76674e+06	198	1.81114e+06	198	1.78164e+06	198	1.83433e+06	198	1.78164e+06	198	1.88618e+06	198	1.84814e+06	198	1.78509e+06	198	1.82222e+06	198	1.77976e+06	198	1.55438e+06	198	1.59344e+06	198	1.88673e+06	198	1.66797e+06	198	1.76429e+06	198	1.7956e+06	198	1.80416e+06	198	1.73653e+06	198	1.69754e+06	198	1.61808e+06	198	1.38869e+06	198	1.35571e+06	198
	199	2.05585e+06	199	1.88773e+06	199	1.76752e+06	199	1.80366e+06	199	1.78555e+06	199	1.81602e+06	199	1.78936e+06	199	1.89495e+06	199	1.83692e+06	199	1.77925e+06	199	1.82337e+06	199	1.77522e+06	199	1.55239e+06	199	1.59659e+06	199	1.89873e+06	199	1.6611e+06	199	1.77175e+06	199	1.76854e+06	199	1.7996e+06	199	1.72398e+06	199	1.69764e+06	199	1.61664e+06	199	1.38905e+06	199	1.34244e+06	199
	200	2.04764e+06	200	1.88938e+06	200	1.76136e+06	200	1.80657e+06	200	1.77238e+06	200	1.83287e+06	200	1.78416e+06	200	1.89279e+06	200	1.83981e+06	200	1.7748e+06	200	1.81094e+06	200	1.78019e+06	200	1.54307e+06	200	1.59547e+06	200	1.88776e+06	200	1.66236e+06	200	1.76209e+06	200	1.76931e+06	200	1.7857e+06	200	1.70677e+06	200	1.69451e+06	200	1.61769e+06	200	1.37673e+06	200	1.33298e+06	200
	201	2.04904e+06	201	1.88711e+06	201	1.75983e+06	201	1.80009e+06	201	1.77505e+06	201	1.83397e+06	201	1.78376e+06	201	1.88268e+06	201	1.84974e+06	201	1.7827e+06	201	1.82962e+06	201	1.78646e+06	201	1.54683e+06	201	1.58986e+06	201	1.89671e+06	201	1.647e+06	201	1.76406e+06	201	1.7787e+06	201	1.78705e+06	201	1.69789e+06	201	1.68281e+06	201	1.60348e+06	201	1.37767e+06	201	1.32004e+06	201
	202	2.04231e+06	202	1.87758e+06	202	1.75906e+06	202	1.80228e+06	202	1.78397e+06	202	1.83302e+06	202	1.78055e+06	202	1.8806e+06	202	1.82029e+06	202	1.77933e+06	202	1.81657e+06	202	1.77109e+06	202	1.53694e+06	202	1.59345e+06	202	1.89633e+06	202	1.6366e+06	202	1.76337e+06	202	1.77274e+06	202	1.79403e+06	202	1.69073e+06	202	1.69327e+06	202	1.60759e+06	202	1.36347e+06	202	1.31369e+06	202
	203	2.06164e+06	203	1.8948e+06	203	1.75661e+06	203	1.81231e+06	203	1.77335e+06	203	1.82869e+06	203	1.78703e+06	203	1.8897e+06	203	1.80402e+06	203	1.78648e+06	203	1.8217e+06	203	1.77117e+06	203	1.54026e+06	203	1.5869e+06	203	1.82947e+06	203	1.63858e+06	203	1.76148e+06	203	1.77283e+06	203	1.78995e+06	203	1.68642e+06	203	1.67881e+06	203	1.61044e+06	203	1.3526e+06	203	1.31609e+06	203
	204	2.04575e+06	204	1.88087e+06	204	1.7596e+06	204	1.81265e+06	204	1.78142e+06	204	1.82279e+06	204	1.78614e+06	204	1.8782e+06	204	1.81006e+06	204	1.77238e+06	204	1.81935e+06	204	1.77002e+06	204	1.53481e+06	204	1.594e+06	204	1.84426e+06	204	1.63565e+06	204	1.76219e+06	204	1.76263e+06	204	1.7699e+06	204	1.68708e+06	204	1.6769e+06	204	1.6095e+06	204	1.3585e+06	204	1.30263e+06	204
	205	2.04083e+06	205	1.88356e+06	205	1.75392e+06	205	1.80173e+06	205	1.76695e+06	205	1.83103e+06	205	1.79034e+06	205	1.8731e+06	205	1.81337e+06	205	1.77409e+06	205	1.81047e+06	205	1.77524e+06	205	1.53403e+06	205	1.57995e+06	205	1.84679e+06	205	1.64011e+06	205	1.75735e+06	205	1.75647e+06	205	1.76794e+06	205	1.67756e+06	205	1.67384e+06	205	1.60738e+06	205	1.35233e+06	205	1.30133e+06	205
	206	2.04687e+06	206	1.88e+06	206	1.75802e+06	206	1.80916e+06	206	1.78166e+06	206	1.83414e+06	206	1.78526e+06	206	1.8858e+06	206	1.81367e+06	206	1.78059e+06	206	1.81948e+06	206	1.77356e+06	206	1.52706e+06	206	1.57553e+06	206	1.84089e+06	206	1.64383e+06	206	1.74651e+06	206	1.75266e+06	206	1.76742e+06	206	1.67636e+06	206	1.67852e+06	206	1.59418e+06	206	1.34269e+06	206	1.28773e+06	206
	207	2.04424e+06	207	1.88109e+06	207	1.76068e+06	207	1.80817e+06	207	1.76978e+06	207	1.82038e+06	207	1.77928e+06	207	1.89371e+06	207	1.81573e+06	207	1.76696e+06	207	1.81904e+06	207	1.77769e+06	207	1.52015e+06	207	1.57998e+06	207	1.84458e+06	207	1.6309e+06	207	1.75258e+06	207	1.76005e+06	207	1.77285e+06	207	1.67573e+06	207	1.67736e+06	207	1.60232e+06	207	1.34491e+06	207	1.28472e+06	207
	208	2.05374e+06	208	1.87777e+06	208	1.75948e+06	208	1.80685e+06	208	1.76827e+06	208	1.83206e+06	208	1.7818e+06	208	1.87133e+06	208	1.81002e+06	208	1.78323e+06	208	1.8166e+06	208	1.76294e+06	208	1.51909e+06	208	1.58435e+06	208	1.84525e+06	208	1.6252e+06	208	1.74743e+06	208	1.76534e+06	208	1.76503e+06	208	1.67578e+06	208	1.67317e+06	208	1.59409e+06	208	1.33332e+06	208	1.27918e+06	208
	209	2.04231e+06	209	1.88712e+06	209	1.75098e+06	209	1.79695e+06	209	1.76328e+06	209	1.8247e+06	209	1.77989e+06	209	1.8759e+06	209	1.8064e+06	209	1.76723e+06	209	1.81414e+06	209	1.76404e+06	209	1.51828e+06	209	1.58032e+06	209	1.84347e+06	209	1.61491e+06	209	1.7498e+06	209	1.75106e+06	209	1.7805e+06	209	1.67825e+06	209	1.67363e+06	209	1.59456e+06	209	1.3304e+06	209	1.27335e+06	209
	210	2.03765e+06	210	1.88287e+06	210	1.74337e+06	210	1.79987e+06	210	1.77078e+06	210	1.83256e+06	210	1.78781e+06	210	1.86793e+06	210	1.83651e+06	210	1.77903e+06	210	1.79597e+06	210	1.77284e+06	210	1.51778e+06	210	1.58064e+06	210	1.85007e+06	210	1.61733e+06	210	1.73727e+06	210	1.74989e+06	210	1.76604e+06	210	1.66774e+06	210	1.66051e+06	210	1.59313e+06	210	1.32805e+06	210	1.26062e+06	210
	211	2.04471e+06	211	1.88519e+06	211	1.75681e+06	211	1.81164e+06	211	1.77699e+06	211	1.82635e+06	211	1.78659e+06	211	1.89736e+06	211	1.83574e+06	211	1.7735e+06	211	1.81019e+06	211	1.77512e+06	211	1.51337e+06	211	1.5816e+06	211	1.8576e+06	211	1.62151e+06	211	1.74791e+06	211	1.74936e+06	211	1.75737e+06	211	1.6664e+06	211	1.63761e+06	211	1.59407e+06	211	1.30876e+06	211	1.24442e+06	211
	212	2.0348e+06	212	1.87041e+06	212	1.76202e+06	212	1.80297e+06	212	1.77383e+06	212	1.8202e+06	212	1.77641e+06	212	1.88184e+06	212	1.82903e+06	212	1.77004e+06	212	1.81719e+06	212	1.76316e+06	212	1.51097e+06	212	1.57477e+06	212	1.86003e+06	212	1.61428e+06	212	1.74226e+06	212	1.75361e+06	212	1.74902e+06	212	1.67241e+06	212	1.66084e+06	212	1.58207e+06	212	1.30814e+06	212	1.24644e+06	212
	213	2.03468e+06	213	1.88131e+06	213	1.7603e+06	213	1.8116e+06	213	1.77547e+06	213	1.82557e+06	213	1.77555e+06	213	1.88391e+06	213	1.81952e+06	213	1.76762e+06	213	1.79864e+06	213	1.77179e+06	213	1.50903e+06	213	1.56284e+06	213	1.84323e+06	213	1.6106e+06	213	1.73629e+06	213	1.73247e+06	213	1.74921e+06	213	1.66098e+06	213	1.65846e+06	213	1.59082e+06	213	1.29059e+06	213	1.24796e+06	213
	214	2.05126e+06	214	1.87132e+06	214	1.74497e+06	214	1.80969e+06	214	1.76835e+06	214	1.8244e+06	214	1.7831e+06	214	1.87949e+06	214	1.82476e+06	214	1.76587e+06	214	1.80593e+06	214	1.76923e+06	214	1.49788e+06	214	1.56845e+06	214	1.84774e+06	214	1.60181e+06	214	1.73108e+06	214	1.73312e+06	214	1.76652e+06	214	1.6556e+06	214	1.66843e+06	214	1.58482e+06	214	1.2908e+06	214	1.25029e+06	214
	215	2.03481e+06	215	1.88351e+06	215	1.7525e+06	215	1.80106e+06	215	1.77056e+06	215	1.83e+06	215	1.78524e+06	215	1.86273e+06	215	1.82684e+06	215	1.76589e+06	215	1.80914e+06	215	1.7648e+06	215	1.50557e+06	215	1.57498e+06	215	1.8389e+06	215	1.60138e+06	215	1.71853e+06	215	1.73201e+06	215	1.7484e+06	215	1.65648e+06	215	1.65759e+06	215	1.59039e+06	215	1.2861e+06	215	1.22436e+06	215
	216	2.0332e+06	216	1.88109e+06	216	1.75568e+06	216	1.80285e+06	216	1.7719e+06	216	1.81875e+06	216	1.78197e+06	216	1.87626e+06	216	1.83621e+06	216	1.77162e+06	216	1.81046e+06	216	1.76611e+06	216	1.49567e+06	216	1.57246e+06	216	1.83179e+06	216	1.59493e+06	216	1.71599e+06	216	1.74649e+06	216	1.7466e+06	216	1.66528e+06	216	1.66415e+06	216	1.58587e+06	216	1.28504e+06	216	1.224e+06	216
	217	2.02457e+06	217	1.88657e+06	217	1.75366e+06	217	1.80077e+06	217	1.77409e+06	217	1.804e+06	217	1.78173e+06	217	1.87643e+06	217	1.81756e+06	217	1.76841e+06	217	1.8102e+06	217	1.77012e+06	217	1.49756e+06	217	1.56637e+06	217	1.83299e+06	217	1.59309e+06	217	1.71433e+06	217	1.72169e+06	217	1.75904e+06	217	1.65737e+06	217	1.64139e+06	217	1.58209e+06	217	1.27829e+06	217	1.23173e+06	217
	218	2.0271e+06	218	1.87243e+06	218	1.7471e+06	218	1.79689e+06	218	1.77876e+06	218	1.8238e+06	218	1.77538e+06	218	1.86732e+06	218	1.826e+06	218	1.75889e+06	218	1.79447e+06	218	1.76247e+06	218	1.4875e+06	218	1.56147e+06	218	1.81751e+06	218	1.5896e+06	218	1.72067e+06	218	1.72644e+06	218	1.75227e+06	218	1.65391e+06	218	1.64862e+06	218	1.57171e+06	218	1.27496e+06	218	1.22509e+06	218
	219	2.03073e+06	219	1.88742e+06	219	1.75715e+06	219	1.80416e+06	219	1.77393e+06	219	1.82098e+06	219	1.78029e+06	219	1.86774e+06	219	1.82758e+06	219	1.76736e+06	219	1.79443e+06	219	1.76969e+06	219	1.49187e+06	219	1.56453e+06	219	1.81398e+06	219	1.57061e+06	219	1.72312e+06	219	1.72917e+06	219	1.73893e+06	219	1.64904e+06	219	1.65042e+06	219	1.57317e+06	219	1.2803e+06	219	1.21284e+06	219
	220	2.03745e+06	220	1.87355e+06	220	1.75061e+06	220	1.80204e+06	220	1.77414e+06	220	1.81917e+06	220	1.78008e+06	220	1.86733e+06	220	1.82994e+06	220	1.76734e+06	220	1.8045e+06	220	1.76302e+06	220	1.48773e+06	220	1.56364e+06	220	1.79009e+06	220	1.58221e+06	220	1.71212e+06	220	1.73742e+06	220	1.75271e+06	220	1.65647e+06	220	1.65304e+06	220	1.57019e+06	220	1.27283e+06	220	1.19904e+06	220
	221	2.01985e+06	221	1.86672e+06	221	1.75655e+06	221	1.80352e+06	221	1.77451e+06	221	1.82198e+06	221	1.77888e+06	221	1.86874e+06	221	1.81586e+06	221	1.77154e+06	221	1.79466e+06	221	1.77088e+06	221	1.48441e+06	221	1.56338e+06	221	1.78425e+06	221	1.57525e+06	221	1.71668e+06	221	1.71663e+06	221	1.75485e+06	221	1.65277e+06	221	1.65198e+06	221	1.57368e+06	221	1.26834e+06	221	1.21416e+06	221
	222	2.0329e+06	222	1.88014e+06	222	1.74807e+06	222	1.81239e+06	222	1.76702e+06	222	1.81941e+06	222	1.77682e+06	222	1.87777e+06	222	1.81895e+06	222	1.75173e+06	222	1.80919e+06	222	1.76079e+06	222	1.48524e+06	222	1.5606e+06	222	1.777e+06	222	1.57408e+06	222	1.69897e+06	222	1.72751e+06	222	1.73665e+06	222	1.65261e+06	222	1.6499e+06	222	1.57821e+06	222	1.25481e+06	222	1.20122e+06	222
	223	2.03295e+06	223	1.88471e+06	223	1.74856e+06	223	1.80613e+06	223	1.77166e+06	223	1.82892e+06	223	1.76719e+06	223	1.85455e+06	223	1.81992e+06	223	1.76858e+06	223	1.80423e+06	223	1.77096e+06	223	1.47173e+06	223	1.53664e+06	223	1.76983e+06	223	1.57381e+06	223	1.71099e+06	223	1.7237e+06	223	1.74572e+06	223	1.64306e+06	223	1.63344e+06	223	1.58099e+06	223	1.25637e+06	223	1.19595e+06	223
	224	2.02372e+06	224	1.86255e+06	224	1.74989e+06	224	1.78854e+06	224	1.75622e+06	224	1.81251e+06	224	1.77168e+06	224	1.8623e+06	224	1.8299e+06	224	1.76156e+06	224	1.79691e+06	224	1.76179e+06	224	1.48139e+06	224	1.55677e+06	224	1.79568e+06	224	1.55754e+06	224	1.70014e+06	224	1.71658e+06	224	1.72489e+06	224	1.64608e+06	224	1.63913e+06	224	1.56995e+06	224	1.25578e+06	224	1.20794e+06	224
	225	2.02088e+06	225	1.87055e+06	225	1.7451e+06	225	1.80274e+06	225	1.7753e+06	225	1.82844e+06	225	1.77881e+06	225	1.85822e+06	225	1.81662e+06	225	1.76403e+06	225	1.79836e+06	225	1.76785e+06	225	1.47435e+06	225	1.55599e+06	225	1.79417e+06	225	1.55863e+06	225	1.70129e+06	225	1.71764e+06	225	1.75414e+06	225	1.64912e+06	225	1.63107e+06	225	1.5601e+06	225	1.24851e+06	225	1.19008e+06	225
	226	2.02522e+06	226	1.87529e+06	226	1.7388e+06	226	1.79735e+06	226	1.77209e+06	226	1.80902e+06	226	1.77764e+06	226	1.87183e+06	226	1.82188e+06	226	1.75324e+06	226	1.80452e+06	226	1.7673e+06	226	1.47103e+06	226	1.55081e+06	226	1.78472e+06	226	1.5542e+06	226	1.69804e+06	226	1.70079e+06	226	1.74944e+06	226	1.63894e+06	226	1.63423e+06	226	1.5752e+06	226	1.25534e+06	226	1.18303e+06	226
	227	2.01532e+06	227	1.86733e+06	227	1.75582e+06	227	1.79332e+06	227	1.77321e+06	227	1.81978e+06	227	1.77375e+06	227	1.86656e+06	227	1.82904e+06	227	1.7573e+06	227	1.7976e+06	227	1.76024e+06	227	1.46178e+06	227	1.55069e+06	227	1.78145e+06	227	1.55054e+06	227	1.69901e+06	227	1.7321e+06	227	1.75105e+06	227	1.63579e+06	227	1.63128e+06	227	1.56478e+06	227	1.24705e+06	227	1.18503e+06	227
	228	2.01916e+06	228	1.8785e+06	228	1.7444e+06	228	1.8e+06	228	1.76744e+06	228	1.80892e+06	228	1.77769e+06	228	1.86999e+06	228	1.82644e+06	228	1.75219e+06	228	1.79474e+06	228	1.76269e+06	228	1.47176e+06	228	1.54607e+06	228	1.77193e+06	228	1.54628e+06	228	1.69114e+06	228	1.71703e+06	228	1.74496e+06	228	1.65275e+06	228	1.63461e+06	228	1.56923e+06	228	1.24211e+06	228	1.19099e+06	228
	229	2.02324e+06	229	1.88013e+06	229	1.74906e+06	229	1.80712e+06	229	1.76916e+06	229	1.81299e+06	229	1.76317e+06	229	1.85856e+06	229	1.81622e+06	229	1.75937e+06	229	1.80164e+06	229	1.75939e+06	229	1.46175e+06	229	1.55741e+06	229	1.77386e+06	229	1.54726e+06	229	1.69016e+06	229	1.70043e+06	229	1.74911e+06	229	1.67425e+06	229	1.63709e+06	229	1.57149e+06	229	1.23181e+06	229	1.17117e+06	229
	230	2.02041e+06	230	1.87924e+06	230	1.7383e+06	230	1.7933e+06	230	1.76583e+06	230	1.81718e+06	230	1.77495e+06	230	1.87134e+06	230	1.81653e+06	230	1.76464e+06	230	1.79431e+06	230	1.7482e+06	230	1.4621e+06	230	1.5504e+06	230	1.75716e+06	230	1.53504e+06	230	1.68031e+06	230	1.70078e+06	230	1.73574e+06	230	1.67737e+06	230	1.62599e+06	230	1.57431e+06	230	1.23752e+06	230	1.16878e+06	230
	231	2.03699e+06	231	1.87684e+06	231	1.7433e+06	231	1.7944e+06	231	1.76634e+06	231	1.82311e+06	231	1.76815e+06	231	1.85483e+06	231	1.82482e+06	231	1.75839e+06	231	1.8015e+06	231	1.75756e+06	231	1.46382e+06	231	1.54488e+06	231	1.73678e+06	231	1.53717e+06	231	1.67842e+06	231	1.70848e+06	231	1.73702e+06	231	1.66112e+06	231	1.62119e+06	231	1.57062e+06	231	1.23452e+06	231	1.1786e+06	231
	232	2.01433e+06	232	1.86325e+06	232	1.74438e+06	232	1.80076e+06	232	1.76836e+06	232	1.80946e+06	232	1.76062e+06	232	1.86268e+06	232	1.81764e+06	232	1.76654e+06	232	1.78528e+06	232	1.76343e+06	232	1.46136e+06	232	1.54353e+06	232	1.73469e+06	232	1.53047e+06	232	1.66891e+06	232	1.70464e+06	232	1.73878e+06	232	1.67504e+06	232	1.62608e+06	232	1.56311e+06	232	1.22163e+06	232	1.17041e+06	232
	233	2.02523e+06	233	1.86467e+06	233	1.73619e+06	233	1.80016e+06	233	1.7749e+06	233	1.82092e+06	233	1.76341e+06	233	1.85844e+06	233	1.80959e+06	233	1.75428e+06	233	1.79458e+06	233	1.7586e+06	233	1.45868e+06	233	1.54329e+06	233	1.73228e+06	233	1.53485e+06	233	1.67632e+06	233	1.69818e+06	233	1.73398e+06	233	1.67115e+06	233	1.62933e+06	233	1.56017e+06	233	1.23304e+06	233	1.17375e+06	233
	234	2.01883e+06	234	1.87923e+06	234	1.74662e+06	234	1.80459e+06	234	1.76419e+06	234	1.81396e+06	234	1.77534e+06	234	1.86801e+06	234	1.8153e+06	234	1.75882e+06	234	1.78592e+06	234	1.74857e+06	234	1.45166e+06	234	1.53463e+06	234	1.75063e+06	234	1.53495e+06	234	1.66457e+06	234	1.69886e+06	234	1.75082e+06	234	1.6561e+06	234	1.62233e+06	234	1.55925e+06	234	1.21567e+06	234	1.17242e+06	234
	235	2.01608e+06	235	1.86718e+06	235	1.74301e+06	235	1.79571e+06	235	1.76825e+06	235	1.81087e+06	235	1.76882e+06	235	1.86918e+06	235	1.82237e+06	235	1.76334e+06	235	1.78369e+06	235	1.75357e+06	235	1.44243e+06	235	1.54281e+06	235	1.74617e+06	235	1.52606e+06	235	1.67726e+06	235	1.68859e+06	235	1.73666e+06	235	1.66942e+06	235	1.62949e+06	235	1.56402e+06	235	1.21636e+06	235	1.14947e+06	235
	236	2.00612e+06	236	1.86303e+06	236	1.73689e+06	236	1.7993e+06	236	1.76614e+06	236	1.81222e+06	236	1.76971e+06	236	1.86674e+06	236	1.80297e+06	236	1.753e+06	236	1.79581e+06	236	1.75255e+06	236	1.44998e+06	236	1.54682e+06	236	1.74063e+06	236	1.52973e+06	236	1.67316e+06	236	1.69187e+06	236	1.72744e+06	236	1.65009e+06	236	1.61739e+06	236	1.56492e+06	236	1.22264e+06	236	1.15452e+06	236
	237	2.01681e+06	237	1.86953e+06	237	1.74457e+06	237	1.78837e+06	237	1.77356e+06	237	1.81829e+06	237	1.7747e+06	237	1.86038e+06	237	1.8075e+06	237	1.75193e+06	237	1.78862e+06	237	1.76136e+06	237	1.4449e+06	237	1.5283e+06	237	1.72728e+06	237	1.51438e+06	237	1.6541e+06	237	1.70259e+06	237	1.71852e+06	237	1.6172e+06	237	1.62647e+06	237	1.5638e+06	237	1.21634e+06	237	1.15407e+06	237
	238	2.01234e+06	238	1.87589e+06	238	1.73844e+06	238	1.78681e+06	238	1.7619e+06	238	1.81281e+06	238	1.77911e+06	238	1.85829e+06	238	1.80962e+06	238	1.75574e+06	238	1.79401e+06	238	1.75644e+06	238	1.44604e+06	238	1.53917e+06	238	1.72661e+06	238	1.51847e+06	238	1.64562e+06	238	1.69737e+06	238	1.71872e+06	238	1.63497e+06	238	1.62258e+06	238	1.55943e+06	238	1.21513e+06	238	1.15386e+06	238
	239	1.9948e+06	239	1.87827e+06	239	1.73927e+06	239	1.79156e+06	239	1.75716e+06	239	1.81136e+06	239	1.78027e+06	239	1.85756e+06	239	1.81654e+06	239	1.75676e+06	239	1.79112e+06	239	1.75587e+06	239	1.43898e+06	239	1.5361e+06	239	1.7259e+06	239	1.51504e+06	239	1.6586e+06	239	1.69474e+06	239	1.72178e+06	239	1.6353e+06	239	1.61942e+06	239	1.55352e+06	239	1.20715e+06	239	1.15933e+06	239
	240	2.01946e+06	240	1.87545e+06	240	1.73673e+06	240	1.80154e+06	240	1.75885e+06	240	1.82181e+06	240	1.76653e+06	240	1.8648e+06	240	1.80647e+06	240	1.75498e+06	240	1.79551e+06	240	1.75461e+06	240	1.44317e+06	240	1.53836e+06	240	1.70392e+06	240	1.51706e+06	240	1.64094e+06	240	1.68693e+06	240	1.70966e+06	240	1.62774e+06	240	1.61774e+06	240	1.55505e+06	240	1.19365e+06	240	1.15539e+06	240
	241	2.00865e+06	241	1.86224e+06	241	1.73694e+06	241	1.79814e+06	241	1.75987e+06	241	1.82135e+06	241	1.77695e+06	241	1.86344e+06	241	1.8075e+06	241	1.75292e+06	241	1.78201e+06	241	1.7611e+06	241	1.4382e+06	241	1.53588e+06	241	1.68805e+06	241	1.51054e+06	241	1.64667e+06	241	1.69704e+06	241	1.73274e+06	241	1.62271e+06	241	1.62008e+06	241	1.55892e+06	241	1.20555e+06	241	1.14111e+06	241
	242	2.00529e+06	242	1.87436e+06	242	1.73993e+06	242	1.78357e+06	242	1.76577e+06	242	1.81362e+06	242	1.77204e+06	242	1.86549e+06	242	1.80725e+06	242	1.75772e+06	242	1.78785e+06	242	1.75245e+06	242	1.43404e+06	242	1.53781e+06	242	1.68294e+06	242	1.51592e+06	242	1.64877e+06	242	1.7018e+06	242	1.73695e+06	242	1.62786e+06	242	1.61734e+06	242	1.55461e+06	242	1.20568e+06	242	1.14416e+06	242
	243	1.99443e+06	243	1.87136e+06	243	1.73923e+06	243	1.78901e+06	243	1.76912e+06	243	1.82041e+06	243	1.76827e+06	243	1.87267e+06	243	1.82028e+06	243	1.75042e+06	243	1.78048e+06	243	1.74891e+06	243	1.43961e+06	243	1.52771e+06	243	1.70256e+06	243	1.50526e+06	243	1.64723e+06	243	1.68675e+06	243	1.71717e+06	243	1.62313e+06	243	1.62167e+06	243	1.55429e+06	243	1.20303e+06	243	1.13887e+06	243
	244	2.00489e+06	244	1.85544e+06	244	1.73631e+06	244	1.79053e+06	244	1.76938e+06	244	1.81342e+06	244	1.7708e+06	244	1.84963e+06	244	1.80116e+06	244	1.74678e+06	244	1.77032e+06	244	1.74908e+06	244	1.43932e+06	244	1.53258e+06	244	1.69302e+06	244	1.50029e+06	244	1.64427e+06	244	1.68651e+06	244	1.71172e+06	244	1.62298e+06	244	1.6214e+06	244	1.55687e+06	244	1.20496e+06	244	1.13919e+06	244
	245	2.01044e+06	245	1.87164e+06	245	1.73725e+06	245	1.79849e+06	245	1.76239e+06	245	1.81185e+06	245	1.76568e+06	245	1.85607e+06	245	1.7969e+06	245	1.74866e+06	245	1.78694e+06	245	1.74911e+06	245	1.42618e+06	245	1.53021e+06	245	1.69501e+06	245	1.50816e+06	245	1.64914e+06	245	1.66943e+06	245	1.72504e+06	245	1.63164e+06	245	1.61824e+06	245	1.55447e+06	245	1.19439e+06	245	1.14106e+06	245
	246	2.01644e+06	246	1.86581e+06	246	1.74659e+06	246	1.7949e+06	246	1.76181e+06	246	1.80881e+06	246	1.77303e+06	246	1.86585e+06	246	1.80178e+06	246	1.75605e+06	246	1.78433e+06	246	1.74319e+06	246	1.42589e+06	246	1.53238e+06	246	1.69129e+06	246	1.50594e+06	246	1.64146e+06	246	1.67747e+06	246	1.72953e+06	246	1.62923e+06	246	1.61223e+06	246	1.55945e+06	246	1.19137e+06	246	1.14308e+06	246
	247	2.00341e+06	247	1.86861e+06	247	1.73593e+06	247	1.80166e+06	247	1.76703e+06	247	1.80587e+06	247	1.7579e+06	247	1.86138e+06	247	1.80955e+06	247	1.74769e+06	247	1.78917e+06	247	1.73909e+06	247	1.4333e+06	247	1.52745e+06	247	1.69344e+06	247	1.50219e+06	247	1.63795e+06	247	1.68531e+06	247	1.72315e+06	247	1.6277e+06	247	1.61463e+06	247	1.5524e+06	247	1.19329e+06	247	1.14122e+06	247
	248	2.00476e+06	248	1.86677e+06	248	1.74222e+06	248	1.78849e+06	248	1.76171e+06	248	1.81779e+06	248	1.77075e+06	248	1.86116e+06	248	1.80367e+06	248	1.75634e+06	248	1.78379e+06	248	1.74473e+06	248	1.42735e+06	248	1.5143e+06	248	1.6721e+06	248	1.49535e+06	248	1.64218e+06	248	1.69189e+06	248	1.70868e+06	248	1.62088e+06	248	1.6225e+06	248	1.54445e+06	248	1.19083e+06	248	1.12763e+06	248
	249	1.99993e+06	249	1.85881e+06	249	1.73001e+06	249	1.78623e+06	249	1.76305e+06	249	1.81097e+06	249	1.77004e+06	249	1.85349e+06	249	1.80179e+06	249	1.73101e+06	249	1.77812e+06	249	1.75636e+06	249	1.43259e+06	249	1.52069e+06	249	1.67982e+06	249	1.49822e+06	249	1.62852e+06	249	1.68784e+06	249	1.71832e+06	249	1.62863e+06	249	1.60839e+06	249	1.55245e+06	249	1.1925e+06	249	1.13114e+06	249
	250	2.00236e+06	250	1.87174e+06	250	1.73141e+06	250	1.78031e+06	250	1.75934e+06	250	1.80537e+06	250	1.76044e+06	250	1.84713e+06	250	1.79561e+06	250	1.74824e+06	250	1.78452e+06	250	1.74689e+06	250	1.41937e+06	250	1.51593e+06	250	1.67771e+06	250	1.49202e+06	250	1.62319e+06	250	1.67777e+06	250	1.71121e+06	250	1.62144e+06	250	1.61613e+06	250	1.55196e+06	250	1.18319e+06	250	1.13344e+06	250
	251	1.99815e+06	251	1.85239e+06	251	1.73294e+06	251	1.79258e+06	251	1.76815e+06	251	1.80508e+06	251	1.76671e+06	251	1.85087e+06	251	1.79653e+06	251	1.74189e+06	251	1.78571e+06	251	1.7422e+06	251	1.42053e+06	251	1.52275e+06	251	1.67415e+06	251	1.48916e+06	251	1.63661e+06	251	1.6827e+06	251	1.70322e+06	251	1.61878e+06	251	1.61355e+06	251	1.54974e+06	251	1.18924e+06	251	1.13015e+06	251
	252	1.99602e+06	252	1.85919e+06	252	1.72293e+06	252	1.78854e+06	252	1.75616e+06	252	1.81258e+06	252	1.77221e+06	252	1.84476e+06	252	1.80673e+06	252	1.75016e+06	252	1.78413e+06	252	1.74153e+06	252	1.42178e+06	252	1.51979e+06	252	1.65394e+06	252	1.49021e+06	252	1.63148e+06	252	1.6749e+06	252	1.70592e+06	252	1.61324e+06	252	1.59702e+06	252	1.54821e+06	252	1.19009e+06	252	1.1257e+06	252
	253	2.00054e+06	253	1.86391e+06	253	1.74136e+06	253	1.79704e+06	253	1.75903e+06	253	1.81688e+06	253	1.75479e+06	253	1.85667e+06	253	1.80965e+06	253	1.74157e+06	253	1.78051e+06	253	1.73455e+06	253	1.42395e+06	253	1.51803e+06	253	1.65356e+06	253	1.4828e+06	253	1.62832e+06	253	1.66788e+06	253	1.71367e+06	253	1.61153e+06	253	1.60973e+06	253	1.54689e+06	253	1.17831e+06	253	1.12424e+06	253
	254	2.00317e+06	254	1.85629e+06	254	1.73326e+06	254	1.78499e+06	254	1.76301e+06	254	1.80825e+06	254	1.76996e+06	254	1.84213e+06	254	1.79594e+06	254	1.74416e+06	254	1.77726e+06	254	1.7429e+06	254	1.42148e+06	254	1.51457e+06	254	1.65429e+06	254	1.48947e+06	254	1.62491e+06	254	1.67824e+06	254	1.70595e+06	254	1.61523e+06	254	1.61415e+06	254	1.54206e+06	254	1.18953e+06	254	1.12428e+06	254
	255	1.99764e+06	255	1.85944e+06	255	1.73507e+06	255	1.79171e+06	255	1.75794e+06	255	1.81641e+06	255	1.77111e+06	255	1.83681e+06	255	1.79888e+06	255	1.73796e+06	255	1.78053e+06	255	1.73665e+06	255	1.40607e+06	255	1.51241e+06	255	1.65689e+06	255	1.48284e+06	255	1.62261e+06	255	1.67463e+06	255	1.73246e+06	255	1.61523e+06	255	1.61337e+06	255	1.55253e+06	255	1.18085e+06	255	1.12244e+06	255
	256	2.00143e+06	256	1.86373e+06	256	1.72878e+06	256	1.79233e+06	256	1.75506e+06	256	1.81732e+06	256	1.76747e+06	256	1.83996e+06	256	1.80402e+06	256	1.73883e+06	256	1.77876e+06	256	1.74532e+06	256	1.41206e+06	256	1.51178e+06	256	1.6383e+06	256	1.48601e+06	256	1.62325e+06	256	1.68094e+06	256	1.7208e+06	256	1.61205e+06	256	1.61399e+06	256	1.54461e+06	256	1.18499e+06	256	1.12303e+06	256
	257	2.00022e+06	257	1.86496e+06	257	1.73767e+06	257	1.78621e+06	257	1.75832e+06	257	1.80833e+06	257	1.75448e+06	257	1.85182e+06	257	1.80371e+06	257	1.74351e+06	257	1.77494e+06	257	1.73937e+06	257	1.41485e+06	257	1.51105e+06	257	1.63927e+06	257	1.48526e+06	257	1.61754e+06	257	1.67609e+06	257	1.70822e+06	257	1.61454e+06	257	1.60682e+06	257	1.54318e+06	257	1.18392e+06	257	1.1223e+06	257
	258	1.98248e+06	258	1.86208e+06	258	1.72368e+06	258	1.77521e+06	258	1.75684e+06	258	1.80836e+06	258	1.76904e+06	258	1.84575e+06	258	1.78575e+06	258	1.7428e+06	258	1.7749e+06	258	1.75129e+06	258	1.41207e+06	258	1.50774e+06	258	1.62512e+06	258	1.47823e+06	258	1.61452e+06	258	1.67247e+06	258	1.71414e+06	258	1.60182e+06	258	1.59941e+06	258	1.54695e+06	258	1.17645e+06	258	1.12391e+06	258
	259	1.99815e+06	259	1.85638e+06	259	1.73212e+06	259	1.78258e+06	259	1.75434e+06	259	1.80799e+06	259	1.76317e+06	259	1.84006e+06	259	1.79384e+06	259	1.74169e+06	259	1.77963e+06	259	1.74273e+06	259	1.40764e+06	259	1.51727e+06	259	1.62253e+06	259	1.48212e+06	259	1.61223e+06	259	1.68202e+06	259	1.72993e+06	259	1.61567e+06	259	1.61781e+06	259	1.54633e+06	259	1.17809e+06	259	1.13406e+06	259
	260	2.00537e+06	260	1.86e+06	260	1.72904e+06	260	1.78872e+06	260	1.75977e+06	260	1.80887e+06	260	1.75933e+06	260	1.84076e+06	260	1.7968e+06	260	1.74044e+06	260	1.78029e+06	260	1.73639e+06	260	1.41273e+06	260	1.49866e+06	260	1.62969e+06	260	1.47771e+06	260	1.62296e+06	260	1.67451e+06	260	1.698e+06	260	1.60054e+06	260	1.6026e+06	260	1.5392e+06	260	1.17171e+06	260	1.12379e+06	260
	261	1.98299e+06	261	1.85829e+06	261	1.72022e+06	261	1.79061e+06	261	1.75695e+06	261	1.81206e+06	261	1.76937e+06	261	1.83419e+06	261	1.78816e+06	261	1.73289e+06	261	1.77786e+06	261	1.7416e+06	261	1.40742e+06	261	1.50498e+06	261	1.63041e+06	261	1.47298e+06	261	1.61833e+06	261	1.67575e+06	261	1.69788e+06	261	1.60896e+06	261	1.60942e+06	261	1.53903e+06	261	1.17679e+06	261	1.11094e+06	261
	262	1.98883e+06	262	1.8589e+06	262	1.73423e+06	262	1.79049e+06	262	1.75588e+06	262	1.79898e+06	262	1.76538e+06	262	1.83702e+06	262	1.79657e+06	262	1.74176e+06	262	1.77345e+06	262	1.73499e+06	262	1.40657e+06	262	1.49854e+06	262	1.61774e+06	262	1.48045e+06	262	1.61438e+06	262	1.67229e+06	262	1.71305e+06	262	1.60545e+06	262	1.60896e+06	262	1.5367e+06	262	1.17484e+06	262	1.11765e+06	262
	263	2.00902e+06	263	1.85435e+06	263	1.72562e+06	263	1.78667e+06	263	1.75761e+06	263	1.80174e+06	263	1.76466e+06	263	1.83538e+06	263	1.79895e+06	263	1.74229e+06	263	1.77472e+06	263	1.73862e+06	263	1.40379e+06	263	1.50324e+06	263	1.61872e+06	263	1.47588e+06	263	1.61758e+06	263	1.67555e+06	263	1.71891e+06	263	1.61273e+06	263	1.59878e+06	263	1.5381e+06	263	1.16948e+06	263	1.12004e+06	263
	264	1.98857e+06	264	1.84496e+06	264	1.7215e+06	264	1.78462e+06	264	1.76075e+06	264	1.813e+06	264	1.76031e+06	264	1.83628e+06	264	1.80074e+06	264	1.74227e+06	264	1.76398e+06	264	1.73927e+06	264	1.3977e+06	264	1.49941e+06	264	1.60901e+06	264	1.47357e+06	264	1.60927e+06	264	1.67268e+06	264	1.70382e+06	264	1.61211e+06	264	1.60355e+06	264	1.53747e+06	264	1.17015e+06	264	1.11896e+06	264
	265	1.97466e+06	265	1.86271e+06	265	1.73463e+06	265	1.78643e+06	265	1.75411e+06	265	1.80462e+06	265	1.75673e+06	265	1.83427e+06	265	1.78869e+06	265	1.72944e+06	265	1.76872e+06	265	1.73775e+06	265	1.4065e+06	265	1.49717e+06	265	1.61536e+06	265	1.47003e+06	265	1.60998e+06	265	1.67179e+06	265	1.70902e+06	265	1.61171e+06	265	1.60669e+06	265	1.53793e+06	265	1.16887e+06	265	1.1108e+06	265
	266	1.99174e+06	266	1.85678e+06	266	1.73585e+06	266	1.76541e+06	266	1.75628e+06	266	1.80321e+06	266	1.76547e+06	266	1.84204e+06	266	1.7889e+06	266	1.73582e+06	266	1.77393e+06	266	1.73721e+06	266	1.39581e+06	266	1.49321e+06	266	1.60995e+06	266	1.46709e+06	266	1.60967e+06	266	1.66607e+06	266	1.71561e+06	266	1.60726e+06	266	1.61087e+06	266	1.52861e+06	266	1.16393e+06	266	1.1176e+06	266
	267	1.99823e+06	267	1.86175e+06	267	1.72654e+06	267	1.78211e+06	267	1.76655e+06	267	1.80878e+06	267	1.75681e+06	267	1.83177e+06	267	1.79077e+06	267	1.73995e+06	267	1.77176e+06	267	1.73747e+06	267	1.39853e+06	267	1.49785e+06	267	1.60241e+06	267	1.47543e+06	267	1.60549e+06	267	1.66781e+06	267	1.72262e+06	267	1.60349e+06	267	1.61316e+06	267	1.53556e+06	267	1.17696e+06	267	1.11194e+06	267
	268	1.99296e+06	268	1.86239e+06	268	1.73078e+06	268	1.78719e+06	268	1.75575e+06	268	1.81135e+06	268	1.76726e+06	268	1.82405e+06	268	1.7907e+06	268	1.73822e+06	268	1.76036e+06	268	1.73458e+06	268	1.39268e+06	268	1.48861e+06	268	1.59715e+06	268	1.46872e+06	268	1.60677e+06	268	1.66356e+06	268	1.70525e+06	268	1.60498e+06	268	1.6027e+06	268	1.5338e+06	268	1.16269e+06	268	1.10098e+06	268
	269	1.97951e+06	269	1.85298e+06	269	1.72065e+06	269	1.78043e+06	269	1.7503e+06	269	1.79517e+06	269	1.76181e+06	269	1.8256e+06	269	1.79348e+06	269	1.73649e+06	269	1.77238e+06	269	1.73579e+06	269	1.39437e+06	269	1.49098e+06	269	1.58771e+06	269	1.45654e+06	269	1.60455e+06	269	1.66481e+06	269	1.70815e+06	269	1.61642e+06	269	1.6004e+06	269	1.53024e+06	269	1.16321e+06	269	1.11925e+06	269
	270	1.9837e+06	270	1.8575e+06	270	1.7263e+06	270	1.78784e+06	270	1.75398e+06	270	1.80537e+06	270	1.76459e+06	270	1.84029e+06	270	1.78853e+06	270	1.73003e+06	270	1.76881e+06	270	1.73752e+06	270	1.39222e+06	270	1.48927e+06	270	1.57249e+06	270	1.46684e+06	270	1.59956e+06	270	1.66787e+06	270	1.7166e+06	270	1.60327e+06	270	1.59775e+06	270	1.54198e+06	270	1.16698e+06	270	1.11034e+06	270
	271	1.98441e+06	271	1.85615e+06	271	1.72412e+06	271	1.78277e+06	271	1.75506e+06	271	1.80526e+06	271	1.75505e+06	271	1.83442e+06	271	1.79405e+06	271	1.72066e+06	271	1.76629e+06	271	1.72414e+06	271	1.39236e+06	271	1.48664e+06	271	1.56691e+06	271	1.47402e+06	271	1.60356e+06	271	1.67222e+06	271	1.71134e+06	271	1.60478e+06	271	1.60735e+06	271	1.53427e+06	271	1.17137e+06	271	1.12025e+06	271
	272	1.99586e+06	272	1.8595e+06	272	1.72592e+06	272	1.78223e+06	272	1.75391e+06	272	1.81066e+06	272	1.75851e+06	272	1.84645e+06	272	1.78635e+06	272	1.7331e+06	272	1.77629e+06	272	1.73435e+06	272	1.38973e+06	272	1.48701e+06	272	1.56139e+06	272	1.45657e+06	272	1.59962e+06	272	1.66236e+06	272	1.696e+06	272	1.60605e+06	272	1.59619e+06	272	1.52959e+06	272	1.16484e+06	272	1.11324e+06	272
	273	1.98662e+06	273	1.85377e+06	273	1.72666e+06	273	1.78775e+06	273	1.75474e+06	273	1.80526e+06	273	1.77698e+06	273	1.83665e+06	273	1.77918e+06	273	1.73329e+06	273	1.76483e+06	273	1.73841e+06	273	1.3894e+06	273	1.49641e+06	273	1.56375e+06	273	1.4669e+06	273	1.59496e+06	273	1.66611e+06	273	1.71271e+06	273	1.60416e+06	273	1.60465e+06	273	1.53558e+06	273	1.16774e+06	273	1.1007e+06	273
	274	1.99132e+06	274	1.8527e+06	274	1.72229e+06	274	1.78658e+06	274	1.75682e+06	274	1.80359e+06	274	1.75449e+06	274	1.84564e+06	274	1.78774e+06	274	1.73533e+06	274	1.76313e+06	274	1.73787e+06	274	1.38944e+06	274	1.47721e+06	274	1.56306e+06	274	1.46362e+06	274	1.59966e+06	274	1.67686e+06	274	1.71048e+06	274	1.61095e+06	274	1.60293e+06	274	1.5311e+06	274	1.16343e+06	274	1.11463e+06	274
	275	1.98838e+06	275	1.86186e+06	275	1.72082e+06	275	1.77986e+06	275	1.75234e+06	275	1.79711e+06	275	1.77055e+06	275	1.85391e+06	275	1.78377e+06	275	1.73806e+06	275	1.76623e+06	275	1.72739e+06	275	1.38675e+06	275	1.47237e+06	275	1.54646e+06	275	1.46046e+06	275	1.59712e+06	275	1.6687e+06	275	1.70656e+06	275	1.60841e+06	275	1.59635e+06	275	1.52319e+06	275	1.16868e+06	275	1.11554e+06	275
	276	1.96325e+06	276	1.84816e+06	276	1.72865e+06	276	1.77448e+06	276	1.7422e+06	276	1.80629e+06	276	1.75612e+06	276	1.83854e+06	276	1.79228e+06	276	1.72783e+06	276	1.76731e+06	276	1.73859e+06	276	1.3903e+06	276	1.4903e+06	276	1.5582e+06	276	1.46337e+06	276	1.59522e+06	276	1.66735e+06	276	1.70554e+06	276	1.60062e+06	276	1.5966e+06	276	1.53346e+06	276	1.16557e+06	276	1.10841e+06	276
	277	1.9868e+06	277	1.85659e+06	277	1.72472e+06	277	1.77625e+06	277	1.74839e+06	277	1.80231e+06	277	1.75067e+06	277	1.8332e+06	277	1.79194e+06	277	1.72614e+06	277	1.76323e+06	277	1.73225e+06	277	1.38649e+06	277	1.48289e+06	277	1.54511e+06	277	1.46304e+06	277	1.585e+06	277	1.67538e+06	277	1.70667e+06	277	1.60277e+06	277	1.60135e+06	277	1.53756e+06	277	1.15882e+06	277	1.10905e+06	277
	278	1.9799e+06	278	1.85306e+06	278	1.72798e+06	278	1.77733e+06	278	1.75443e+06	278	1.80079e+06	278	1.76196e+06	278	1.82811e+06	278	1.78505e+06	278	1.73248e+06	278	1.75824e+06	278	1.73222e+06	278	1.38345e+06	278	1.48153e+06	278	1.55028e+06	278	1.4593e+06	278	1.58973e+06	278	1.67127e+06	278	1.70623e+06	278	1.60759e+06	278	1.5963e+06	278	1.52986e+06	278	1.1687e+06	278	1.1081e+06	278
	279	1.9846e+06	279	1.85158e+06	279	1.71823e+06	279	1.78432e+06	279	1.75049e+06	279	1.8062e+06	279	1.76011e+06	279	1.82819e+06	279	1.78959e+06	279	1.72839e+06	279	1.76846e+06	279	1.72544e+06	279	1.38436e+06	279	1.47798e+06	279	1.54495e+06	279	1.46807e+06	279	1.59019e+06	279	1.65545e+06	279	1.69586e+06	279	1.60394e+06	279	1.59802e+06	279	1.52743e+06	279	1.16244e+06	279	1.10309e+06	279
	280	1.97835e+06	280	1.86231e+06	280	1.72204e+06	280	1.77957e+06	280	1.75919e+06	280	1.79445e+06	280	1.76064e+06	280	1.81732e+06	280	1.78361e+06	280	1.72539e+06	280	1.7533e+06	280	1.71301e+06	280	1.3816e+06	280	1.47512e+06	280	1.54865e+06	280	1.46315e+06	280	1.5928e+06	280	1.67499e+06	280	1.70863e+06	280	1.60983e+06	280	1.60277e+06	280	1.53314e+06	280	1.16111e+06	280	1.11467e+06	280
	281	1.96445e+06	281	1.85516e+06	281	1.72831e+06	281	1.77337e+06	281	1.75007e+06	281	1.8066e+06	281	1.76069e+06	281	1.82572e+06	281	1.78974e+06	281	1.72918e+06	281	1.76299e+06	281	1.72633e+06	281	1.38561e+06	281	1.46396e+06	281	1.55044e+06	281	1.46195e+06	281	1.5878e+06	281	1.65427e+06	281	1.72043e+06	281	1.60501e+06	281	1.60548e+06	281	1.52654e+06	281	1.16232e+06	281	1.09964e+06	281
	282	1.97646e+06	282	1.85931e+06	282	1.72514e+06	282	1.77272e+06	282	1.74618e+06	282	1.80131e+06	282	1.75659e+06	282	1.82531e+06	282	1.78334e+06	282	1.72129e+06	282	1.7681e+06	282	1.72841e+06	282	1.38424e+06	282	1.47261e+06	282	1.55986e+06	282	1.45081e+06	282	1.57012e+06	282	1.669e+06	282	1.69698e+06	282	1.60083e+06	282	1.60013e+06	282	1.52159e+06	282	1.1592e+06	282	1.09519e+06	282
	283	1.97996e+06	283	1.85847e+06	283	1.70926e+06	283	1.77596e+06	283	1.75751e+06	283	1.80497e+06	283	1.75547e+06	283	1.84424e+06	283	1.77987e+06	283	1.72401e+06	283	1.76197e+06	283	1.73068e+06	283	1.37789e+06	283	1.4736e+06	283	1.55049e+06	283	1.45283e+06	283	1.58667e+06	283	1.65711e+06	283	1.71188e+06	283	1.6364e+06	283	1.59634e+06	283	1.53409e+06	283	1.1675e+06	283	1.10993e+06	283
	284	1.97905e+06	284	1.84701e+06	284	1.70798e+06	284	1.7739e+06	284	1.74604e+06	284	1.80035e+06	284	1.76311e+06	284	1.86478e+06	284	1.78887e+06	284	1.7337e+06	284	1.7596e+06	284	1.72729e+06	284	1.38139e+06	284	1.4689e+06	284	1.54966e+06	284	1.4597e+06	284	1.58826e+06	284	1.6661e+06	284	1.73327e+06	284	1.62373e+06	284	1.60357e+06	284	1.53231e+06	284	1.15338e+06	284	1.11301e+06	284
	285	1.97874e+06	285	1.8516e+06	285	1.72198e+06	285	1.78165e+06	285	1.74302e+06	285	1.80854e+06	285	1.76363e+06	285	1.84752e+06	285	1.78444e+06	285	1.72812e+06	285	1.75736e+06	285	1.72312e+06	285	1.37663e+06	285	1.46865e+06	285	1.55379e+06	285	1.45852e+06	285	1.58875e+06	285	1.65583e+06	285	1.72332e+06	285	1.61794e+06	285	1.59891e+06	285	1.53519e+06	285	1.16551e+06	285	1.11517e+06	285
	286	1.97804e+06	286	1.85573e+06	286	1.7171e+06	286	1.78334e+06	286	1.75113e+06	286	1.80398e+06	286	1.75223e+06	286	1.8275e+06	286	1.78545e+06	286	1.72587e+06	286	1.75951e+06	286	1.71733e+06	286	1.36779e+06	286	1.4547e+06	286	1.55105e+06	286	1.45294e+06	286	1.58578e+06	286	1.6536e+06	286	1.7106e+06	286	1.6148e+06	286	1.59091e+06	286	1.52466e+06	286	1.16584e+06	286	1.10894e+06	286
	287	1.97282e+06	287	1.85048e+06	287	1.70819e+06	287	1.78099e+06	287	1.7503e+06	287	1.79865e+06	287	1.754e+06	287	1.82935e+06	287	1.77895e+06	287	1.71363e+06	287	1.763e+06	287	1.7274e+06	287	1.37302e+06	287	1.46779e+06	287	1.54679e+06	287	1.45463e+06	287	1.59052e+06	287	1.67122e+06	287	1.71367e+06	287	1.60757e+06	287	1.60158e+06	287	1.53144e+06	287	1.17054e+06	287	1.11153e+06	287
	288	1.9718e+06	288	1.85138e+06	288	1.71577e+06	288	1.76105e+06	288	1.74878e+06	288	1.80706e+06	288	1.7572e+06	288	1.83272e+06	288	1.782e+06	288	1.71972e+06	288	1.75426e+06	288	1.72429e+06	288	1.37295e+06	288	1.46157e+06	288	1.53814e+06	288	1.45634e+06	288	1.58041e+06	288	1.66275e+06	288	1.70047e+06	288	1.60843e+06	288	1.60275e+06	288	1.53084e+06	288	1.1534e+06	288	1.10565e+06	288
	289	1.97238e+06	289	1.85333e+06	289	1.71793e+06	289	1.78362e+06	289	1.74958e+06	289	1.79805e+06	289	1.75256e+06	289	1.82731e+06	289	1.77384e+06	289	1.72117e+06	289	1.76565e+06	289	1.7261e+06	289	1.37416e+06	289	1.46064e+06	289	1.52724e+06	289	1.45085e+06	289	1.57594e+06	289	1.66309e+06	289	1.7054e+06	289	1.60852e+06	289	1.60128e+06	289	1.53081e+06	289	1.15746e+06	289	1.113e+06	289
	290	1.96439e+06	290	1.84881e+06	290	1.70914e+06	290	1.7445e+06	290	1.74775e+06	290	1.7972e+06	290	1.75697e+06	290	1.81764e+06	290	1.78529e+06	290	1.72607e+06	290	1.75444e+06	290	1.7228e+06	290	1.3692e+06	290	1.46319e+06	290	1.54005e+06	290	1.4474e+06	290	1.58988e+06	290	1.65535e+06	290	1.71673e+06	290	1.61183e+06	290	1.59665e+06	290	1.52644e+06	290	1.16379e+06	290	1.10931e+06	290
	291	1.97958e+06	291	1.86074e+06	291	1.72204e+06	291	1.77935e+06	291	1.73879e+06	291	1.79314e+06	291	1.74586e+06	291	1.81674e+06	291	1.77567e+06	291	1.72182e+06	291	1.75798e+06	291	1.73358e+06	291	1.36705e+06	291	1.46193e+06	291	1.52236e+06	291	1.44962e+06	291	1.57595e+06	291	1.66034e+06	291	1.71597e+06	291	1.60535e+06	291	1.60047e+06	291	1.53013e+06	291	1.16302e+06	291	1.11246e+06	291
	292	1.97232e+06	292	1.84707e+06	292	1.71595e+06	292	1.76859e+06	292	1.74585e+06	292	1.80217e+06	292	1.75666e+06	292	1.8144e+06	292	1.78927e+06	292	1.71945e+06	292	1.75634e+06	292	1.72527e+06	292	1.36765e+06	292	1.46032e+06	292	1.53358e+06	292	1.45302e+06	292	1.5791e+06	292	1.65765e+06	292	1.71694e+06	292	1.60255e+06	292	1.59435e+06	292	1.53253e+06	292	1.16094e+06	292	1.10927e+06	292
	293	1.9717e+06	293	1.8439e+06	293	1.70215e+06	293	1.77758e+06	293	1.75087e+06	293	1.79973e+06	293	1.758e+06	293	1.81427e+06	293	1.77948e+06	293	1.72031e+06	293	1.75686e+06	293	1.73046e+06	293	1.36789e+06	293	1.46048e+06	293	1.53352e+06	293	1.45021e+06	293	1.58575e+06	293	1.67338e+06	293	1.70323e+06	293	1.59683e+06	293	1.60333e+06	293	1.52961e+06	293	1.16346e+06	293	1.11839e+06	293
	294	1.9714e+06	294	1.84282e+06	294	1.71369e+06	294	1.7756e+06	294	1.74846e+06	294	1.80413e+06	294	1.74458e+06	294	1.82039e+06	294	1.78269e+06	294	1.73027e+06	294	1.75828e+06	294	1.72603e+06	294	1.36649e+06	294	1.45535e+06	294	1.52999e+06	294	1.44923e+06	294	1.58316e+06	294	1.66273e+06	294	1.69941e+06	294	1.60202e+06	294	1.59964e+06	294	1.52619e+06	294	1.15735e+06	294	1.11788e+06	294
	295	1.95306e+06	295	1.8489e+06	295	1.7167e+06	295	1.77162e+06	295	1.74269e+06	295	1.79525e+06	295	1.75483e+06	295	1.82582e+06	295	1.77665e+06	295	1.72426e+06	295	1.75281e+06	295	1.72184e+06	295	1.36856e+06	295	1.45712e+06	295	1.51455e+06	295	1.4562e+06	295	1.58464e+06	295	1.6715e+06	295	1.71798e+06	295	1.59678e+06	295	1.59574e+06	295	1.53283e+06	295	1.15765e+06	295	1.10681e+06	295
	296	1.97497e+06	296	1.8596e+06	296	1.71371e+06	296	1.76241e+06	296	1.73717e+06	296	1.80157e+06	296	1.7539e+06	296	1.81224e+06	296	1.78535e+06	296	1.71706e+06	296	1.76166e+06	296	1.72929e+06	296	1.35997e+06	296	1.45629e+06	296	1.50811e+06	296	1.44707e+06	296	1.58424e+06	296	1.66068e+06	296	1.69899e+06	296	1.5987e+06	296	1.60121e+06	296	1.53065e+06	296	1.16315e+06	296	1.09765e+06	296
	297	1.9676e+06	297	1.85685e+06	297	1.72167e+06	297	1.76912e+06	297	1.73935e+06	297	1.78556e+06	297	1.75084e+06	297	1.81079e+06	297	1.7845e+06	297	1.71597e+06	297	1.75497e+06	297	1.71742e+06	297	1.37058e+06	297	1.45024e+06	297	1.52453e+06	297	1.45085e+06	297	1.58531e+06	297	1.65342e+06	297	1.70351e+06	297	1.60074e+06	297	1.59677e+06	297	1.52995e+06	297	1.16243e+06	297	1.10655e+06	297
	298	1.97631e+06	298	1.84523e+06	298	1.71616e+06	298	1.78148e+06	298	1.74033e+06	298	1.80377e+06	298	1.75481e+06	298	1.81492e+06	298	1.78132e+06	298	1.72356e+06	298	1.75035e+06	298	1.71787e+06	298	1.35704e+06	298	1.45464e+06	298	1.5224e+06	298	1.44977e+06	298	1.57784e+06	298	1.65844e+06	298	1.69505e+06	298	1.60099e+06	298	1.5986e+06	298	1.53e+06	298	1.16487e+06	298	1.11032e+06	298
	299	1.96401e+06	299	1.84402e+06	299	1.70898e+06	299	1.77506e+06	299	1.74835e+06	299	1.79612e+06	299	1.74407e+06	299	1.81508e+06	299	1.77279e+06	299	1.71758e+06	299	1.74009e+06	299	1.72198e+06	299	1.3667e+06	299	1.45096e+06	299	1.51349e+06	299	1.45399e+06	299	1.5836e+06	299	1.65726e+06	299	1.69581e+06	299	1.59679e+06	299	1.60669e+06	299	1.52568e+06	299	1.16163e+06	299	1.11545e+06	299
	300	1.95745e+06	300	1.84885e+06	300	1.71358e+06	300	1.7756e+06	300	1.73903e+06	300	1.79261e+06	300	1.75458e+06	300	1.8061e+06	300	1.77573e+06	300	1.71728e+06	300	1.75769e+06	300	1.71818e+06	300	1.3604e+06	300	1.44934e+06	300	1.51491e+06	300	1.45189e+06	300	1.56998e+06	300	1.65963e+06	300	1.71786e+06	300	1.59262e+06	300	1.60374e+06	300	1.52461e+06	300	1.15149e+06	300	1.11105e+06	300
	301	1.96361e+06	301	1.85271e+06	301	1.71561e+06	301	1.76777e+06	301	1.74943e+06	301	1.80067e+06	301	1.7458e+06	301	1.81667e+06	301	1.77893e+06	301	1.71789e+06	301	1.75198e+06	301	1.72414e+06	301	1.36539e+06	301	1.44675e+06	301	1.51701e+06	301	1.44565e+06	301	1.58607e+06	301	1.65304e+06	301	1.71574e+06	301	1.60072e+06	301	1.60105e+06	301	1.53322e+06	301	1.16061e+06	301	1.12044e+06	301
	302	1.96195e+06	302	1.85249e+06	302	1.71041e+06	302	1.76779e+06	302	1.7424e+06	302	1.78897e+06	302	1.74605e+06	302	1.81314e+06	302	1.76747e+06	302	1.71852e+06	302	1.75589e+06	302	1.72695e+06	302	1.35899e+06	302	1.44786e+06	302	1.50105e+06	302	1.45052e+06	302	1.58484e+06	302	1.66003e+06	302	1.72127e+06	302	1.63813e+06	302	1.60098e+06	302	1.5243e+06	302	1.15756e+06	302	1.11941e+06	302
	303	1.96275e+06	303	1.84532e+06	303	1.71143e+06	303	1.76984e+06	303	1.73574e+06	303	1.79116e+06	303	1.75392e+06	303	1.8229e+06	303	1.76554e+06	303	1.70934e+06	303	1.75564e+06	303	1.72495e+06	303	1.36377e+06	303	1.44706e+06	303	1.48943e+06	303	1.44144e+06	303	1.56928e+06	303	1.6558e+06	303	1.71224e+06	303	1.63061e+06	303	1.60271e+06	303	1.52951e+06	303	1.15816e+06	303	1.11284e+06	303
	304	1.95781e+06	304	1.84683e+06	304	1.71259e+06	304	1.77125e+06	304	1.7405e+06	304	1.79709e+06	304	1.74993e+06	304	1.80814e+06	304	1.7704e+06	304	1.71443e+06	304	1.74858e+06	304	1.72127e+06	304	1.36009e+06	304	1.45029e+06	304	1.49076e+06	304	1.44464e+06	304	1.5797e+06	304	1.64547e+06	304	1.7262e+06	304	1.62416e+06	304	1.60288e+06	304	1.52354e+06	304	1.16897e+06	304	1.10183e+06	304
	305	1.96501e+06	305	1.84852e+06	305	1.71309e+06	305	1.76465e+06	305	1.74487e+06	305	1.79807e+06	305	1.75921e+06	305	1.80906e+06	305	1.77886e+06	305	1.71486e+06	305	1.74234e+06	305	1.72136e+06	305	1.36074e+06	305	1.44586e+06	305	1.49599e+06	305	1.45198e+06	305	1.57585e+06	305	1.65727e+06	305	1.71861e+06	305	1.63413e+06	305	1.60691e+06	305	1.53352e+06	305	1.16013e+06	305	1.11588e+06	305
	306	1.94323e+06	306	1.8499e+06	306	1.70109e+06	306	1.77791e+06	306	1.7348e+06	306	1.79761e+06	306	1.75307e+06	306	1.80626e+06	306	1.76146e+06	306	1.71139e+06	306	1.74005e+06	306	1.71101e+06	306	1.36417e+06	306	1.43987e+06	306	1.4978e+06	306	1.4451e+06	306	1.57786e+06	306	1.66075e+06	306	1.71166e+06	306	1.63895e+06	306	1.60506e+06	306	1.52582e+06	306	1.1738e+06	306	1.11655e+06	306
	307	1.94886e+06	307	1.84926e+06	307	1.71303e+06	307	1.77462e+06	307	1.74207e+06	307	1.79697e+06	307	1.7419e+06	307	1.8039e+06	307	1.77e+06	307	1.71788e+06	307	1.74898e+06	307	1.70676e+06	307	1.36423e+06	307	1.44027e+06	307	1.50337e+06	307	1.44989e+06	307	1.57177e+06	307	1.65571e+06	307	1.70755e+06	307	1.62681e+06	307	1.60037e+06	307	1.52125e+06	307	1.16984e+06	307	1.12061e+06	307
	308	1.96363e+06	308	1.83277e+06	308	1.71483e+06	308	1.77091e+06	308	1.74645e+06	308	1.79514e+06	308	1.75473e+06	308	1.80108e+06	308	1.76954e+06	308	1.70653e+06	308	1.74963e+06	308	1.71886e+06	308	1.35739e+06	308	1.44196e+06	308	1.50734e+06	308	1.44336e+06	308	1.56988e+06	308	1.65028e+06	308	1.68387e+06	308	1.6365e+06	308	1.59928e+06	308	1.52872e+06	308	1.16897e+06	308	1.11492e+06	308
	309	1.94801e+06	309	1.84263e+06	309	1.70451e+06	309	1.76982e+06	309	1.73866e+06	309	1.79358e+06	309	1.75422e+06	309	1.7982e+06	309	1.77486e+06	309	1.71125e+06	309	1.7501e+06	309	1.72296e+06	309	1.35403e+06	309	1.44594e+06	309	1.49812e+06	309	1.44866e+06	309	1.58022e+06	309	1.65191e+06	309	1.69968e+06	309	1.64011e+06	309	1.59811e+06	309	1.52971e+06	309	1.15794e+06	309	1.10901e+06	309
	310	1.95695e+06	310	1.8361e+06	310	1.70087e+06	310	1.76788e+06	310	1.74527e+06	310	1.79473e+06	310	1.74739e+06	310	1.82285e+06	310	1.76745e+06	310	1.71816e+06	310	1.74709e+06	310	1.71509e+06	310	1.35961e+06	310	1.43768e+06	310	1.49832e+06	310	1.4402e+06	310	1.57334e+06	310	1.66527e+06	310	1.72286e+06	310	1.63123e+06	310	1.60031e+06	310	1.53244e+06	310	1.16337e+06	310	1.11372e+06	310
	311	1.94284e+06	311	1.84752e+06	311	1.71297e+06	311	1.77115e+06	311	1.74724e+06	311	1.79856e+06	311	1.74698e+06	311	1.82051e+06	311	1.76686e+06	311	1.71451e+06	311	1.74631e+06	311	1.71891e+06	311	1.35869e+06	311	1.43681e+06	311	1.49525e+06	311	1.44381e+06	311	1.57734e+06	311	1.65369e+06	311	1.73799e+06	311	1.63504e+06	311	1.60727e+06	311	1.53102e+06	311	1.17212e+06	311	1.11414e+06	311
	312	1.95807e+06	312	1.84758e+06	312	1.70086e+06	312	1.77248e+06	312	1.74299e+06	312	1.78287e+06	312	1.75644e+06	312	1.80932e+06	312	1.77262e+06	312	1.71232e+06	312	1.73671e+06	312	1.7189e+06	312	1.36279e+06	312	1.44315e+06	312	1.49802e+06	312	1.45192e+06	312	1.56986e+06	312	1.65459e+06	312	1.70722e+06	312	1.63847e+06	312	1.60521e+06	312	1.53578e+06	312	1.17006e+06	312	1.12839e+06	312
	313	1.958e+06	313	1.85424e+06	313	1.70163e+06	313	1.77159e+06	313	1.7392e+06	313	1.78924e+06	313	1.74746e+06	313	1.81745e+06	313	1.77198e+06	313	1.70516e+06	313	1.74606e+06	313	1.70876e+06	313	1.3603e+06	313	1.43669e+06	313	1.49044e+06	313	1.44709e+06	313	1.56902e+06	313	1.65291e+06	313	1.7178e+06	313	1.63008e+06	313	1.59888e+06	313	1.52629e+06	313	1.16871e+06	313	1.11385e+06	313
	314	1.96457e+06	314	1.8452e+06	314	1.70522e+06	314	1.76028e+06	314	1.74677e+06	314	1.79134e+06	314	1.74382e+06	314	1.80117e+06	314	1.77494e+06	314	1.70103e+06	314	1.73661e+06	314	1.71356e+06	314	1.35306e+06	314	1.43256e+06	314	1.49969e+06	314	1.44899e+06	314	1.55985e+06	314	1.65685e+06	314	1.71027e+06	314	1.63192e+06	314	1.60811e+06	314	1.52667e+06	314	1.16775e+06	314	1.10763e+06	314
	315	1.93834e+06	315	1.84489e+06	315	1.70877e+06	315	1.7673e+06	315	1.74136e+06	315	1.78804e+06	315	1.74586e+06	315	1.80899e+06	315	1.76471e+06	315	1.70691e+06	315	1.74583e+06	315	1.71e+06	315	1.35034e+06	315	1.43613e+06	315	1.49155e+06	315	1.43833e+06	315	1.57518e+06	315	1.66324e+06	315	1.70758e+06	315	1.64288e+06	315	1.60042e+06	315	1.5258e+06	315	1.17349e+06	315	1.11506e+06	315
	316	1.94887e+06	316	1.84194e+06	316	1.70295e+06	316	1.77201e+06	316	1.74305e+06	316	1.79282e+06	316	1.74978e+06	316	1.80266e+06	316	1.77078e+06	316	1.71207e+06	316	1.7428e+06	316	1.70515e+06	316	1.35487e+06	316	1.436e+06	316	1.48863e+06	316	1.44832e+06	316	1.5745e+06	316	1.67025e+06	316	1.71292e+06	316	1.6318e+06	316	1.5965e+06	316	1.53046e+06	316	1.17073e+06	316	1.12482e+06	316
	317	1.94731e+06	317	1.83914e+06	317	1.71273e+06	317	1.77013e+06	317	1.7347e+06	317	1.79233e+06	317	1.75055e+06	317	1.81234e+06	317	1.77056e+06	317	1.71493e+06	317	1.73814e+06	317	1.71494e+06	317	1.35188e+06	317	1.43565e+06	317	1.4872e+06	317	1.44481e+06	317	1.57852e+06	317	1.65745e+06	317	1.71059e+06	317	1.6302e+06	317	1.59719e+06	317	1.52879e+06	317	1.16892e+06	317	1.1143e+06	317
	318	1.93479e+06	318	1.84357e+06	318	1.71044e+06	318	1.7669e+06	318	1.74175e+06	318	1.79554e+06	318	1.75352e+06	318	1.81977e+06	318	1.77044e+06	318	1.70731e+06	318	1.74818e+06	318	1.70644e+06	318	1.35541e+06	318	1.4287e+06	318	1.49222e+06	318	1.44366e+06	318	1.57386e+06	318	1.65753e+06	318	1.7206e+06	318	1.63007e+06	318	1.59636e+06	318	1.53464e+06	318	1.16543e+06	318	1.11827e+06	318
	319	1.95256e+06	319	1.84473e+06	319	1.70521e+06	319	1.77278e+06	319	1.7421e+06	319	1.79341e+06	319	1.74742e+06	319	1.80986e+06	319	1.76543e+06	319	1.70276e+06	319	1.74128e+06	319	1.71493e+06	319	1.35762e+06	319	1.43131e+06	319	1.48633e+06	319	1.45138e+06	319	1.57753e+06	319	1.66417e+06	319	1.69978e+06	319	1.63583e+06	319	1.603e+06	319	1.53344e+06	319	1.17674e+06	319	1.11679e+06	319
	320	1.94203e+06	320	1.84515e+06	320	1.70864e+06	320	1.76395e+06	320	1.7408e+06	320	1.79426e+06	320	1.74764e+06	320	1.81091e+06	320	1.76715e+06	320	1.71146e+06	320	1.74261e+06	320	1.71336e+06	320	1.35581e+06	320	1.42684e+06	320	1.48366e+06	320	1.44453e+06	320	1.56549e+06	320	1.66209e+06	320	1.70986e+06	320	1.62866e+06	320	1.60513e+06	320	1.52356e+06	320	1.16395e+06	320	1.12785e+06	320
	321	1.96e+06	321	1.84459e+06	321	1.71002e+06	321	1.76463e+06	321	1.73728e+06	321	1.78991e+06	321	1.74446e+06	321	1.81032e+06	321	1.76595e+06	321	1.70241e+06	321	1.73913e+06	321	1.70277e+06	321	1.35095e+06	321	1.43547e+06	321	1.47852e+06	321	1.4398e+06	321	1.56891e+06	321	1.66463e+06	321	1.70746e+06	321	1.62911e+06	321	1.60406e+06	321	1.53037e+06	321	1.17142e+06	321	1.12557e+06	321
	322	1.94258e+06	322	1.835e+06	322	1.70254e+06	322	1.76667e+06	322	1.73739e+06	322	1.78918e+06	322	1.727e+06	322	1.79599e+06	322	1.77272e+06	322	1.70503e+06	322	1.73862e+06	322	1.70634e+06	322	1.34596e+06	322	1.42938e+06	322	1.47934e+06	322	1.44273e+06	322	1.57275e+06	322	1.65967e+06	322	1.71294e+06	322	1.63251e+06	322	1.60958e+06	322	1.53395e+06	322	1.18173e+06	322	1.12675e+06	322
	323	1.94128e+06	323	1.84107e+06	323	1.69894e+06	323	1.75947e+06	323	1.73933e+06	323	1.78464e+06	323	1.74655e+06	323	1.79931e+06	323	1.76975e+06	323	1.70297e+06	323	1.73908e+06	323	1.71399e+06	323	1.34502e+06	323	1.42783e+06	323	1.48021e+06	323	1.44621e+06	323	1.57137e+06	323	1.65441e+06	323	1.72671e+06	323	1.62648e+06	323	1.60866e+06	323	1.52863e+06	323	1.1745e+06	323	1.12766e+06	323
	324	1.96729e+06	324	1.84558e+06	324	1.70643e+06	324	1.76043e+06	324	1.74277e+06	324	1.79381e+06	324	1.74889e+06	324	1.80565e+06	324	1.76075e+06	324	1.71053e+06	324	1.7292e+06	324	1.70444e+06	324	1.35152e+06	324	1.42447e+06	324	1.48198e+06	324	1.446e+06	324	1.57522e+06	324	1.64727e+06	324	1.72901e+06	324	1.61216e+06	324	1.59633e+06	324	1.53068e+06	324	1.17457e+06	324	1.13201e+06	324
	325	1.95417e+06	325	1.83202e+06	325	1.69643e+06	325	1.7617e+06	325	1.73987e+06	325	1.78978e+06	325	1.7421e+06	325	1.80104e+06	325	1.76237e+06	325	1.70264e+06	325	1.73487e+06	325	1.70515e+06	325	1.35186e+06	325	1.42683e+06	325	1.47276e+06	325	1.44032e+06	325	1.56642e+06	325	1.65899e+06	325	1.7179e+06	325	1.63485e+06	325	1.60305e+06	325	1.53053e+06	325	1.17603e+06	325	1.13111e+06	325
	326	1.95288e+06	326	1.84462e+06	326	1.70541e+06	326	1.76961e+06	326	1.72336e+06	326	1.79252e+06	326	1.74094e+06	326	1.80024e+06	326	1.76604e+06	326	1.69983e+06	326	1.73683e+06	326	1.71008e+06	326	1.34826e+06	326	1.42381e+06	326	1.48182e+06	326	1.44856e+06	326	1.57418e+06	326	1.66306e+06	326	1.72743e+06	326	1.62088e+06	326	1.60735e+06	326	1.53353e+06	326	1.1694e+06	326	1.13173e+06	326
	327	1.94455e+06	327	1.84234e+06	327	1.70262e+06	327	1.77123e+06	327	1.73952e+06	327	1.79269e+06	327	1.74307e+06	327	1.81865e+06	327	1.76084e+06	327	1.70518e+06	327	1.74461e+06	327	1.70891e+06	327	1.34689e+06	327	1.43021e+06	327	1.4726e+06	327	1.43849e+06	327	1.56595e+06	327	1.66857e+06	327	1.70185e+06	327	1.6022e+06	327	1.60304e+06	327	1.51842e+06	327	1.177e+06	327	1.1339e+06	327
	328	1.95284e+06	328	1.83362e+06	328	1.69822e+06	328	1.76205e+06	328	1.72804e+06	328	1.79581e+06	328	1.7418e+06	328	1.80523e+06	328	1.76703e+06	328	1.70583e+06	328	1.73706e+06	328	1.70672e+06	328	1.35236e+06	328	1.42064e+06	328	1.47718e+06	328	1.43811e+06	328	1.56261e+06	328	1.66642e+06	328	1.69849e+06	328	1.60696e+06	328	1.60199e+06	328	1.53462e+06	328	1.17422e+06	328	1.14076e+06	328
	329	1.93821e+06	329	1.83463e+06	329	1.69404e+06	329	1.75593e+06	329	1.73326e+06	329	1.78667e+06	329	1.75227e+06	329	1.79878e+06	329	1.76125e+06	329	1.70762e+06	329	1.74164e+06	329	1.69545e+06	329	1.3409e+06	329	1.42329e+06	329	1.46701e+06	329	1.44067e+06	329	1.56621e+06	329	1.65435e+06	329	1.70069e+06	329	1.60312e+06	329	1.60223e+06	329	1.5261e+06	329	1.17888e+06	329	1.12821e+06	329
	330	1.95573e+06	330	1.84811e+06	330	1.69106e+06	330	1.76826e+06	330	1.74089e+06	330	1.79785e+06	330	1.74999e+06	330	1.78947e+06	330	1.76503e+06	330	1.70159e+06	330	1.74138e+06	330	1.70556e+06	330	1.34965e+06	330	1.42436e+06	330	1.47298e+06	330	1.44537e+06	330	1.57339e+06	330	1.65898e+06	330	1.69801e+06	330	1.60459e+06	330	1.59175e+06	330	1.5308e+06	330	1.18735e+06	330	1.12261e+06	330
	331	1.94096e+06	331	1.83859e+06	331	1.70348e+06	331	1.76483e+06	331	1.73624e+06	331	1.78721e+06	331	1.74737e+06	331	1.79413e+06	331	1.76017e+06	331	1.70508e+06	331	1.73521e+06	331	1.70034e+06	331	1.34111e+06	331	1.42263e+06	331	1.46623e+06	331	1.44427e+06	331	1.56502e+06	331	1.65407e+06	331	1.72243e+06	331	1.60823e+06	331	1.59943e+06	331	1.53689e+06	331	1.17994e+06	331	1.1341e+06	331
	332	1.93901e+06	332	1.84333e+06	332	1.69894e+06	332	1.75555e+06	332	1.73604e+06	332	1.78148e+06	332	1.74219e+06	332	1.78577e+06	332	1.75686e+06	332	1.70546e+06	332	1.73512e+06	332	1.71015e+06	332	1.34477e+06	332	1.41981e+06	332	1.47101e+06	332	1.44102e+06	332	1.57069e+06	332	1.66007e+06	332	1.71025e+06	332	1.60048e+06	332	1.60394e+06	332	1.53686e+06	332	1.1835e+06	332	1.12434e+06	332
	333	1.91839e+06	333	1.8375e+06	333	1.68652e+06	333	1.7621e+06	333	1.73955e+06	333	1.79061e+06	333	1.74342e+06	333	1.79953e+06	333	1.76351e+06	333	1.70373e+06	333	1.7374e+06	333	1.71021e+06	333	1.33869e+06	333	1.41897e+06	333	1.46546e+06	333	1.43544e+06	333	1.57675e+06	333	1.65949e+06	333	1.71145e+06	333	1.60922e+06	333	1.60047e+06	333	1.53126e+06	333	1.17398e+06	333	1.13047e+06	333
	334	1.92562e+06	334	1.83367e+06	334	1.70303e+06	334	1.76345e+06	334	1.73473e+06	334	1.78743e+06	334	1.74868e+06	334	1.80137e+06	334	1.76756e+06	334	1.69885e+06	334	1.74379e+06	334	1.70416e+06	334	1.35081e+06	334	1.42029e+06	334	1.46887e+06	334	1.44143e+06	334	1.57448e+06	334	1.66993e+06	334	1.7038e+06	334	1.60353e+06	334	1.6087e+06	334	1.52916e+06	334	1.17577e+06	334	1.13e+06	334
	335	1.94858e+06	335	1.83677e+06	335	1.69262e+06	335	1.75874e+06	335	1.73616e+06	335	1.79412e+06	335	1.74506e+06	335	1.80453e+06	335	1.75959e+06	335	1.7017e+06	335	1.73703e+06	335	1.69471e+06	335	1.33831e+06	335	1.41659e+06	335	1.4733e+06	335	1.44532e+06	335	1.56188e+06	335	1.64694e+06	335	1.70749e+06	335	1.60145e+06	335	1.60177e+06	335	1.53165e+06	335	1.18357e+06	335	1.1435e+06	335
	336	1.93677e+06	336	1.83117e+06	336	1.69195e+06	336	1.76105e+06	336	1.73787e+06	336	1.78987e+06	336	1.73677e+06	336	1.80495e+06	336	1.75296e+06	336	1.6937e+06	336	1.73003e+06	336	1.70073e+06	336	1.34813e+06	336	1.41726e+06	336	1.46945e+06	336	1.44244e+06	336	1.56315e+06	336	1.65279e+06	336	1.70744e+06	336	1.59345e+06	336	1.60881e+06	336	1.53636e+06	336	1.1962e+06	336	1.13869e+06	336
	337	1.93948e+06	337	1.84534e+06	337	1.6911e+06	337	1.76199e+06	337	1.73436e+06	337	1.79268e+06	337	1.74899e+06	337	1.79263e+06	337	1.76155e+06	337	1.69008e+06	337	1.73359e+06	337	1.70558e+06	337	1.34303e+06	337	1.41482e+06	337	1.46019e+06	337	1.43929e+06	337	1.56222e+06	337	1.66213e+06	337	1.71268e+06	337	1.60689e+06	337	1.60295e+06	337	1.52264e+06	337	1.17364e+06	337	1.13245e+06	337
	338	1.92394e+06	338	1.83425e+06	338	1.70021e+06	338	1.75355e+06	338	1.73933e+06	338	1.79166e+06	338	1.73935e+06	338	1.79434e+06	338	1.7673e+06	338	1.70697e+06	338	1.73714e+06	338	1.70197e+06	338	1.33864e+06	338	1.40883e+06	338	1.46169e+06	338	1.43651e+06	338	1.57083e+06	338	1.64033e+06	338	1.72483e+06	338	1.60236e+06	338	1.60395e+06	338	1.53047e+06	338	1.18529e+06	338	1.13672e+06	338
	339	1.92086e+06	339	1.83314e+06	339	1.69716e+06	339	1.76422e+06	339	1.73925e+06	339	1.79077e+06	339	1.73586e+06	339	1.80793e+06	339	1.76511e+06	339	1.70164e+06	339	1.7329e+06	339	1.70097e+06	339	1.34237e+06	339	1.41353e+06	339	1.43827e+06	339	1.43766e+06	339	1.56804e+06	339	1.65541e+06	339	1.70316e+06	339	1.60318e+06	339	1.60215e+06	339	1.52985e+06	339	1.18363e+06	339	1.12244e+06	339
	340	1.93289e+06	340	1.84678e+06	340	1.68706e+06	340	1.76366e+06	340	1.7297e+06	340	1.78841e+06	340	1.74513e+06	340	1.7971e+06	340	1.74345e+06	340	1.68791e+06	340	1.73758e+06	340	1.70471e+06	340	1.34438e+06	340	1.41608e+06	340	1.46421e+06	340	1.44013e+06	340	1.57051e+06	340	1.65224e+06	340	1.72185e+06	340	1.61155e+06	340	1.60806e+06	340	1.53452e+06	340	1.17334e+06	340	1.12869e+06	340
	341	1.93393e+06	341	1.83769e+06	341	1.69503e+06	341	1.76722e+06	341	1.73594e+06	341	1.79578e+06	341	1.74467e+06	341	1.78585e+06	341	1.76425e+06	341	1.69246e+06	341	1.72455e+06	341	1.7044e+06	341	1.34228e+06	341	1.41387e+06	341	1.46721e+06	341	1.44237e+06	341	1.5652e+06	341	1.66118e+06	341	1.72859e+06	341	1.59678e+06	341	1.61026e+06	341	1.52016e+06	341	1.18664e+06	341	1.13324e+06	341
	342	1.93711e+06	342	1.83969e+06	342	1.70374e+06	342	1.7627e+06	342	1.73738e+06	342	1.79019e+06	342	1.73815e+06	342	1.78953e+06	342	1.76055e+06	342	1.69274e+06	342	1.72725e+06	342	1.70127e+06	342	1.34155e+06	342	1.4147e+06	342	1.4613e+06	342	1.43896e+06	342	1.56659e+06	342	1.65978e+06	342	1.72409e+06	342	1.60485e+06	342	1.61327e+06	342	1.52142e+06	342	1.17765e+06	342	1.1319e+06	342
	343	1.91656e+06	343	1.83302e+06	343	1.69586e+06	343	1.76487e+06	343	1.73973e+06	343	1.77935e+06	343	1.74269e+06	343	1.79188e+06	343	1.76314e+06	343	1.70436e+06	343	1.74106e+06	343	1.69934e+06	343	1.34782e+06	343	1.40744e+06	343	1.46773e+06	343	1.44111e+06	343	1.56565e+06	343	1.67473e+06	343	1.72104e+06	343	1.60346e+06	343	1.61072e+06	343	1.53462e+06	343	1.19551e+06	343	1.14628e+06	343
	344	1.93523e+06	344	1.83484e+06	344	1.7016e+06	344	1.76499e+06	344	1.73211e+06	344	1.77933e+06	344	1.73687e+06	344	1.78698e+06	344	1.75312e+06	344	1.69812e+06	344	1.72978e+06	344	1.69266e+06	344	1.34423e+06	344	1.41159e+06	344	1.4563e+06	344	1.44251e+06	344	1.56454e+06	344	1.66522e+06	344	1.70336e+06	344	1.60558e+06	344	1.60387e+06	344	1.53921e+06	344	1.18904e+06	344	1.14584e+06	344
	345	1.93652e+06	345	1.83198e+06	345	1.69272e+06	345	1.76239e+06	345	1.73301e+06	345	1.78547e+06	345	1.74607e+06	345	1.79118e+06	345	1.75614e+06	345	1.69348e+06	345	1.73663e+06	345	1.69885e+06	345	1.34279e+06	345	1.39966e+06	345	1.45483e+06	345	1.43663e+06	345	1.57013e+06	345	1.6519e+06	345	1.70834e+06	345	1.61385e+06	345	1.60645e+06	345	1.52658e+06	345	1.18343e+06	345	1.1369e+06	345
	346	1.9279e+06	346	1.83079e+06	346	1.69181e+06	346	1.74798e+06	346	1.74047e+06	346	1.78985e+06	346	1.74446e+06	346	1.77956e+06	346	1.75063e+06	346	1.69255e+06	346	1.72611e+06	346	1.69472e+06	346	1.34631e+06	346	1.4096e+06	346	1.46042e+06	346	1.43904e+06	346	1.56184e+06	346	1.66526e+06	346	1.70442e+06	346	1.64139e+06	346	1.60963e+06	346	1.53746e+06	346	1.17923e+06	346	1.15199e+06	346
	347	1.93461e+06	347	1.845e+06	347	1.69335e+06	347	1.76231e+06	347	1.72644e+06	347	1.79575e+06	347	1.73858e+06	347	1.78572e+06	347	1.75466e+06	347	1.70139e+06	347	1.72287e+06	347	1.69394e+06	347	1.34199e+06	347	1.40798e+06	347	1.46091e+06	347	1.4489e+06	347	1.57018e+06	347	1.66922e+06	347	1.70387e+06	347	1.6388e+06	347	1.60462e+06	347	1.52909e+06	347	1.19175e+06	347	1.14188e+06	347
	348	1.92766e+06	348	1.83137e+06	348	1.69563e+06	348	1.75001e+06	348	1.73078e+06	348	1.79007e+06	348	1.73605e+06	348	1.78976e+06	348	1.75618e+06	348	1.69319e+06	348	1.73712e+06	348	1.69874e+06	348	1.33981e+06	348	1.4068e+06	348	1.45517e+06	348	1.43645e+06	348	1.56837e+06	348	1.67254e+06	348	1.73382e+06	348	1.632e+06	348	1.60981e+06	348	1.53245e+06	348	1.19291e+06	348	1.15531e+06	348
	349	1.93353e+06	349	1.82735e+06	349	1.69227e+06	349	1.75081e+06	349	1.74288e+06	349	1.78657e+06	349	1.73744e+06	349	1.78364e+06	349	1.75618e+06	349	1.69877e+06	349	1.72793e+06	349	1.69863e+06	349	1.3396e+06	349	1.41064e+06	349	1.46133e+06	349	1.43947e+06	349	1.56809e+06	349	1.65787e+06	349	1.7218e+06	349	1.63871e+06	349	1.60518e+06	349	1.53855e+06	349	1.18706e+06	349	1.14682e+06	349
	350	1.93764e+06	350	1.81984e+06	350	1.69644e+06	350	1.75908e+06	350	1.72596e+06	350	1.78641e+06	350	1.7418e+06	350	1.78858e+06	350	1.74701e+06	350	1.68469e+06	350	1.72924e+06	350	1.69692e+06	350	1.34809e+06	350	1.4008e+06	350	1.46003e+06	350	1.43534e+06	350	1.56833e+06	350	1.66264e+06	350	1.72887e+06	350	1.64079e+06	350	1.60673e+06	350	1.5331e+06	350	1.18213e+06	350	1.13034e+06	350
	351	1.92642e+06	351	1.82209e+06	351	1.69612e+06	351	1.76264e+06	351	1.74025e+06	351	1.79332e+06	351	1.74301e+06	351	1.7891e+06	351	1.75596e+06	351	1.68571e+06	351	1.7267e+06	351	1.69769e+06	351	1.34544e+06	351	1.40042e+06	351	1.44259e+06	351	1.4452e+06	351	1.56812e+06	351	1.66589e+06	351	1.71782e+06	351	1.6304e+06	351	1.59882e+06	351	1.52764e+06	351	1.19669e+06	351	1.15355e+06	351
	352	1.92229e+06	352	1.83756e+06	352	1.69705e+06	352	1.76137e+06	352	1.73444e+06	352	1.78377e+06	352	1.73777e+06	352	1.77627e+06	352	1.75828e+06	352	1.69241e+06	352	1.72712e+06	352	1.70386e+06	352	1.64278e+06	352	1.62573e+06	352	1.4587e+06	352	1.44699e+06	352	1.56951e+06	352	1.89954e+06	352	1.92367e+06	352	1.6075e+06	352	1.60478e+06	352	1.75561e+06	352	1.19388e+06	352	1.638e+06	352
	353	1.93822e+06	353	1.82914e+06	353	1.70339e+06	353	1.75057e+06	353	1.72013e+06	353	1.78779e+06	353	1.74135e+06	353	1.78913e+06	353	1.75172e+06	353	1.68944e+06	353	1.72023e+06	353	1.69193e+06	353	1.66529e+06	353	1.63122e+06	353	1.46438e+06	353	1.71377e+06	353	1.94564e+06	353	1.90253e+06	353	1.93395e+06	353	1.7788e+06	353	1.799e+06	353	1.75092e+06	353	1.67236e+06	353	1.67468e+06	353
	354	1.91556e+06	354	1.83617e+06	354	1.69283e+06	354	1.76207e+06	354	1.72989e+06	354	1.79054e+06	354	1.73709e+06	354	1.78418e+06	354	1.75148e+06	354	1.69711e+06	354	1.71887e+06	354	1.68722e+06	354	1.67318e+06	354	1.62548e+06	354	1.46156e+06	354	1.75898e+06	354	1.9214e+06	354	1.90951e+06	354	1.95318e+06	354	1.80044e+06	354	1.79871e+06	354	1.77202e+06	354	1.68843e+06	354	1.71783e+06	354
	355	1.9212e+06	355	1.83374e+06	355	1.68948e+06	355	1.75268e+06	355	1.72099e+06	355	1.78859e+06	355	1.74469e+06	355	1.78189e+06	355	1.75854e+06	355	1.68976e+06	355	1.73532e+06	355	1.69517e+06	355	1.68533e+06	355	1.62817e+06	355	1.45038e+06	355	1.77779e+06	355	1.92544e+06	355	1.92504e+06	355	1.97311e+06	355	1.81768e+06	355	1.81564e+06	355	1.79277e+06	355	1.72432e+06	355	1.74357e+06	355
	356	1.92528e+06	356	1.83207e+06	356	1.68087e+06	356	1.75934e+06	356	1.73083e+06	356	1.7846e+06	356	1.73849e+06	356	1.77679e+06	356	1.75682e+06	356	1.68953e+06	356	1.72931e+06	356	1.69134e+06	356	1.69439e+06	356	1.63846e+06	356	1.45472e+06	356	1.80021e+06	356	1.92424e+06	356	1.94075e+06	356	1.97063e+06	356	1.82215e+06	356	1.82991e+06	356	1.80833e+06	356	1.75224e+06	356	1.74282e+06	356
	357	1.9225e+06	357	1.81789e+06	357	1.69419e+06	357	1.75874e+06	357	1.73215e+06	357	1.78398e+06	357	1.73366e+06	357	1.7794e+06	357	1.74485e+06	357	1.69642e+06	357	1.71562e+06	357	1.70048e+06	357	1.70055e+06	357	1.64644e+06	357	1.46486e+06	357	1.80488e+06	357	1.92848e+06	357	1.93838e+06	357	1.9563e+06	357	1.83952e+06	357	1.85427e+06	357	1.80036e+06	357	1.77941e+06	357	1.76886e+06	357
	358	1.91771e+06	358	1.84209e+06	358	1.68778e+06	358	1.75238e+06	358	1.73604e+06	358	1.78251e+06	358	1.73904e+06	358	1.78059e+06	358	1.75102e+06	358	1.69124e+06	358	1.7285e+06	358	1.69452e+06	358	1.70826e+06	358	1.64553e+06	358	1.45958e+06	358	1.8192e+06	358	1.93845e+06	358	1.94857e+06	358	1.96681e+06	358	1.84744e+06	358	1.85409e+06	358	1.81011e+06	358	1.78157e+06	358	1.80197e+06	358
	359	1.914e+06	359	1.82539e+06	359	1.69151e+06	359	1.75429e+06	359	1.73561e+06	359	1.78378e+06	359	1.74162e+06	359	1.77973e+06	359	1.75343e+06	359	1.69801e+06	359	1.71765e+06	359	1.68561e+06	359	1.70972e+06	359	1.65185e+06	359	1.45248e+06	359	1.81172e+06	359	1.9384e+06	359	1.93701e+06	359	1.97027e+06	359	1.86519e+06	359	1.85167e+06	359	1.81947e+06	359	1.78125e+06	359	1.80306e+06	359
	360	1.93065e+06	360	1.83655e+06	360	1.69361e+06	360	1.75045e+06	360	1.72851e+06	360	1.78736e+06	360	1.73795e+06	360	1.77983e+06	360	1.75083e+06	360	1.67978e+06	360	1.73039e+06	360	1.6872e+06	360	1.72081e+06	360	1.64657e+06	360	1.45488e+06	360	1.83028e+06	360	1.94547e+06	360	1.93613e+06	360	1.99339e+06	360	1.85955e+06	360	1.86682e+06	360	1.83121e+06	360	1.80418e+06	360	1.81841e+06	360
	361	1.92093e+06	361	1.83691e+06	361	1.68552e+06	361	1.75947e+06	361	1.73156e+06	361	1.78515e+06	361	1.73326e+06	361	1.78518e+06	361	1.7435e+06	361	1.68373e+06	361	1.71998e+06	361	1.69936e+06	361	1.71721e+06	361	1.65382e+06	361	1.45969e+06	361	1.83894e+06	361	1.93845e+06	361	1.93589e+06	361	1.98954e+06	361	1.86385e+06	361	1.86876e+06	361	1.827e+06	361	1.79205e+06	361	1.82381e+06	361
	362	1.93156e+06	362	1.83491e+06	362	1.69468e+06	362	1.74581e+06	362	1.73218e+06	362	1.77773e+06	362	1.74571e+06	362	1.78706e+06	362	1.74838e+06	362	1.68699e+06	362	1.72826e+06	362	1.68371e+06	362	1.71252e+06	362	1.65569e+06	362	1.45703e+06	362	1.83861e+06	362	1.93553e+06	362	1.94673e+06	362	1.99e+06	362	1.86534e+06	362	1.86596e+06	362	1.8345e+06	362	1.82111e+06	362	1.83654e+06	362
	363	1.9168e+06	363	1.82585e+06	363	1.6969e+06	363	1.75366e+06	363	1.72478e+06	363	1.78057e+06	363	1.73847e+06	363	1.77786e+06	363	1.75371e+06	363	1.69315e+06	363	1.73089e+06	363	1.69519e+06	363	1.72258e+06	363	1.65847e+06	363	1.45939e+06	363	1.83594e+06	363	1.94265e+06	363	1.9509e+06	363	1.97712e+06	363	1.88022e+06	363	1.88015e+06	363	1.83833e+06	363	1.80368e+06	363	1.8426e+06	363
	364	1.91949e+06	364	1.84006e+06	364	1.68787e+06	364	1.76053e+06	364	1.73607e+06	364	1.78844e+06	364	1.7417e+06	364	1.78205e+06	364	1.75105e+06	364	1.68648e+06	364	1.71781e+06	364	1.69107e+06	364	1.71593e+06	364	1.65682e+06	364	1.44731e+06	364	1.84484e+06	364	1.93224e+06	364	1.95659e+06	364	1.96599e+06	364	1.87748e+06	364	1.88444e+06	364	1.82964e+06	364	1.81313e+06	364	1.85253e+06	364
	365	1.91301e+06	365	1.83517e+06	365	1.6895e+06	365	1.75613e+06	365	1.73043e+06	365	1.78804e+06	365	1.73989e+06	365	1.77816e+06	365	1.74467e+06	365	1.66943e+06	365	1.72701e+06	365	1.68466e+06	365	1.73418e+06	365	1.66534e+06	365	1.44416e+06	365	1.84456e+06	365	1.92898e+06	365	1.96526e+06	365	1.97389e+06	365	1.88382e+06	365	1.87468e+06	365	1.84153e+06	365	1.83271e+06	365	1.83229e+06	365
	366	1.91552e+06	366	1.83069e+06	366	1.69551e+06	366	1.75727e+06	366	1.73526e+06	366	1.78345e+06	366	1.73492e+06	366	1.7824e+06	366	1.74328e+06	366	1.68686e+06	366	1.71861e+06	366	1.69317e+06	366	1.72605e+06	366	1.65573e+06	366	1.43132e+06	366	1.84334e+06	366	1.91177e+06	366	1.94943e+06	366	1.98528e+06	366	1.88955e+06	366	1.88051e+06	366	1.83075e+06	366	1.82311e+06	366	1.85587e+06	366
	367	1.91104e+06	367	1.83023e+06	367	1.68462e+06	367	1.75585e+06	367	1.72552e+06	367	1.77922e+06	367	1.73364e+06	367	1.79587e+06	367	1.74297e+06	367	1.67705e+06	367	1.72189e+06	367	1.69729e+06	367	1.73628e+06	367	1.65272e+06	367	1.43889e+06	367	1.85003e+06	367	1.9226e+06	367	1.95074e+06	367	1.98796e+06	367	1.88391e+06	367	1.8776e+06	367	1.84197e+06	367	1.82274e+06	367	1.85663e+06	367
	368	1.90149e+06	368	1.82137e+06	368	1.69143e+06	368	1.76223e+06	368	1.7236e+06	368	1.7823e+06	368	1.7336e+06	368	1.77272e+06	368	1.7449e+06	368	1.68078e+06	368	1.72134e+06	368	1.69696e+06	368	1.72639e+06	368	1.65712e+06	368	1.42867e+06	368	1.84326e+06	368	1.92538e+06	368	1.95248e+06	368	1.99596e+06	368	1.89632e+06	368	1.87585e+06	368	1.84907e+06	368	1.83296e+06	368	1.83804e+06	368
	369	1.91455e+06	369	1.81937e+06	369	1.69054e+06	369	1.75641e+06	369	1.72496e+06	369	1.77797e+06	369	1.73668e+06	369	1.78623e+06	369	1.74925e+06	369	1.68163e+06	369	1.71493e+06	369	1.68103e+06	369	1.72776e+06	369	1.6552e+06	369	1.4315e+06	369	1.843e+06	369	1.91503e+06	369	1.96815e+06	369	2.00556e+06	369	1.88251e+06	369	1.88395e+06	369	1.84399e+06	369	1.81674e+06	369	1.84553e+06	369
	370	1.91136e+06	370	1.8366e+06	370	1.68924e+06	370	1.75128e+06	370	1.72312e+06	370	1.78892e+06	370	1.74e+06	370	1.78109e+06	370	1.74461e+06	370	1.69008e+06	370	1.72517e+06	370	1.69149e+06	370	1.73706e+06	370	1.6629e+06	370	1.43189e+06	370	1.85258e+06	370	1.92632e+06	370	1.94702e+06	370	2.008e+06	370	1.88267e+06	370	1.86779e+06	370	1.84961e+06	370	1.83588e+06	370	1.84152e+06	370
	371	1.90774e+06	371	1.82387e+06	371	1.68028e+06	371	1.7604e+06	371	1.72311e+06	371	1.7827e+06	371	1.72797e+06	371	1.77452e+06	371	1.7504e+06	371	1.6897e+06	371	1.71512e+06	371	1.69608e+06	371	1.73229e+06	371	1.66601e+06	371	1.42786e+06	371	1.85098e+06	371	1.92049e+06	371	1.94878e+06	371	1.98993e+06	371	1.89367e+06	371	1.881e+06	371	1.85126e+06	371	1.83002e+06	371	1.85113e+06	371
	372	1.91253e+06	372	1.8323e+06	372	1.68059e+06	372	1.75728e+06	372	1.72515e+06	372	1.78289e+06	372	1.73277e+06	372	1.76402e+06	372	1.75322e+06	372	1.68523e+06	372	1.71308e+06	372	1.69097e+06	372	1.73046e+06	372	1.65946e+06	372	1.4318e+06	372	1.85433e+06	372	1.9302e+06	372	1.95958e+06	372	1.98553e+06	372	1.89489e+06	372	1.87416e+06	372	1.85759e+06	372	1.83737e+06	372	1.85826e+06	372
	373	1.89737e+06	373	1.8374e+06	373	1.69035e+06	373	1.75638e+06	373	1.7122e+06	373	1.77041e+06	373	1.73659e+06	373	1.77517e+06	373	1.74843e+06	373	1.68363e+06	373	1.70946e+06	373	1.69364e+06	373	1.73034e+06	373	1.66381e+06	373	1.43559e+06	373	1.84221e+06	373	1.93122e+06	373	1.9683e+06	373	1.99091e+06	373	1.88537e+06	373	1.88592e+06	373	1.85229e+06	373	1.8394e+06	373	1.87563e+06	373
	374	1.90964e+06	374	1.82577e+06	374	1.68467e+06	374	1.75542e+06	374	1.71882e+06	374	1.7783e+06	374	1.73664e+06	374	1.78271e+06	374	1.73975e+06	374	1.67611e+06	374	1.70702e+06	374	1.69051e+06	374	1.731e+06	374	1.66525e+06	374	1.43001e+06	374	1.85209e+06	374	1.92658e+06	374	1.9678e+06	374	1.99995e+06	374	1.88358e+06	374	1.87732e+06	374	1.8696e+06	374	1.83369e+06	374	1.83979e+06	374
	375	1.90856e+06	375	1.82627e+06	375	1.67671e+06	375	1.74795e+06	375	1.72512e+06	375	1.77909e+06	375	1.73844e+06	375	1.767e+06	375	1.74566e+06	375	1.69215e+06	375	1.726e+06	375	1.68066e+06	375	1.73865e+06	375	1.66048e+06	375	1.45632e+06	375	1.85523e+06	375	1.93359e+06	375	1.96431e+06	375	1.98077e+06	375	1.89204e+06	375	1.88097e+06	375	1.84825e+06	375	1.82171e+06	375	1.85037e+06	375
	376	1.91324e+06	376	1.83586e+06	376	1.68832e+06	376	1.75343e+06	376	1.7312e+06	376	1.77996e+06	376	1.7336e+06	376	1.77093e+06	376	1.74632e+06	376	1.68603e+06	376	1.72464e+06	376	1.68761e+06	376	1.73561e+06	376	1.66243e+06	376	1.45464e+06	376	1.85342e+06	376	1.92988e+06	376	1.95035e+06	376	1.97761e+06	376	1.90159e+06	376	1.88749e+06	376	1.85898e+06	376	1.84492e+06	376	1.8705e+06	376
	377	1.90824e+06	377	1.8273e+06	377	1.68238e+06	377	1.74818e+06	377	1.7384e+06	377	1.78173e+06	377	1.73585e+06	377	1.77253e+06	377	1.74479e+06	377	1.67801e+06	377	1.71597e+06	377	1.67954e+06	377	1.73733e+06	377	1.65955e+06	377	1.44249e+06	377	1.84281e+06	377	1.91523e+06	377	1.95954e+06	377	2.00156e+06	377	1.8963e+06	377	1.87451e+06	377	1.85472e+06	377	1.81731e+06	377	1.8721e+06	377
	378	1.92556e+06	378	1.83585e+06	378	1.68206e+06	378	1.75575e+06	378	1.71806e+06	378	1.78595e+06	378	1.73915e+06	378	1.76963e+06	378	1.73938e+06	378	1.68123e+06	378	1.71446e+06	378	1.69017e+06	378	1.73376e+06	378	1.66086e+06	378	1.44978e+06	378	1.83954e+06	378	1.93811e+06	378	1.95887e+06	378	1.99732e+06	378	1.89216e+06	378	1.87582e+06	378	1.85271e+06	378	1.82575e+06	378	1.88614e+06	378
	379	1.90719e+06	379	1.83214e+06	379	1.68e+06	379	1.75349e+06	379	1.72431e+06	379	1.78554e+06	379	1.7324e+06	379	1.77354e+06	379	1.73961e+06	379	1.68055e+06	379	1.71314e+06	379	1.69067e+06	379	1.72475e+06	379	1.65276e+06	379	1.44751e+06	379	1.84987e+06	379	1.93822e+06	379	1.96998e+06	379	1.98404e+06	379	1.89534e+06	379	1.87988e+06	379	1.86081e+06	379	1.83505e+06	379	1.86989e+06	379
	380	1.88721e+06	380	1.83798e+06	380	1.69049e+06	380	1.75393e+06	380	1.72384e+06	380	1.78161e+06	380	1.73357e+06	380	1.78257e+06	380	1.75118e+06	380	1.68935e+06	380	1.70858e+06	380	1.6858e+06	380	1.72835e+06	380	1.65342e+06	380	1.4529e+06	380	1.85558e+06	380	1.93391e+06	380	1.97141e+06	380	1.99931e+06	380	1.89558e+06	380	1.88203e+06	380	1.84648e+06	380	1.84093e+06	380	1.87174e+06	380
	381	1.89789e+06	381	1.83414e+06	381	1.69345e+06	381	1.75434e+06	381	1.72183e+06	381	1.77735e+06	381	1.74013e+06	381	1.78476e+06	381	1.73347e+06	381	1.68007e+06	381	1.71253e+06	381	1.69074e+06	381	1.73199e+06	381	1.64761e+06	381	1.44607e+06	381	1.85615e+06	381	1.94023e+06	381	1.96835e+06	381	1.97224e+06	381	1.89543e+06	381	1.88317e+06	381	1.8582e+06	381	1.84063e+06	381	1.87667e+06	381
	382	1.91976e+06	382	1.83209e+06	382	1.67779e+06	382	1.7571e+06	382	1.71464e+06	382	1.78175e+06	382	1.73786e+06	382	1.77399e+06	382	1.7404e+06	382	1.68799e+06	382	1.70833e+06	382	1.68359e+06	382	1.73283e+06	382	1.65773e+06	382	1.44592e+06	382	1.85671e+06	382	1.937e+06	382	1.95043e+06	382	2.00237e+06	382	1.89798e+06	382	1.88237e+06	382	1.85538e+06	382	1.83235e+06	382	1.87228e+06	382
	383	1.89531e+06	383	1.82941e+06	383	1.68064e+06	383	1.75088e+06	383	1.73063e+06	383	1.78251e+06	383	1.72515e+06	383	1.77321e+06	383	1.7421e+06	383	1.68145e+06	383	1.70835e+06	383	1.68638e+06	383	1.7364e+06	383	1.6609e+06	383	1.44672e+06	383	1.85728e+06	383	1.93317e+06	383	1.94157e+06	383	1.99167e+06	383	1.89582e+06	383	1.87641e+06	383	1.85065e+06	383	1.84262e+06	383	1.87757e+06	383
	384	1.89259e+06	384	1.82778e+06	384	1.67747e+06	384	1.75042e+06	384	1.73007e+06	384	1.77739e+06	384	1.73124e+06	384	1.776e+06	384	1.74031e+06	384	1.67557e+06	384	1.71265e+06	384	1.69248e+06	384	1.73544e+06	384	1.65031e+06	384	1.45057e+06	384	1.862e+06	384	1.93066e+06	384	1.97023e+06	384	1.97464e+06	384	1.90109e+06	384	1.88384e+06	384	1.84278e+06	384	1.85882e+06	384	1.87573e+06	384
	385	1.91377e+06	385	1.82767e+06	385	1.68612e+06	385	1.75054e+06	385	1.72195e+06	385	1.78213e+06	385	1.73589e+06	385	1.77474e+06	385	1.74026e+06	385	1.68679e+06	385	1.7212e+06	385	1.68354e+06	385	1.73332e+06	385	1.64872e+06	385	1.44713e+06	385	1.86485e+06	385	1.92695e+06	385	1.9409e+06	385	1.97876e+06	385	1.89436e+06	385	1.87982e+06	385	1.85124e+06	385	1.83191e+06	385	1.88569e+06	385
	386	1.89835e+06	386	1.8194e+06	386	1.68425e+06	386	1.75146e+06	386	1.72632e+06	386	1.78141e+06	386	1.7285e+06	386	1.77002e+06	386	1.73733e+06	386	1.68021e+06	386	1.70483e+06	386	1.67045e+06	386	1.74189e+06	386	1.65303e+06	386	1.44957e+06	386	1.86369e+06	386	1.93184e+06	386	1.94497e+06	386	1.97928e+06	386	1.90199e+06	386	1.88061e+06	386	1.86173e+06	386	1.85189e+06	386	1.85771e+06	386
	387	1.89456e+06	387	1.81996e+06	387	1.69072e+06	387	1.75779e+06	387	1.72319e+06	387	1.78669e+06	387	1.73031e+06	387	1.7663e+06	387	1.73355e+06	387	1.68611e+06	387	1.708e+06	387	1.68119e+06	387	1.73427e+06	387	1.65326e+06	387	1.44458e+06	387	1.86774e+06	387	1.9331e+06	387	1.95015e+06	387	1.96877e+06	387	1.89834e+06	387	1.8899e+06	387	1.84396e+06	387	1.83907e+06	387	1.87977e+06	387
	388	1.88333e+06	388	1.81985e+06	388	1.67944e+06	388	1.75801e+06	388	1.72859e+06	388	1.77476e+06	388	1.73694e+06	388	1.76936e+06	388	1.74269e+06	388	1.68339e+06	388	1.71494e+06	388	1.68276e+06	388	1.74216e+06	388	1.65326e+06	388	1.44089e+06	388	1.86483e+06	388	1.92781e+06	388	1.96507e+06	388	1.97293e+06	388	1.89562e+06	388	1.87889e+06	388	1.84614e+06	388	1.84914e+06	388	1.88922e+06	388
	389	1.90762e+06	389	1.81328e+06	389	1.68578e+06	389	1.74768e+06	389	1.73216e+06	389	1.78198e+06	389	1.73786e+06	389	1.76976e+06	389	1.74108e+06	389	1.6748e+06	389	1.71612e+06	389	1.68751e+06	389	1.73702e+06	389	1.64835e+06	389	1.44528e+06	389	1.85448e+06	389	1.92713e+06	389	1.95592e+06	389	1.97369e+06	389	1.89404e+06	389	1.87369e+06	389	1.84819e+06	389	1.84021e+06	389	1.86969e+06	389
	390	1.90092e+06	390	1.81345e+06	390	1.67628e+06	390	1.73554e+06	390	1.72437e+06	390	1.77806e+06	390	1.73083e+06	390	1.77488e+06	390	1.73549e+06	390	1.67489e+06	390	1.72051e+06	390	1.68688e+06	390	1.73756e+06	390	1.64245e+06	390	1.45185e+06	390	1.84644e+06	390	1.92749e+06	390	1.96879e+06	390	1.97361e+06	390	1.89396e+06	390	1.87117e+06	390	1.85424e+06	390	1.82987e+06	390	1.89865e+06	390
	391	1.91058e+06	391	1.82535e+06	391	1.68673e+06	391	1.74596e+06	391	1.72073e+06	391	1.76507e+06	391	1.72704e+06	391	1.78219e+06	391	1.73357e+06	391	1.68123e+06	391	1.69906e+06	391	1.68385e+06	391	1.72825e+06	391	1.64842e+06	391	1.43833e+06	391	1.84138e+06	391	1.92185e+06	391	1.95608e+06	391	1.99122e+06	391	1.89272e+06	391	1.8725e+06	391	1.8513e+06	391	1.82839e+06	391	1.89597e+06	391
	392	1.90011e+06	392	1.83746e+06	392	1.68375e+06	392	1.74703e+06	392	1.72753e+06	392	1.78182e+06	392	1.72102e+06	392	1.76627e+06	392	1.73768e+06	392	1.67414e+06	392	1.71169e+06	392	1.67952e+06	392	1.74075e+06	392	1.64697e+06	392	1.45e+06	392	1.84483e+06	392	1.92226e+06	392	1.9686e+06	392	2.00865e+06	392	1.90316e+06	392	1.8843e+06	392	1.84204e+06	392	1.84335e+06	392	1.87026e+06	392
	393	1.89735e+06	393	1.83802e+06	393	1.67638e+06	393	1.74825e+06	393	1.72582e+06	393	1.76828e+06	393	1.74101e+06	393	1.768e+06	393	1.72912e+06	393	1.6822e+06	393	1.71892e+06	393	1.68295e+06	393	1.74247e+06	393	1.65305e+06	393	1.45125e+06	393	1.83846e+06	393	1.89615e+06	393	1.95487e+06	393	1.98282e+06	393	1.89756e+06	393	1.88722e+06	393	1.84573e+06	393	1.85319e+06	393	1.88361e+06	393
	394	1.8971e+06	394	1.82433e+06	394	1.68163e+06	394	1.73729e+06	394	1.72029e+06	394	1.7741e+06	394	1.73293e+06	394	1.7674e+06	394	1.73677e+06	394	1.67852e+06	394	1.70949e+06	394	1.67969e+06	394	1.73832e+06	394	1.65298e+06	394	1.44513e+06	394	1.83776e+06	394	1.92571e+06	394	1.9366e+06	394	1.9931e+06	394	1.90135e+06	394	1.87827e+06	394	1.84039e+06	394	1.84844e+06	394	1.88489e+06	394
	395	1.88607e+06	395	1.8316e+06	395	1.67821e+06	395	1.7538e+06	395	1.73119e+06	395	1.78038e+06	395	1.73386e+06	395	1.76497e+06	395	1.73626e+06	395	1.68173e+06	395	1.71052e+06	395	1.68413e+06	395	1.72792e+06	395	1.64444e+06	395	1.44022e+06	395	1.8425e+06	395	1.90658e+06	395	1.95765e+06	395	1.97521e+06	395	1.91425e+06	395	1.88351e+06	395	1.84357e+06	395	1.85754e+06	395	1.88083e+06	395
	396	1.89618e+06	396	1.82921e+06	396	1.68036e+06	396	1.74112e+06	396	1.71992e+06	396	1.77932e+06	396	1.73235e+06	396	1.7695e+06	396	1.74562e+06	396	1.68172e+06	396	1.70844e+06	396	1.68096e+06	396	1.742e+06	396	1.64625e+06	396	1.44788e+06	396	1.84776e+06	396	1.90645e+06	396	1.9705e+06	396	1.98867e+06	396	1.91078e+06	396	1.87815e+06	396	1.83775e+06	396	1.84348e+06	396	1.88416e+06	396
	397	1.89281e+06	397	1.82713e+06	397	1.68486e+06	397	1.75125e+06	397	1.7297e+06	397	1.78832e+06	397	1.73146e+06	397	1.76765e+06	397	1.73117e+06	397	1.67892e+06	397	1.70328e+06	397	1.67932e+06	397	1.73911e+06	397	1.6569e+06	397	1.44934e+06	397	1.83769e+06	397	1.90561e+06	397	1.95713e+06	397	1.97587e+06	397	1.92576e+06	397	1.86627e+06	397	1.84557e+06	397	1.85877e+06	397	1.87849e+06	397
	398	1.89546e+06	398	1.81604e+06	398	1.6723e+06	398	1.74329e+06	398	1.71284e+06	398	1.7731e+06	398	1.7251e+06	398	1.7726e+06	398	1.74072e+06	398	1.67263e+06	398	1.70819e+06	398	1.68482e+06	398	1.73715e+06	398	1.64676e+06	398	1.4412e+06	398	1.82608e+06	398	1.91879e+06	398	1.95657e+06	398	1.99103e+06	398	1.91599e+06	398	1.88026e+06	398	1.84541e+06	398	1.83385e+06	398	1.90208e+06	398
	399	1.90167e+06	399	1.81807e+06	399	1.67886e+06	399	1.74393e+06	399	1.71942e+06	399	1.77609e+06	399	1.73135e+06	399	1.76594e+06	399	1.73965e+06	399	1.66563e+06	399	1.71155e+06	399	1.66882e+06	399	1.73529e+06	399	1.65108e+06	399	1.45203e+06	399	1.83719e+06	399	1.90101e+06	399	1.96206e+06	399	1.97945e+06	399	1.91232e+06	399	1.88353e+06	399	1.84013e+06	399	1.83735e+06	399	1.87836e+06	399
	400	1.88648e+06	400	1.83044e+06	400	1.67667e+06	400	1.75579e+06	400	1.72035e+06	400	1.77342e+06	400	1.73579e+06	400	1.76314e+06	400	1.73865e+06	400	1.6756e+06	400	1.70916e+06	400	1.67663e+06	400	1.73472e+06	400	1.64542e+06	400	1.45324e+06	400	1.84622e+06	400	1.91202e+06	400	1.96153e+06	400	1.99636e+06	400	1.91346e+06	400	1.8789e+06	400	1.85124e+06	400	1.84093e+06	400	1.89102e+06	400
	401	1.8837e+06	401	1.83105e+06	401	1.67495e+06	401	1.75474e+06	401	1.7286e+06	401	1.77106e+06	401	1.7359e+06	401	1.75856e+06	401	1.73258e+06	401	1.677e+06	401	1.69514e+06	401	1.6818e+06	401	1.72848e+06	401	1.64472e+06	401	1.44771e+06	401	1.84865e+06	401	1.91165e+06	401	1.94437e+06	401	1.97917e+06	401	1.90843e+06	401	1.88773e+06	401	1.84032e+06	401	1.84893e+06	401	1.89252e+06	401
	402	2.0662e+06	402	1.96216e+06	402	1.86874e+06	402	1.90576e+06	402	1.86457e+06	402	1.77273e+06	402	1.87688e+06	402	1.99392e+06	402	1.73086e+06	402	1.67703e+06	402	1.70937e+06	402	1.86553e+06	402	1.73957e+06	402	1.65196e+06	402	1.82758e+06	402	1.85261e+06	402	1.89439e+06	402	1.95795e+06	402	1.9733e+06	402	1.90861e+06	402	1.87058e+06	402	1.834e+06	402	1.84277e+06	402	1.86456e+06	402
	403	2.06221e+06	403	1.97346e+06	403	1.8705e+06	403	1.89448e+06	403	1.8168e+06	403	1.92957e+06	403	1.86031e+06	403	1.96051e+06	403	1.96428e+06	403	1.85478e+06	403	1.92444e+06	403	1.86254e+06	403	1.73545e+06	403	1.65102e+06	403	1.85338e+06	403	1.83602e+06	403	1.90762e+06	403	1.96504e+06	403	1.96986e+06	403	1.90644e+06	403	1.87288e+06	403	1.84674e+06	403	1.83987e+06	403	1.8945e+06	403
	404	2.06202e+06	404	1.98358e+06	404	1.85594e+06	404	1.87772e+06	404	1.8368e+06	404	1.923e+06	404	1.85611e+06	404	1.97682e+06	404	1.96773e+06	404	1.86373e+06	404	1.9101e+06	404	1.88231e+06	404	1.73217e+06	404	1.64981e+06	404	1.89037e+06	404	1.84375e+06	404	1.9102e+06	404	1.94852e+06	404	1.97427e+06	404	1.90716e+06	404	1.86733e+06	404	1.84369e+06	404	1.84266e+06	404	1.87861e+06	404
	405	2.06606e+06	405	1.97566e+06	405	1.85971e+06	405	1.88863e+06	405	1.83724e+06	405	1.90716e+06	405	1.85399e+06	405	1.97372e+06	405	1.95954e+06	405	1.86089e+06	405	1.91119e+06	405	1.88401e+06	405	1.72395e+06	405	1.64055e+06	405	1.90419e+06	405	1.8444e+06	405	1.90187e+06	405	1.9661e+06	405	1.96408e+06	405	1.90759e+06	405	1.87282e+06	405	1.84419e+06	405	1.84886e+06	405	1.87969e+06	405
	406	2.06037e+06	406	1.98636e+06	406	1.85081e+06	406	1.87811e+06	406	1.83854e+06	406	1.90641e+06	406	1.86168e+06	406	1.98374e+06	406	1.95879e+06	406	1.8702e+06	406	1.92402e+06	406	1.88644e+06	406	1.73997e+06	406	1.64825e+06	406	1.91475e+06	406	1.84342e+06	406	1.90429e+06	406	1.95251e+06	406	1.97142e+06	406	1.9133e+06	406	1.87569e+06	406	1.84502e+06	406	1.82883e+06	406	1.88011e+06	406
	407	2.05305e+06	407	1.98105e+06	407	1.84944e+06	407	1.87211e+06	407	1.82914e+06	407	1.90694e+06	407	1.86017e+06	407	1.97779e+06	407	1.97193e+06	407	1.86847e+06	407	1.92267e+06	407	1.88511e+06	407	1.73824e+06	407	1.64637e+06	407	1.92222e+06	407	1.84307e+06	407	1.9086e+06	407	1.94781e+06	407	1.97335e+06	407	1.908e+06	407	1.87821e+06	407	1.83448e+06	407	1.8341e+06	407	1.90346e+06	407
	408	2.05531e+06	408	1.97911e+06	408	1.83838e+06	408	1.87585e+06	408	1.82424e+06	408	1.90398e+06	408	1.85305e+06	408	1.98836e+06	408	1.96277e+06	408	1.88817e+06	408	1.92828e+06	408	1.88726e+06	408	1.73269e+06	408	1.64509e+06	408	1.93078e+06	408	1.84245e+06	408	1.89918e+06	408	1.94611e+06	408	1.972e+06	408	1.90962e+06	408	1.87927e+06	408	1.83797e+06	408	1.84286e+06	408	1.90168e+06	408
	409	2.04986e+06	409	1.98075e+06	409	1.84687e+06	409	1.8694e+06	409	1.81856e+06	409	1.90454e+06	409	1.85872e+06	409	1.98536e+06	409	1.97048e+06	409	1.87478e+06	409	1.92487e+06	409	1.89083e+06	409	1.73728e+06	409	1.64464e+06	409	1.94974e+06	409	1.8587e+06	409	1.89044e+06	409	1.96602e+06	409	1.98298e+06	409	1.91218e+06	409	1.88055e+06	409	1.83221e+06	409	1.85311e+06	409	1.87918e+06	409
	410	2.05547e+06	410	1.98121e+06	410	1.85179e+06	410	1.86769e+06	410	1.81709e+06	410	1.90204e+06	410	1.85545e+06	410	1.98661e+06	410	1.96337e+06	410	1.88167e+06	410	1.89398e+06	410	1.89713e+06	410	1.73603e+06	410	1.65217e+06	410	1.94904e+06	410	1.84192e+06	410	1.90173e+06	410	1.94724e+06	410	2.00086e+06	410	1.90253e+06	410	1.88153e+06	410	1.82666e+06	410	1.83971e+06	410	1.8729e+06	410
	411	2.04521e+06	411	1.97656e+06	411	1.85267e+06	411	1.87043e+06	411	1.81744e+06	411	1.89777e+06	411	1.85663e+06	411	2.00076e+06	411	1.977e+06	411	1.87659e+06	411	1.91235e+06	411	1.89649e+06	411	1.73791e+06	411	1.64421e+06	411	1.93778e+06	411	1.84763e+06	411	1.897e+06	411	1.95268e+06	411	1.97843e+06	411	1.90957e+06	411	1.86623e+06	411	1.84011e+06	411	1.84288e+06	411	1.88815e+06	411
	412	2.05098e+06	412	1.97269e+06	412	1.84388e+06	412	1.86684e+06	412	1.83108e+06	412	1.89896e+06	412	1.8503e+06	412	1.99211e+06	412	1.95615e+06	412	1.88467e+06	412	1.92196e+06	412	1.89646e+06	412	1.73283e+06	412	1.64192e+06	412	1.95657e+06	412	1.85128e+06	412	1.89446e+06	412	1.96659e+06	412	1.98559e+06	412	1.90659e+06	412	1.87693e+06	412	1.84442e+06	412	1.84113e+06	412	1.88613e+06	412
	413	2.05489e+06	413	1.9887e+06	413	1.84644e+06	413	1.86471e+06	413	1.82238e+06	413	1.88991e+06	413	1.84224e+06	413	1.99878e+06	413	1.96145e+06	413	1.87719e+06	413	1.92674e+06	413	1.89629e+06	413	1.73543e+06	413	1.63832e+06	413	1.94775e+06	413	1.85273e+06	413	1.9031e+06	413	1.94024e+06	413	1.98385e+06	413	1.90558e+06	413	1.87647e+06	413	1.84031e+06	413	1.84436e+06	413	1.8865e+06	413
	414	2.05397e+06	414	1.97505e+06	414	1.82736e+06	414	1.86617e+06	414	1.83111e+06	414	1.89123e+06	414	1.85394e+06	414	1.99776e+06	414	1.96649e+06	414	1.88574e+06	414	1.91873e+06	414	1.89505e+06	414	1.72786e+06	414	1.64629e+06	414	1.95669e+06	414	1.84878e+06	414	1.89051e+06	414	1.95944e+06	414	1.99146e+06	414	1.90077e+06	414	1.8835e+06	414	1.83431e+06	414	1.82975e+06	414	1.88008e+06	414
	415	2.05548e+06	415	1.97132e+06	415	1.85151e+06	415	1.86786e+06	415	1.82715e+06	415	1.8958e+06	415	1.85553e+06	415	2.03247e+06	415	1.97176e+06	415	1.86351e+06	415	1.92598e+06	415	1.89483e+06	415	1.7356e+06	415	1.64401e+06	415	1.95271e+06	415	1.84519e+06	415	1.90024e+06	415	1.95635e+06	415	1.99992e+06	415	1.90348e+06	415	1.88073e+06	415	1.83628e+06	415	1.83663e+06	415	1.88122e+06	415
	416	2.03259e+06	416	1.96811e+06	416	1.84781e+06	416	1.85562e+06	416	1.83131e+06	416	1.89229e+06	416	1.84502e+06	416	2.02844e+06	416	1.96161e+06	416	1.86682e+06	416	1.91532e+06	416	1.89686e+06	416	1.72792e+06	416	1.65032e+06	416	1.95948e+06	416	1.84942e+06	416	1.90117e+06	416	1.96268e+06	416	1.98545e+06	416	1.90234e+06	416	1.88114e+06	416	1.82608e+06	416	1.83779e+06	416	1.86795e+06	416
	417	2.03675e+06	417	1.97085e+06	417	1.83564e+06	417	1.86029e+06	417	1.82251e+06	417	1.89145e+06	417	1.84888e+06	417	2.03152e+06	417	1.96269e+06	417	1.87808e+06	417	1.9253e+06	417	1.89521e+06	417	1.73854e+06	417	1.64127e+06	417	1.95136e+06	417	1.84884e+06	417	1.89964e+06	417	1.95425e+06	417	1.99952e+06	417	1.90422e+06	417	1.87827e+06	417	1.83962e+06	417	1.84229e+06	417	1.87463e+06	417
	418	2.03912e+06	418	1.96562e+06	418	1.83368e+06	418	1.85973e+06	418	1.83142e+06	418	1.89495e+06	418	1.85857e+06	418	2.03983e+06	418	1.9676e+06	418	1.87722e+06	418	1.91966e+06	418	1.90222e+06	418	1.73099e+06	418	1.63979e+06	418	1.94532e+06	418	1.8464e+06	418	1.89146e+06	418	1.94508e+06	418	1.97593e+06	418	1.90545e+06	418	1.86278e+06	418	1.84937e+06	418	1.83531e+06	418	1.9009e+06	418
	419	2.03243e+06	419	1.97194e+06	419	1.83902e+06	419	1.85669e+06	419	1.82812e+06	419	1.88571e+06	419	1.85952e+06	419	2.02162e+06	419	1.96368e+06	419	1.88446e+06	419	1.91763e+06	419	1.89905e+06	419	1.72268e+06	419	1.65292e+06	419	1.94438e+06	419	1.84914e+06	419	1.8983e+06	419	1.97562e+06	419	1.96878e+06	419	1.89581e+06	419	1.86931e+06	419	1.83945e+06	419	1.84881e+06	419	1.89342e+06	419
	420	2.02565e+06	420	1.94514e+06	420	1.83691e+06	420	1.85531e+06	420	1.81352e+06	420	1.89127e+06	420	1.853e+06	420	2.03166e+06	420	1.97278e+06	420	1.88505e+06	420	1.9258e+06	420	1.89671e+06	420	1.7416e+06	420	1.64973e+06	420	1.94873e+06	420	1.84699e+06	420	1.89343e+06	420	1.96447e+06	420	1.98357e+06	420	1.90415e+06	420	1.86836e+06	420	1.8327e+06	420	1.82849e+06	420	1.88976e+06	420
	421	2.05312e+06	421	1.95185e+06	421	1.83439e+06	421	1.85867e+06	421	1.82134e+06	421	1.88971e+06	421	1.85519e+06	421	2.03444e+06	421	1.9611e+06	421	1.86285e+06	421	1.91439e+06	421	1.89916e+06	421	1.73033e+06	421	1.64352e+06	421	1.95969e+06	421	1.85228e+06	421	1.89346e+06	421	1.96505e+06	421	1.97737e+06	421	1.90324e+06	421	1.87703e+06	421	1.83571e+06	421	1.84306e+06	421	1.89749e+06	421
	422	2.03881e+06	422	1.95881e+06	422	1.83389e+06	422	1.85227e+06	422	1.82093e+06	422	1.88416e+06	422	1.85788e+06	422	2.02359e+06	422	1.97013e+06	422	1.8838e+06	422	1.92841e+06	422	1.88492e+06	422	1.72943e+06	422	1.6462e+06	422	1.95101e+06	422	1.84687e+06	422	1.88512e+06	422	1.9511e+06	422	1.96063e+06	422	1.9132e+06	422	1.86254e+06	422	1.8416e+06	422	1.8595e+06	422	1.88014e+06	422
	423	2.03876e+06	423	1.96656e+06	423	1.82873e+06	423	1.85143e+06	423	1.82454e+06	423	1.88926e+06	423	1.84744e+06	423	2.01566e+06	423	1.97083e+06	423	1.88335e+06	423	1.91568e+06	423	1.89575e+06	423	1.72873e+06	423	1.6491e+06	423	1.95316e+06	423	1.84938e+06	423	1.90597e+06	423	1.95793e+06	423	1.97455e+06	423	1.89334e+06	423	1.87771e+06	423	1.83914e+06	423	1.84762e+06	423	1.88659e+06	423
	424	2.03806e+06	424	1.95562e+06	424	1.83496e+06	424	1.84367e+06	424	1.8222e+06	424	1.88559e+06	424	1.85003e+06	424	2.00117e+06	424	1.95879e+06	424	1.88443e+06	424	1.92206e+06	424	1.8928e+06	424	1.73848e+06	424	1.63943e+06	424	1.96195e+06	424	1.84866e+06	424	1.88567e+06	424	1.96323e+06	424	1.96439e+06	424	1.90353e+06	424	1.86978e+06	424	1.83292e+06	424	1.85028e+06	424	1.86497e+06	424
	425	2.0458e+06	425	1.95299e+06	425	1.8297e+06	425	1.85209e+06	425	1.82108e+06	425	1.87961e+06	425	1.8524e+06	425	1.99191e+06	425	1.96824e+06	425	1.88546e+06	425	1.91745e+06	425	1.89179e+06	425	1.73723e+06	425	1.64719e+06	425	1.96045e+06	425	1.83996e+06	425	1.89017e+06	425	1.93675e+06	425	1.99584e+06	425	1.89938e+06	425	1.86893e+06	425	1.83986e+06	425	1.82794e+06	425	1.89074e+06	425
	426	2.03024e+06	426	1.96251e+06	426	1.83811e+06	426	1.84188e+06	426	1.82939e+06	426	1.88607e+06	426	1.85257e+06	426	2.00663e+06	426	1.9715e+06	426	1.87493e+06	426	1.92327e+06	426	1.89129e+06	426	1.73502e+06	426	1.64807e+06	426	1.95687e+06	426	1.85557e+06	426	1.89421e+06	426	1.94756e+06	426	1.9993e+06	426	1.90161e+06	426	1.86882e+06	426	1.84216e+06	426	1.85087e+06	426	1.89624e+06	426
	427	2.03063e+06	427	1.93521e+06	427	1.82479e+06	427	1.84875e+06	427	1.82409e+06	427	1.88373e+06	427	1.84455e+06	427	1.98389e+06	427	1.96578e+06	427	1.87721e+06	427	1.9185e+06	427	1.89152e+06	427	1.73899e+06	427	1.6417e+06	427	1.95406e+06	427	1.85271e+06	427	1.88987e+06	427	1.95639e+06	427	1.99106e+06	427	1.90578e+06	427	1.87114e+06	427	1.84497e+06	427	1.81949e+06	427	1.88916e+06	427
	428	2.03511e+06	428	1.9488e+06	428	1.83373e+06	428	1.84414e+06	428	1.82318e+06	428	1.87523e+06	428	1.83722e+06	428	2.00833e+06	428	1.95684e+06	428	1.87659e+06	428	1.92251e+06	428	1.89333e+06	428	1.72499e+06	428	1.63887e+06	428	1.96236e+06	428	1.85029e+06	428	1.89024e+06	428	1.96005e+06	428	1.99343e+06	428	1.89327e+06	428	1.87663e+06	428	1.83813e+06	428	1.8425e+06	428	1.86749e+06	428
	429	2.03304e+06	429	1.9558e+06	429	1.82539e+06	429	1.85351e+06	429	1.80478e+06	429	1.88102e+06	429	1.84559e+06	429	1.98836e+06	429	1.96195e+06	429	1.87137e+06	429	1.90823e+06	429	1.89344e+06	429	1.73324e+06	429	1.6427e+06	429	1.95751e+06	429	1.84434e+06	429	1.89891e+06	429	1.94598e+06	429	1.99142e+06	429	1.90006e+06	429	1.87113e+06	429	1.83796e+06	429	1.8494e+06	429	1.87975e+06	429
	430	2.03765e+06	430	1.94698e+06	430	1.82234e+06	430	1.83857e+06	430	1.81547e+06	430	1.88396e+06	430	1.83017e+06	430	1.99042e+06	430	1.96364e+06	430	1.86636e+06	430	1.91975e+06	430	1.89709e+06	430	1.73233e+06	430	1.64151e+06	430	1.95674e+06	430	1.84825e+06	430	1.88155e+06	430	1.9588e+06	430	1.96791e+06	430	1.89794e+06	430	1.87798e+06	430	1.83212e+06	430	1.84241e+06	430	1.89804e+06	430
	431	2.02785e+06	431	1.95555e+06	431	1.83132e+06	431	1.85564e+06	431	1.81918e+06	431	1.88085e+06	431	1.83391e+06	431	1.99352e+06	431	1.97334e+06	431	1.88622e+06	431	1.92265e+06	431	1.89038e+06	431	1.74172e+06	431	1.64037e+06	431	1.9552e+06	431	1.84763e+06	431	1.89287e+06	431	1.96688e+06	431	1.97802e+06	431	1.8947e+06	431	1.85622e+06	431	1.83253e+06	431	1.84665e+06	431	1.88135e+06	431
	432	2.03032e+06	432	1.95328e+06	432	1.83796e+06	432	1.84855e+06	432	1.80927e+06	432	1.88322e+06	432	1.84267e+06	432	1.98466e+06	432	1.96659e+06	432	1.87659e+06	432	1.92111e+06	432	1.89355e+06	432	1.73862e+06	432	1.64106e+06	432	1.96623e+06	432	1.85259e+06	432	1.89023e+06	432	1.937e+06	432	1.96568e+06	432	1.90044e+06	432	1.86473e+06	432	1.83184e+06	432	1.83622e+06	432	1.8926e+06	432
	433	2.02172e+06	433	1.95697e+06	433	1.82882e+06	433	1.84156e+06	433	1.81873e+06	433	1.88461e+06	433	1.83603e+06	433	1.9849e+06	433	1.96421e+06	433	1.88593e+06	433	1.91269e+06	433	1.89453e+06	433	1.72734e+06	433	1.64999e+06	433	1.9613e+06	433	1.85317e+06	433	1.8937e+06	433	1.94071e+06	433	1.97404e+06	433	1.90208e+06	433	1.87721e+06	433	1.83944e+06	433	1.84608e+06	433	1.87817e+06	433
	434	2.03078e+06	434	1.95867e+06	434	1.82582e+06	434	1.84587e+06	434	1.8182e+06	434	1.88404e+06	434	1.82692e+06	434	1.98872e+06	434	1.96599e+06	434	1.87778e+06	434	1.91428e+06	434	1.89197e+06	434	1.7334e+06	434	1.64732e+06	434	1.95522e+06	434	1.85314e+06	434	1.88759e+06	434	1.95277e+06	434	1.9648e+06	434	1.89926e+06	434	1.87929e+06	434	1.84043e+06	434	1.85402e+06	434	1.87482e+06	434
	435	2.03567e+06	435	1.94608e+06	435	1.81582e+06	435	1.83588e+06	435	1.81223e+06	435	1.88004e+06	435	1.84481e+06	435	1.97584e+06	435	1.96877e+06	435	1.87047e+06	435	1.91789e+06	435	1.89414e+06	435	1.72793e+06	435	1.63763e+06	435	1.95216e+06	435	1.84875e+06	435	1.88834e+06	435	1.94937e+06	435	1.96968e+06	435	1.89494e+06	435	1.87018e+06	435	1.84067e+06	435	1.85706e+06	435	1.87464e+06	435
	436	2.02849e+06	436	1.95919e+06	436	1.83446e+06	436	1.83638e+06	436	1.81956e+06	436	1.89004e+06	436	1.84705e+06	436	1.99182e+06	436	1.96832e+06	436	1.8699e+06	436	1.9097e+06	436	1.89955e+06	436	1.73494e+06	436	1.6446e+06	436	1.95873e+06	436	1.84401e+06	436	1.88414e+06	436	1.93957e+06	436	1.97605e+06	436	1.8915e+06	436	1.85959e+06	436	1.83968e+06	436	1.83745e+06	436	1.8883e+06	436
	437	2.02234e+06	437	1.95216e+06	437	1.82319e+06	437	1.84515e+06	437	1.80813e+06	437	1.87549e+06	437	1.84038e+06	437	1.98265e+06	437	1.9622e+06	437	1.87116e+06	437	1.9164e+06	437	1.89729e+06	437	1.73589e+06	437	1.64457e+06	437	1.96858e+06	437	1.84982e+06	437	1.8815e+06	437	1.93773e+06	437	1.97477e+06	437	1.90265e+06	437	1.88001e+06	437	1.83758e+06	437	1.83265e+06	437	1.90115e+06	437
	438	2.02103e+06	438	1.95209e+06	438	1.82422e+06	438	1.84289e+06	438	1.81954e+06	438	1.88092e+06	438	1.83526e+06	438	1.993e+06	438	1.96215e+06	438	1.88468e+06	438	1.9181e+06	438	1.89914e+06	438	1.72891e+06	438	1.65088e+06	438	1.95219e+06	438	1.85151e+06	438	1.88375e+06	438	1.95161e+06	438	1.97346e+06	438	1.89535e+06	438	1.86061e+06	438	1.83689e+06	438	1.84205e+06	438	1.8722e+06	438
	439	2.02757e+06	439	1.95512e+06	439	1.82129e+06	439	1.84303e+06	439	1.80279e+06	439	1.88385e+06	439	1.8468e+06	439	1.98373e+06	439	1.9607e+06	439	1.87182e+06	439	1.90713e+06	439	1.89577e+06	439	1.72659e+06	439	1.6405e+06	439	1.95478e+06	439	1.85449e+06	439	1.88357e+06	439	1.94486e+06	439	1.99266e+06	439	1.9004e+06	439	1.86602e+06	439	1.84029e+06	439	1.84099e+06	439	1.87082e+06	439
	440	2.0266e+06	440	1.94832e+06	440	1.8294e+06	440	1.84124e+06	440	1.80531e+06	440	1.88313e+06	440	1.84308e+06	440	1.98337e+06	440	1.96734e+06	440	1.86704e+06	440	1.92018e+06	440	1.8917e+06	440	1.72575e+06	440	1.63952e+06	440	1.96629e+06	440	1.84717e+06	440	1.88215e+06	440	1.94477e+06	440	1.97353e+06	440	1.89403e+06	440	1.87251e+06	440	1.83456e+06	440	1.83927e+06	440	1.88586e+06	440
	441	2.02294e+06	441	1.95119e+06	441	1.82627e+06	441	1.84443e+06	441	1.80721e+06	441	1.85063e+06	441	1.83182e+06	441	1.99212e+06	441	1.95009e+06	441	1.88023e+06	441	1.92295e+06	441	1.87595e+06	441	1.73249e+06	441	1.64156e+06	441	1.96198e+06	441	1.8394e+06	441	1.87472e+06	441	1.96982e+06	441	1.97807e+06	441	1.89509e+06	441	1.87029e+06	441	1.84181e+06	441	1.84276e+06	441	1.89625e+06	441
	442	2.02091e+06	442	1.95148e+06	442	1.83331e+06	442	1.84507e+06	442	1.81108e+06	442	1.87946e+06	442	1.829e+06	442	1.98753e+06	442	1.95742e+06	442	1.87852e+06	442	1.91145e+06	442	1.88632e+06	442	1.72867e+06	442	1.64064e+06	442	1.9457e+06	442	1.85385e+06	442	1.88682e+06	442	1.93119e+06	442	2.00367e+06	442	1.90529e+06	442	1.84462e+06	442	1.83649e+06	442	1.84877e+06	442	1.87869e+06	442
	443	2.02589e+06	443	1.9392e+06	443	1.81926e+06	443	1.8449e+06	443	1.81832e+06	443	1.88284e+06	443	1.84051e+06	443	1.97767e+06	443	1.96548e+06	443	1.88258e+06	443	1.92256e+06	443	1.89562e+06	443	1.73714e+06	443	1.64655e+06	443	1.96048e+06	443	1.84326e+06	443	1.88695e+06	443	1.95453e+06	443	1.99753e+06	443	1.90306e+06	443	1.86721e+06	443	1.83629e+06	443	1.84624e+06	443	1.87523e+06	443
	444	2.0259e+06	444	1.95196e+06	444	1.82579e+06	444	1.83465e+06	444	1.80947e+06	444	1.88666e+06	444	1.83046e+06	444	1.97457e+06	444	1.95925e+06	444	1.87906e+06	444	1.91874e+06	444	1.89171e+06	444	1.72165e+06	444	1.64771e+06	444	1.94843e+06	444	1.85807e+06	444	1.8821e+06	444	1.94255e+06	444	1.99465e+06	444	1.89375e+06	444	1.87247e+06	444	1.83733e+06	444	1.8349e+06	444	1.87294e+06	444
	445	2.02373e+06	445	1.94434e+06	445	1.81242e+06	445	1.8417e+06	445	1.81304e+06	445	1.87411e+06	445	1.83796e+06	445	1.98331e+06	445	1.95828e+06	445	1.86911e+06	445	1.9217e+06	445	1.89932e+06	445	1.72723e+06	445	1.63638e+06	445	1.95349e+06	445	1.83988e+06	445	1.88923e+06	445	1.93886e+06	445	1.9757e+06	445	1.8931e+06	445	1.87782e+06	445	1.83929e+06	445	1.83678e+06	445	1.89332e+06	445
	446	2.02095e+06	446	1.95041e+06	446	1.82375e+06	446	1.83901e+06	446	1.8072e+06	446	1.88096e+06	446	1.83547e+06	446	1.98895e+06	446	1.96415e+06	446	1.86321e+06	446	1.91452e+06	446	1.8927e+06	446	1.73395e+06	446	1.63968e+06	446	1.9461e+06	446	1.85034e+06	446	1.88357e+06	446	1.93658e+06	446	1.98883e+06	446	1.90583e+06	446	1.86862e+06	446	1.84194e+06	446	1.83732e+06	446	1.86398e+06	446
	447	2.02468e+06	447	1.95146e+06	447	1.82264e+06	447	1.84712e+06	447	1.81334e+06	447	1.87636e+06	447	1.82964e+06	447	1.96738e+06	447	1.95708e+06	447	1.87902e+06	447	1.91784e+06	447	1.89157e+06	447	1.72986e+06	447	1.646e+06	447	1.95402e+06	447	1.84563e+06	447	1.88876e+06	447	1.94024e+06	447	1.9768e+06	447	1.90763e+06	447	1.86671e+06	447	1.83494e+06	447	1.83962e+06	447	1.86269e+06	447
	448	2.02341e+06	448	1.94488e+06	448	1.83095e+06	448	1.84115e+06	448	1.80866e+06	448	1.88334e+06	448	1.82935e+06	448	1.98192e+06	448	1.94382e+06	448	1.87978e+06	448	1.91459e+06	448	1.88907e+06	448	1.73898e+06	448	1.6465e+06	448	1.95087e+06	448	1.84498e+06	448	1.87465e+06	448	1.95155e+06	448	2.00174e+06	448	1.91725e+06	448	1.86112e+06	448	1.83467e+06	448	1.85056e+06	448	1.87835e+06	448
	449	2.01787e+06	449	1.93582e+06	449	1.82218e+06	449	1.84303e+06	449	1.81981e+06	449	1.87056e+06	449	1.84086e+06	449	1.97709e+06	449	1.94523e+06	449	1.88356e+06	449	1.91404e+06	449	1.89871e+06	449	1.73703e+06	449	1.64202e+06	449	1.9401e+06	449	1.85111e+06	449	1.8776e+06	449	1.94974e+06	449	1.97178e+06	449	1.90625e+06	449	1.87862e+06	449	1.83975e+06	449	1.83954e+06	449	1.8888e+06	449
	450	2.02828e+06	450	1.94974e+06	450	1.832e+06	450	1.83868e+06	450	1.81881e+06	450	1.87239e+06	450	1.82801e+06	450	1.96964e+06	450	1.95545e+06	450	1.8675e+06	450	1.90689e+06	450	1.89198e+06	450	1.73145e+06	450	1.62824e+06	450	1.93332e+06	450	1.85141e+06	450	1.87454e+06	450	1.94898e+06	450	1.98244e+06	450	1.90493e+06	450	1.8638e+06	450	1.81787e+06	450	1.84348e+06	450	1.85996e+06	450
	451	2.02254e+06	451	1.95601e+06	451	1.82774e+06	451	1.83916e+06	451	1.81294e+06	451	1.88107e+06	451	1.83294e+06	451	1.97264e+06	451	1.96239e+06	451	1.87163e+06	451	1.91116e+06	451	1.88579e+06	451	1.72146e+06	451	1.63593e+06	451	1.95334e+06	451	1.84003e+06	451	1.87344e+06	451	1.96626e+06	451	1.995e+06	451	1.93399e+06	451	1.88013e+06	451	1.83522e+06	451	1.85316e+06	451	1.88083e+06	451
			452	1.9457e+06	452	1.80982e+06	452	1.83642e+06	452	1.81143e+06	452	1.87572e+06	452	1.83713e+06	452	1.97855e+06	452	1.96181e+06	452	1.87206e+06	452	1.91223e+06	452	1.88748e+06					452	1.94313e+06											452	1.85413e+06
			453	1.94874e+06	453	1.82282e+06	453	1.84572e+06	453	1.8134e+06	453	1.87975e+06	453	1.83896e+06	453	1.98903e+06	453	1.95978e+06	453	1.87843e+06	453	1.90948e+06	453	1.89632e+06					453	1.94202e+06											453	1.86622e+06
			454	1.94535e+06	454	1.82358e+06	454	1.83789e+06	454	1.80644e+06	454	1.87464e+06	454	1.83181e+06	454	1.97073e+06	454	1.95453e+06	454	1.87625e+06	454	1.9139e+06	454	1.88453e+06					454	1.92188e+06											454	1.87793e+06
			455	1.9544e+06	455	1.81427e+06	455	1.83255e+06	455	1.80774e+06	455	1.86657e+06	455	1.82764e+06	455	1.98491e+06	455	1.95726e+06	455	1.8692e+06	455	1.90522e+06	455	1.88546e+06					455	1.93922e+06											455	1.86627e+06
			456	1.92935e+06	456	1.81869e+06	456	1.8402e+06	456	1.81498e+06	456	1.88055e+06	456	1.83278e+06	456	1.97899e+06	456	1.96712e+06	456	1.86642e+06	456	1.90427e+06	456	1.89398e+06					456	1.94358e+06											456	1.84495e+06
			457	1.94608e+06	457	1.82095e+06	457	1.83582e+06	457	1.81626e+06	457	1.872e+06	457	1.83712e+06	457	2.00327e+06	457	1.95553e+06	457	1.87737e+06	457	1.91012e+06	457	1.88528e+06					457	1.93242e+06											457	1.87072e+06
			458	1.94836e+06	458	1.82737e+06	458	1.8355e+06	458	1.81208e+06	458	1.88398e+06	458	1.83038e+06	458	1.98678e+06	458	1.95683e+06	458	1.87263e+06	458	1.91964e+06	458	1.888e+06					458	1.93627e+06											458	1.87348e+06
			459	1.94297e+06	459	1.82853e+06	459	1.84633e+06	459	1.81291e+06	459	1.87429e+06	459	1.83601e+06	459	1.98387e+06	459	1.9663e+06	459	1.87993e+06	459	1.91588e+06	459	1.8897e+06					459	1.93315e+06											459	1.87056e+06
			460	1.93835e+06	460	1.82079e+06	460	1.84403e+06	460	1.81407e+06	460	1.87771e+06	460	1.82651e+06	460	1.97013e+06	460	1.9529e+06	460	1.86658e+06	460	1.91264e+06	460	1.88464e+06					460	1.93393e+06											460	1.87035e+06
			461	1.948e+06	461	1.82713e+06	461	1.84454e+06	461	1.80647e+06	461	1.87556e+06	461	1.83818e+06	461	1.97166e+06	461	1.96432e+06	461	1.86638e+06	461	1.91115e+06	461	1.89676e+06					461	1.92983e+06											461	1.86388e+06
			462	1.94231e+06	462	1.82126e+06	462	1.83754e+06	462	1.81652e+06	462	1.88092e+06	462	1.83683e+06	462	1.97449e+06	462	1.95683e+06	462	1.87828e+06	462	1.90712e+06	462	1.8791e+06					462	1.92875e+06											462	1.86543e+06
			463	1.94325e+06	463	1.82118e+06	463	1.84008e+06	463	1.80595e+06	463	1.87568e+06	463	1.83433e+06	463	1.97711e+06	463	1.96286e+06	463	1.87667e+06	463	1.91529e+06	463	1.88832e+06					463	1.94153e+06											463	1.87633e+06
			464	1.94954e+06	464	1.83071e+06	464	1.83489e+06	464	1.81523e+06	464	1.88429e+06	464	1.8285e+06	464	1.98181e+06	464	1.95611e+06	464	1.87591e+06	464	1.92019e+06	464	1.89326e+06					464	1.92875e+06											464	1.87504e+06
			465	1.94627e+06	465	1.8278e+06	465	1.84093e+06	465	1.8034e+06	465	1.87521e+06	465	1.82941e+06	465	1.9851e+06	465	1.96657e+06	465	1.87309e+06	465	1.91117e+06	465	1.89316e+06					465	1.91752e+06											465	1.86992e+06
			466	1.94101e+06	466	1.8186e+06	466	1.83028e+06	466	1.81048e+06	466	1.87115e+06	466	1.83153e+06	466	1.9965e+06	466	1.95783e+06	466	1.86091e+06	466	1.90633e+06	466	1.88568e+06					466	1.92056e+06											466	1.86524e+06
			467	1.94121e+06	467	1.8224e+06	467	1.83543e+06	467	1.80791e+06	467	1.86954e+06	467	1.83062e+06	467	1.97911e+06	467	1.95709e+06	467	1.87298e+06	467	1.91715e+06	467	1.88255e+06					467	1.92549e+06											467	1.87057e+06
			468	1.95179e+06	468	1.81514e+06	468	1.84366e+06	468	1.81526e+06	468	1.88236e+06	468	1.83335e+06	468	1.98431e+06	468	1.94677e+06	468	1.88028e+06	468	1.90617e+06	468	1.89444e+06					468	1.91603e+06											468	1.86335e+06
			469	1.94891e+06	469	1.82345e+06	469	1.83603e+06	469	1.80238e+06	469	1.87455e+06	469	1.83609e+06	469	1.98276e+06	469	1.96293e+06	469	1.8576e+06	469	1.90791e+06	469	1.88557e+06					469	1.91419e+06											469	1.87001e+06
			470	1.94377e+06	470	1.81444e+06	470	1.84064e+06	470	1.80376e+06	470	1.87254e+06	470	1.8195e+06	470	1.98112e+06	470	1.96016e+06	470	1.87542e+06	470	1.90904e+06	470	1.8743e+06					470	1.92116e+06											470	1.8777e+06
			471	1.94567e+06	471	1.82042e+06	471	1.83855e+06	471	1.80992e+06	471	1.87863e+06	471	1.82966e+06	471	1.98151e+06	471	1.95362e+06	471	1.87914e+06	471	1.9137e+06	471	1.89008e+06					471	1.92576e+06
			472	1.94652e+06	472	1.82109e+06	472	1.84353e+06	472	1.80658e+06	472	1.87907e+06	472	1.83291e+06	472	1.9809e+06	472	1.96537e+06	472	1.86205e+06	472	1.91928e+06	472	1.8912e+06					472	1.90679e+06
			473	1.94007e+06	473	1.82881e+06	473	1.83355e+06	473	1.81154e+06	473	1.8698e+06	473	1.82959e+06	473	1.98703e+06	473	1.96436e+06	473	1.87221e+06	473	1.91495e+06	473	1.88921e+06					473	1.92151e+06
			474	1.94386e+06	474	1.82218e+06	474	1.83923e+06	474	1.80653e+06	474	1.88519e+06	474	1.82677e+06	474	1.99141e+06	474	1.96117e+06	474	1.879e+06	474	1.90776e+06	474	1.88054e+06					474	1.91658e+06
			475	1.94055e+06	475	1.81837e+06	475	1.83939e+06	475	1.81481e+06	475	1.87751e+06	475	1.82974e+06	475	1.98529e+06	475	1.95703e+06	475	1.87407e+06	475	1.89568e+06	475	1.88499e+06					475	1.91281e+06
			476	1.93893e+06	476	1.82296e+06	476	1.83207e+06	476	1.79983e+06	476	1.87145e+06	476	1.82572e+06	476	1.99027e+06	476	1.96095e+06	476	1.87697e+06	476	1.91306e+06	476	1.88127e+06					476	1.90119e+06
			477	1.94893e+06	477	1.8236e+06	477	1.83833e+06	477	1.81372e+06	477	1.87402e+06	477	1.83147e+06	477	1.97079e+06	477	1.96478e+06	477	1.8704e+06	477	1.90604e+06	477	1.88825e+06					477	1.9171e+06
			478	1.94652e+06	478	1.80739e+06	478	1.83407e+06	478	1.80821e+06	478	1.87373e+06	478	1.83474e+06	478	1.99e+06	478	1.95032e+06	478	1.87269e+06	478	1.9069e+06	478	1.88183e+06					478	1.92384e+06
			479	1.93866e+06	479	1.83244e+06	479	1.83219e+06	479	1.80877e+06	479	1.87294e+06	479	1.82359e+06	479	2.02883e+06	479	1.94544e+06	479	1.87617e+06	479	1.91211e+06	479	1.88388e+06					479	1.91155e+06
			480	1.94757e+06	480	1.8185e+06	480	1.8453e+06	480	1.80586e+06	480	1.86482e+06	480	1.83866e+06	480	2.00827e+06	480	1.93662e+06	480	1.86529e+06	480	1.91473e+06	480	1.88759e+06					480	1.91189e+06
			481	1.94049e+06	481	1.81659e+06	481	1.83866e+06	481	1.81528e+06	481	1.87584e+06	481	1.83116e+06	481	1.98045e+06	481	1.95264e+06	481	1.87468e+06	481	1.90963e+06	481	1.88119e+06					481	1.92018e+06
			482	1.94638e+06	482	1.81249e+06	482	1.83257e+06	482	1.81e+06	482	1.8767e+06	482	1.8172e+06	482	1.97835e+06	482	1.95515e+06	482	1.88022e+06	482	1.90723e+06	482	1.88088e+06					482	1.91628e+06
			483	1.94546e+06	483	1.82685e+06	483	1.84695e+06	483	1.80897e+06	483	1.87177e+06	483	1.83729e+06	483	1.9785e+06	483	1.94775e+06	483	1.87536e+06	483	1.90733e+06	483	1.88559e+06					483	1.91132e+06
			484	1.9423e+06	484	1.81239e+06	484	1.84252e+06	484	1.80733e+06	484	1.87395e+06	484	1.83117e+06	484	1.97583e+06	484	1.95417e+06	484	1.87162e+06	484	1.90553e+06	484	1.88461e+06					484	1.90623e+06
			485	1.94311e+06	485	1.82112e+06	485	1.84093e+06	485	1.81588e+06	485	1.87077e+06	485	1.8276e+06	485	1.97164e+06	485	1.9597e+06	485	1.87427e+06	485	1.91476e+06	485	1.88439e+06					485	1.92087e+06
			486	1.94418e+06	486	1.80546e+06	486	1.82783e+06	486	1.80752e+06	486	1.87477e+06	486	1.82964e+06	486	1.97995e+06	486	1.95997e+06	486	1.88102e+06	486	1.90866e+06	486	1.88539e+06					486	1.90704e+06
			487	1.93834e+06	487	1.81817e+06	487	1.84255e+06	487	1.8036e+06	487	1.86704e+06	487	1.83394e+06	487	1.9738e+06	487	1.9546e+06	487	1.87679e+06	487	1.9187e+06	487	1.87839e+06					487	1.90838e+06
			488	1.94666e+06	488	1.81757e+06	488	1.83246e+06	488	1.80459e+06	488	1.87573e+06	488	1.83588e+06	488	1.97865e+06	488	1.95551e+06	488	1.87117e+06	488	1.90824e+06	488	1.88782e+06					488	1.91151e+06
			489	1.94533e+06	489	1.81551e+06	489	1.83593e+06	489	1.80361e+06	489	1.8793e+06	489	1.82103e+06	489	1.97363e+06	489	1.96657e+06	489	1.86601e+06	489	1.90925e+06	489	1.87996e+06					489	1.91806e+06
			490	1.943e+06	490	1.82664e+06	490	1.8219e+06	490	1.80304e+06	490	1.87851e+06	490	1.82309e+06	490	1.97453e+06	490	1.94958e+06	490	1.87184e+06	490	1.91344e+06	490	1.89504e+06					490	1.8957e+06
			491	1.93939e+06	491	1.82073e+06	491	1.83012e+06	491	1.81059e+06	491	1.86683e+06	491	1.82927e+06	491	1.96339e+06	491	1.9519e+06	491	1.87901e+06	491	1.9043e+06	491	1.88984e+06					491	1.90805e+06
			492	1.92857e+06	492	1.82664e+06	492	1.81599e+06	492	1.7976e+06	492	1.885e+06	492	1.83036e+06	492	1.97167e+06	492	1.95575e+06	492	1.87217e+06	492	1.91926e+06	492	1.87823e+06					492	1.91677e+06
			493	1.93839e+06	493	1.8212e+06	493	1.84365e+06	493	1.81168e+06	493	1.87231e+06	493	1.83468e+06	493	1.97798e+06	493	1.9651e+06	493	1.86505e+06	493	1.90766e+06	493	1.88809e+06					493	1.91625e+06
			494	1.9393e+06	494	1.8151e+06	494	1.84211e+06	494	1.80648e+06	494	1.88001e+06	494	1.8244e+06	494	1.98381e+06	494	1.96335e+06	494	1.87466e+06	494	1.90318e+06	494	1.86646e+06					494	1.90557e+06
			495	1.93717e+06	495	1.81799e+06	495	1.84058e+06	495	1.8091e+06	495	1.86932e+06	495	1.81953e+06	495	1.9609e+06	495	1.95292e+06	495	1.88e+06	495	1.91166e+06	495	1.8758e+06					495	1.91347e+06
			496	1.94165e+06	496	1.81174e+06	496	1.83755e+06	496	1.79803e+06	496	1.87419e+06	496	1.82985e+06	496	1.98108e+06	496	1.94481e+06	496	1.87103e+06	496	1.91241e+06	496	1.8811e+06					496	1.90492e+06
			497	1.93703e+06	497	1.81891e+06	497	1.83308e+06	497	1.8065e+06	497	1.87304e+06	497	1.82793e+06	497	1.99742e+06	497	1.95187e+06	497	1.87409e+06	497	1.91595e+06	497	1.89078e+06					497	1.91292e+06
			498	1.9364e+06	498	1.82552e+06	498	1.83756e+06	498	1.80067e+06	498	1.87581e+06	498	1.82118e+06	498	1.98642e+06	498	1.96454e+06	498	1.86101e+06	498	1.91649e+06	498	1.88442e+06					498	1.90677e+06
			499	1.93182e+06	499	1.81548e+06	499	1.83557e+06	499	1.8135e+06	499	1.87964e+06	499	1.82961e+06	499	1.96734e+06	499	1.95878e+06	499	1.87808e+06	499	1.9041e+06	499	1.88495e+06					499	1.91038e+06
			500	1.9475e+06	500	1.81387e+06	500	1.82683e+06	500	1.81035e+06	500	1.86708e+06	500	1.83306e+06	500	1.9689e+06	500	1.94672e+06	500	1.88239e+06	500	1.90184e+06	500	1.89087e+06					500	1.9123e+06
			501	1.93082e+06							501	1.87449e+06	501	1.82592e+06	501	1.97556e+06	501	1.95692e+06	501	1.86905e+06	501	1.91469e+06	501	1.878e+06					501	1.90659e+06
											502	1.8726e+06			502	1.9804e+06	502	1.93626e+06			502	1.91172e+06							502	1.91047e+06
											503	1.87335e+06					503	1.93451e+06
											504	1.87221e+06
											505	1.87667e+06
											506	1.86936e+06
											507	1.87196e+06
											508	1.87356e+06
											509	1.87569e+06
											510	1.87779e+06
											511	1.86845e+06
											512	1.87275e+06
											513	1.87755e+06
											514	1.87145e+06
											515	1.87166e+06
											516	1.865e+06
											517	1.8784e+06
											518	1.87806e+06
											519	1.87077e+06
											520	1.88426e+06
											521	1.85732e+06
											522	1.88002e+06
											523	1.88116e+06
											524	1.88045e+06
											525	1.87759e+06
											526	1.856e+06
											527	1.88127e+06
											528	1.87128e+06
											529	1.87257e+06
											530	1.87018e+06
											531	1.86897e+06
											532	1.87705e+06
											533	1.87581e+06
											534	1.87615e+06
											535	1.87238e+06
											536	1.86699e+06
											537	1.87457e+06
											538	1.87627e+06
											539	1.86546e+06
											540	1.87516e+06
											541	1.87289e+06
											542	1.87565e+06
											543	1.8674e+06
											544	1.87165e+06
											545	1.8732e+06
											546	1.87252e+06
											547	1.86916e+06
											548	1.86748e+06
											549	1.8703e+06
											550	1.88002e+06
											551	1.86585e+06
											552	1.87457e+06
											553	1.86051e+06
											554	1.87154e+06
											555	1.8789e+06
											556	1.87471e+06
											557	1.87918e+06
											558	1.86212e+06
											559	1.86508e+06
											560	1.86478e+06
											561	1.86732e+06
											562	1.86322e+06
											563	1.87295e+06
											564	1.87332e+06
											565	1.86998e+06
											566	1.87373e+06
											567	1.86723e+06
											568	1.87312e+06
											569	1.8705e+06
											570	1.86583e+06
											571	1.86524e+06
											572	1.87197e+06
											573	1.87746e+06
											574	1.87042e+06
											575	1.8661e+06
											576	1.87183e+06
											577	1.86635e+06
											578	1.873e+06
											579	1.87506e+06
											580	1.88342e+06
											581	1.87762e+06
											582	1.87173e+06
											583	1.86861e+06
											584	1.87017e+06
											585	1.87348e+06
											586	1.86881e+06
											587	1.8746e+06
											588	1.86957e+06
											589	1.86996e+06
											590	1.8738e+06
											591	1.87223e+06
											592	1.85837e+06
											593	1.86432e+06
											594	1.87105e+06
											595	1.86675e+06
											596	1.87164e+06
											597	1.87042e+06
											598	1.87031e+06
											599	1.86881e+06
											600	1.87674e+06
[truncated: 15 more columns]

## Sheet: Fig5b,c Transport F232I - Raw
ACMA Transport traces of reconstituted KdpFABF232IC - ordered by biological replicate and labeled by WT replicate for normalization
	Biological Replicate 1 - Normalize to WT Biological Replicate 4				Biological Replicate 2 - Normalize to WT Biological Replicate 4						Biological Replicate 3 - Normalize to WT Biological Replicate 5
	Replicate 1		Replicate 2		Replicate 1		Replicate 2		Replicate 3		Replicate 1		Replicate 2		Replicate 3		Replicate 4
	Time (s)	Fluorescence (a.u.)	Time (s)	Fluorescence (a.u.)	Time (s)	Fluorescence (a.u.)	Time (s)	Fluorescence (a.u.)	Time (s)	Fluorescence (a.u.)	Time (s)	Fluorescence (a.u.)	Time (s)	Fluorescence (a.u.)	Time (s)	Fluorescence (a.u.)	Time (s)	Fluorescence (a.u.)
	0	2.02801e+06	0	1.91919e+06	0	1.86583e+06	0	1.89324e+06	0	1.82403e+06	0	1.91461e+06	0	1.94206e+06	0	1.90582e+06	0	1.86894e+06
	1	2.03017e+06	1	1.91108e+06	1	1.87268e+06	1	1.88989e+06	1	1.82715e+06	1	1.91523e+06	1	1.92753e+06	1	1.896e+06	1	1.86111e+06
	2	2.0156e+06	2	1.91327e+06	2	1.85473e+06	2	1.90334e+06	2	1.83487e+06	2	1.91836e+06	2	1.94e+06	2	1.89653e+06	2	1.8647e+06
	3	2.01367e+06	3	1.90272e+06	3	1.86466e+06	3	1.90191e+06	3	1.82287e+06	3	1.91227e+06	3	1.9392e+06	3	1.89994e+06	3	1.86018e+06
	4	2.01723e+06	4	1.91071e+06	4	1.86146e+06	4	1.90309e+06	4	1.82368e+06	4	1.90726e+06	4	1.94192e+06	4	1.89378e+06	4	1.85818e+06
	5	2.01742e+06	5	1.91354e+06	5	1.86288e+06	5	1.89627e+06	5	1.82997e+06	5	1.91798e+06	5	1.93333e+06	5	1.89468e+06	5	1.86008e+06
	6	2.00924e+06	6	1.91213e+06	6	1.86749e+06	6	1.89872e+06	6	1.83287e+06	6	1.92049e+06	6	1.92863e+06	6	1.89578e+06	6	1.86322e+06
	7	2.01982e+06	7	1.91672e+06	7	1.86107e+06	7	1.89754e+06	7	1.83041e+06	7	1.91574e+06	7	1.93421e+06	7	1.89149e+06	7	1.85188e+06
	8	2.00823e+06	8	1.90542e+06	8	1.8604e+06	8	1.89914e+06	8	1.82438e+06	8	1.90863e+06	8	1.92803e+06	8	1.89182e+06	8	1.85857e+06
	9	2.00605e+06	9	1.91747e+06	9	1.86646e+06	9	1.90249e+06	9	1.83411e+06	9	1.90062e+06	9	1.9297e+06	9	1.8903e+06	9	1.85763e+06
	10	1.99301e+06	10	1.90189e+06	10	1.85683e+06	10	1.90516e+06	10	1.8327e+06	10	1.90987e+06	10	1.93737e+06	10	1.89891e+06	10	1.8478e+06
	11	2.00146e+06	11	1.91167e+06	11	1.8527e+06	11	1.89355e+06	11	1.83653e+06	11	1.91647e+06	11	1.93691e+06	11	1.89014e+06	11	1.8547e+06
	12	2.00136e+06	12	1.90689e+06	12	1.85431e+06	12	1.90356e+06	12	1.82574e+06	12	1.90583e+06	12	1.92635e+06	12	1.89305e+06	12	1.84972e+06
	13	1.98627e+06	13	1.91924e+06	13	1.86387e+06	13	1.90158e+06	13	1.84313e+06	13	1.90274e+06	13	1.93574e+06	13	1.89309e+06	13	1.84659e+06
	14	1.98501e+06	14	1.9168e+06	14	1.86019e+06	14	1.88837e+06	14	1.83177e+06	14	1.91477e+06	14	1.92641e+06	14	1.89255e+06	14	1.85291e+06
	15	2.00055e+06	15	1.91005e+06	15	1.85444e+06	15	1.8964e+06	15	1.83086e+06	15	1.91379e+06	15	1.93959e+06	15	1.88503e+06	15	1.85113e+06
	16	2.00174e+06	16	1.91368e+06	16	1.8468e+06	16	1.89078e+06	16	1.82371e+06	16	1.91578e+06	16	1.93624e+06	16	1.88987e+06	16	1.84712e+06
	17	1.99747e+06	17	1.91169e+06	17	1.84945e+06	17	1.88701e+06	17	1.8326e+06	17	1.89615e+06	17	1.92785e+06	17	1.88583e+06	17	1.8503e+06
	18	1.98215e+06	18	1.91068e+06	18	1.85373e+06	18	1.89866e+06	18	1.82672e+06	18	1.91141e+06	18	1.92008e+06	18	1.89692e+06	18	1.84426e+06
	19	1.98174e+06	19	1.91889e+06	19	1.84803e+06	19	1.8919e+06	19	1.83431e+06	19	1.90374e+06	19	1.94023e+06	19	1.89422e+06	19	1.84336e+06
	20	1.99582e+06	20	1.90601e+06	20	1.85341e+06	20	1.888e+06	20	1.83661e+06	20	1.91629e+06	20	1.94135e+06	20	1.88966e+06	20	1.84869e+06
	21	1.98667e+06	21	1.90968e+06	21	1.8495e+06	21	1.88972e+06	21	1.83434e+06	21	1.89484e+06	21	1.92432e+06	21	1.89668e+06	21	1.8601e+06
	22	1.9763e+06	22	1.91528e+06	22	1.85713e+06	22	1.88638e+06	22	1.82462e+06	22	1.90328e+06	22	1.92851e+06	22	1.88363e+06	22	1.84658e+06
	23	1.97871e+06	23	1.90851e+06	23	1.85049e+06	23	1.89605e+06	23	1.8266e+06	23	1.90204e+06	23	1.93536e+06	23	1.8842e+06	23	1.84722e+06
	24	1.98475e+06	24	1.90641e+06	24	1.84342e+06	24	1.87919e+06	24	1.8383e+06	24	1.90751e+06	24	1.93085e+06	24	1.87759e+06	24	1.84365e+06
	25	1.9712e+06	25	1.91024e+06	25	1.85626e+06	25	1.8877e+06	25	1.83658e+06	25	1.89547e+06	25	1.93733e+06	25	1.89255e+06	25	1.85039e+06
	26	1.97503e+06	26	1.91327e+06	26	1.84864e+06	26	1.88781e+06	26	1.83454e+06	26	1.90188e+06	26	1.92652e+06	26	1.88357e+06	26	1.8484e+06
	27	1.97281e+06	27	1.91341e+06	27	1.84206e+06	27	1.89096e+06	27	1.8292e+06	27	1.90854e+06	27	1.93463e+06	27	1.88358e+06	27	1.85015e+06
	28	1.96688e+06	28	1.90267e+06	28	1.83924e+06	28	1.88413e+06	28	1.83071e+06	28	1.90722e+06	28	1.93862e+06	28	1.89067e+06	28	1.8426e+06
	29	1.97186e+06	29	1.91103e+06	29	1.83635e+06	29	1.88022e+06	29	1.83385e+06	29	1.89392e+06	29	1.91236e+06	29	1.87579e+06	29	1.84154e+06
	30	1.9729e+06	30	1.91376e+06	30	1.83571e+06	30	1.88679e+06	30	1.83359e+06	30	1.90543e+06	30	1.90411e+06	30	1.88502e+06	30	1.84788e+06
	31	1.9663e+06	31	1.89957e+06	31	1.84243e+06	31	1.89135e+06	31	1.82604e+06	31	1.90943e+06	31	1.90926e+06	31	1.88789e+06	31	1.84523e+06
	32	1.96414e+06	32	1.91305e+06	32	1.83943e+06	32	1.88819e+06	32	1.83277e+06	32	1.90747e+06	32	1.90731e+06	32	1.88278e+06	32	1.8407e+06
	33	1.96176e+06	33	1.90831e+06	33	1.83733e+06	33	1.88151e+06	33	1.83288e+06	33	1.90405e+06	33	1.92743e+06	33	1.88543e+06	33	1.84277e+06
	34	1.96121e+06	34	1.90035e+06	34	1.837e+06	34	1.88603e+06	34	1.82841e+06	34	1.90703e+06	34	1.92193e+06	34	1.88117e+06	34	1.84308e+06
	35	1.95902e+06	35	1.90777e+06	35	1.83429e+06	35	1.8749e+06	35	1.82829e+06	35	1.90329e+06	35	1.93454e+06	35	1.87799e+06	35	1.83964e+06
	36	1.95045e+06	36	1.90917e+06	36	1.8353e+06	36	1.88562e+06	36	1.83228e+06	36	1.9071e+06	36	1.9359e+06	36	1.88432e+06	36	1.85072e+06
	37	1.95931e+06	37	1.91319e+06	37	1.84012e+06	37	1.88651e+06	37	1.82466e+06	37	1.90801e+06	37	1.93547e+06	37	1.88084e+06	37	1.83397e+06
	38	1.95137e+06	38	1.91619e+06	38	1.82621e+06	38	1.88199e+06	38	1.82684e+06	38	1.88923e+06	38	1.93548e+06	38	1.88527e+06	38	1.83494e+06
	39	1.94474e+06	39	1.90779e+06	39	1.84141e+06	39	1.89016e+06	39	1.8301e+06	39	1.90125e+06	39	1.92474e+06	39	1.87884e+06	39	1.8445e+06
	40	1.94712e+06	40	1.90523e+06	40	1.84356e+06	40	1.8854e+06	40	1.82927e+06	40	1.90466e+06	40	1.93114e+06	40	1.88863e+06	40	1.84205e+06
	41	1.94815e+06	41	1.91084e+06	41	1.84071e+06	41	1.87646e+06	41	1.82516e+06	41	1.90718e+06	41	1.93424e+06	41	1.8893e+06	41	1.84226e+06
	42	1.95471e+06	42	1.91183e+06	42	1.83662e+06	42	1.8718e+06	42	1.82496e+06	42	1.88261e+06	42	1.94038e+06	42	1.88497e+06	42	1.84094e+06
	43	1.95431e+06	43	1.90824e+06	43	1.84305e+06	43	1.88939e+06	43	1.82236e+06	43	1.87528e+06	43	1.93353e+06	43	1.88141e+06	43	1.83579e+06
	44	1.94469e+06	44	1.91243e+06	44	1.83964e+06	44	1.88566e+06	44	1.81756e+06	44	1.87999e+06	44	1.93256e+06	44	1.87997e+06	44	1.84417e+06
	45	1.94698e+06	45	1.9087e+06	45	1.84346e+06	45	1.88462e+06	45	1.83429e+06	45	1.90194e+06	45	1.92346e+06	45	1.87829e+06	45	1.84752e+06
	46	1.94322e+06	46	1.90877e+06	46	1.84479e+06	46	1.88634e+06	46	1.82021e+06	46	1.89781e+06	46	1.9363e+06	46	1.88694e+06	46	1.83357e+06
	47	1.95082e+06	47	1.9194e+06	47	1.83916e+06	47	1.87162e+06	47	1.83065e+06	47	1.90365e+06	47	1.93211e+06	47	1.88195e+06	47	1.83689e+06
	48	1.95132e+06	48	1.90573e+06	48	1.84734e+06	48	1.88369e+06	48	1.82615e+06	48	1.89304e+06	48	1.93972e+06	48	1.87944e+06	48	1.8324e+06
	49	1.95212e+06	49	1.91261e+06	49	1.85015e+06	49	1.88538e+06	49	1.83007e+06	49	1.8925e+06	49	1.92837e+06	49	1.88384e+06	49	1.83855e+06
	50	1.95022e+06	50	1.91276e+06	50	1.83535e+06	50	1.87504e+06	50	1.83265e+06	50	1.90192e+06	50	1.93352e+06	50	1.86666e+06	50	1.84563e+06
	51	1.93976e+06	51	1.91345e+06	51	1.84224e+06	51	1.88514e+06	51	1.83082e+06	51	1.88027e+06	51	1.9364e+06	51	1.87855e+06	51	1.83778e+06
	52	1.94661e+06	52	1.9171e+06	52	1.83829e+06	52	1.88331e+06	52	1.83165e+06	52	1.89726e+06	52	1.93145e+06	52	1.88878e+06	52	1.83148e+06
	53	1.93928e+06	53	1.91831e+06	53	1.84301e+06	53	1.86608e+06	53	1.83147e+06	53	1.89381e+06	53	1.93952e+06	53	1.87341e+06	53	1.83459e+06
	54	1.94095e+06	54	1.90048e+06	54	1.83505e+06	54	1.88025e+06	54	1.83441e+06	54	1.90305e+06	54	1.92688e+06	54	1.88569e+06	54	1.84203e+06
	55	1.95334e+06	55	1.91555e+06	55	1.84538e+06	55	1.88096e+06	55	1.83025e+06	55	1.89551e+06	55	1.92852e+06	55	1.88088e+06	55	1.8351e+06
	56	1.95485e+06	56	1.91568e+06	56	1.84005e+06	56	1.88122e+06	56	1.82594e+06	56	1.89502e+06	56	1.932e+06	56	1.87564e+06	56	1.82034e+06
	57	1.95048e+06	57	1.91398e+06	57	1.83804e+06	57	1.88029e+06	57	1.83543e+06	57	1.8992e+06	57	1.9402e+06	57	1.87797e+06	57	1.83204e+06
	58	1.94317e+06	58	1.91696e+06	58	1.84114e+06	58	1.87742e+06	58	1.8178e+06	58	1.90019e+06	58	1.9319e+06	58	1.88561e+06	58	1.83918e+06
	59	1.95064e+06	59	1.91882e+06	59	1.8396e+06	59	1.88551e+06	59	1.82978e+06	59	1.88974e+06	59	1.92808e+06	59	1.88269e+06	59	1.8359e+06
	60	1.94456e+06	60	1.91027e+06	60	1.84383e+06	60	1.87753e+06	60	1.82289e+06	60	1.90978e+06	60	1.93925e+06	60	1.88631e+06	60	1.83378e+06
	61	1.94338e+06	61	1.90993e+06	61	1.83686e+06	61	1.86965e+06	61	1.81982e+06	61	1.90905e+06	61	1.93654e+06	61	1.87176e+06	61	1.84183e+06
	62	1.95026e+06	62	1.91747e+06	62	1.84621e+06	62	1.87643e+06	62	1.8184e+06	62	1.89662e+06	62	1.93783e+06	62	1.88286e+06	62	1.8368e+06
	63	1.94211e+06	63	1.91741e+06	63	1.84423e+06	63	1.87363e+06	63	1.80897e+06	63	1.89333e+06	63	1.92724e+06	63	1.87836e+06	63	1.83477e+06
	64	1.94824e+06	64	1.91824e+06	64	1.84106e+06	64	1.88175e+06	64	1.81453e+06	64	1.90987e+06	64	1.92786e+06	64	1.87628e+06	64	1.839e+06
	65	1.94711e+06	65	1.90979e+06	65	1.83857e+06	65	1.87474e+06	65	1.82661e+06	65	1.91258e+06	65	1.93628e+06	65	1.88089e+06	65	1.84222e+06
	66	1.94001e+06	66	1.91699e+06	66	1.8466e+06	66	1.88318e+06	66	1.82194e+06	66	1.89619e+06	66	1.92715e+06	66	1.87718e+06	66	1.8356e+06
	67	1.93917e+06	67	1.9186e+06	67	1.83911e+06	67	1.87789e+06	67	1.83288e+06	67	1.8907e+06	67	1.93821e+06	67	1.8701e+06	67	1.84112e+06
	68	1.9495e+06	68	1.91234e+06	68	1.83898e+06	68	1.87517e+06	68	1.81922e+06	68	1.90189e+06	68	1.9249e+06	68	1.87785e+06	68	1.84354e+06
	69	1.94401e+06	69	1.90498e+06	69	1.847e+06	69	1.87947e+06	69	1.82739e+06	69	1.90883e+06	69	1.92073e+06	69	1.88023e+06	69	1.84114e+06
	70	1.94656e+06	70	1.9254e+06	70	1.84022e+06	70	1.87077e+06	70	1.83028e+06	70	1.89376e+06	70	1.93913e+06	70	1.87161e+06	70	1.83248e+06
	71	1.94397e+06	71	1.90402e+06	71	1.84244e+06	71	1.86911e+06	71	1.80928e+06	71	1.89892e+06	71	1.93375e+06	71	1.88119e+06	71	1.83119e+06
	72	1.94639e+06	72	1.91202e+06	72	1.84413e+06	72	1.86868e+06	72	1.83038e+06	72	1.90233e+06	72	1.9319e+06	72	1.87582e+06	72	1.84266e+06
	73	1.93423e+06	73	1.91052e+06	73	1.83864e+06	73	1.87452e+06	73	1.83156e+06	73	1.90308e+06	73	1.92883e+06	73	1.87678e+06	73	1.83657e+06
	74	1.94502e+06	74	1.9127e+06	74	1.84087e+06	74	1.87343e+06	74	1.81854e+06	74	1.90626e+06	74	1.93841e+06	74	1.8827e+06	74	1.82639e+06
	75	1.94463e+06	75	1.92299e+06	75	1.85101e+06	75	1.86815e+06	75	1.82613e+06	75	1.88986e+06	75	1.93835e+06	75	1.87629e+06	75	1.84016e+06
	76	1.94632e+06	76	1.91581e+06	76	1.84124e+06	76	1.85693e+06	76	1.83037e+06	76	1.90837e+06	76	1.93876e+06	76	1.88529e+06	76	1.83846e+06
	77	1.93719e+06	77	1.91081e+06	77	1.84153e+06	77	1.86085e+06	77	1.83129e+06	77	1.90708e+06	77	1.91027e+06	77	1.87909e+06	77	1.83384e+06
	78	1.94728e+06	78	1.90629e+06	78	1.83767e+06	78	1.87448e+06	78	1.82989e+06	78	1.89641e+06	78	1.93324e+06	78	1.86831e+06	78	1.83234e+06
	79	1.93892e+06	79	1.91678e+06	79	1.84307e+06	79	1.87279e+06	79	1.81925e+06	79	1.89786e+06	79	1.93129e+06	79	1.87521e+06	79	1.83184e+06
	80	1.94146e+06	80	1.91611e+06	80	1.84486e+06	80	1.86983e+06	80	1.82981e+06	80	1.90555e+06	80	1.93737e+06	80	1.87588e+06	80	1.82735e+06
	81	1.94158e+06	81	1.91136e+06	81	1.84937e+06	81	1.87748e+06	81	1.82375e+06	81	1.90219e+06	81	1.93186e+06	81	1.87523e+06	81	1.82551e+06
	82	1.93606e+06	82	1.91264e+06	82	1.83969e+06	82	1.87508e+06	82	1.82853e+06	82	1.89309e+06	82	1.91928e+06	82	1.8803e+06	82	1.83918e+06
	83	1.94705e+06	83	1.91033e+06	83	1.83909e+06	83	1.86651e+06	83	1.823e+06	83	1.89415e+06	83	1.92595e+06	83	1.87423e+06	83	1.83211e+06
	84	1.94622e+06	84	1.91508e+06	84	1.84254e+06	84	1.86829e+06	84	1.82684e+06	84	1.90595e+06	84	1.9323e+06	84	1.87525e+06	84	1.83817e+06
	85	1.94319e+06	85	1.91113e+06	85	1.84641e+06	85	1.86573e+06	85	1.8295e+06	85	1.89018e+06	85	1.93148e+06	85	1.87346e+06	85	1.83397e+06
	86	1.93743e+06	86	1.90934e+06	86	1.85072e+06	86	1.87321e+06	86	1.82883e+06	86	1.87162e+06	86	1.92944e+06	86	1.87878e+06	86	1.83335e+06
	87	1.94421e+06	87	1.90125e+06	87	1.84168e+06	87	1.86981e+06	87	1.83354e+06	87	1.87624e+06	87	1.92453e+06	87	1.87297e+06	87	1.83489e+06
	88	1.93605e+06	88	1.9189e+06	88	1.83992e+06	88	1.86835e+06	88	1.82619e+06	88	1.87413e+06	88	1.93035e+06	88	1.87672e+06	88	1.835e+06
	89	1.92759e+06	89	1.91645e+06	89	1.8538e+06	89	1.8691e+06	89	1.82397e+06	89	1.88184e+06	89	1.93332e+06	89	1.87788e+06	89	1.83861e+06
	90	1.92867e+06	90	1.90766e+06	90	1.8356e+06	90	1.87705e+06	90	1.83014e+06	90	1.88237e+06	90	1.93765e+06	90	1.87081e+06	90	1.83359e+06
	91	1.94922e+06	91	1.91265e+06	91	1.84155e+06	91	1.87324e+06	91	1.82157e+06	91	1.88004e+06	91	1.92922e+06	91	1.87698e+06	91	1.83338e+06
	92	1.93783e+06	92	1.91141e+06	92	1.8353e+06	92	1.86701e+06	92	1.83125e+06	92	1.87928e+06	92	1.92707e+06	92	1.87298e+06	92	1.83334e+06
	93	1.94289e+06	93	1.91108e+06	93	1.84606e+06	93	1.87596e+06	93	1.82758e+06	93	1.87556e+06	93	1.92493e+06	93	1.87976e+06	93	1.83085e+06
	94	1.94671e+06	94	1.90844e+06	94	1.8456e+06	94	1.86752e+06	94	1.82758e+06	94	1.87834e+06	94	1.92477e+06	94	1.86541e+06	94	1.83464e+06
	95	1.952e+06	95	1.90324e+06	95	1.8531e+06	95	1.8698e+06	95	1.82843e+06	95	1.87978e+06	95	1.92962e+06	95	1.8652e+06	95	1.8397e+06
	96	1.95528e+06	96	1.9044e+06	96	1.84259e+06	96	1.86925e+06	96	1.82829e+06	96	1.88121e+06	96	1.92816e+06	96	1.88003e+06	96	1.83863e+06
	97	1.94833e+06	97	1.91847e+06	97	1.84333e+06	97	1.86675e+06	97	1.82866e+06	97	1.88713e+06	97	1.9345e+06	97	1.86241e+06	97	1.83239e+06
	98	1.94489e+06	98	1.9026e+06	98	1.84929e+06	98	1.86705e+06	98	1.83333e+06	98	1.87793e+06	98	1.92878e+06	98	1.87032e+06	98	1.82467e+06
	99	1.94838e+06	99	1.91051e+06	99	1.84955e+06	99	1.86969e+06	99	1.8237e+06	99	1.87679e+06	99	1.92703e+06	99	1.87215e+06	99	1.83636e+06
	100	1.94605e+06	100	1.90866e+06	100	1.84633e+06	100	1.87519e+06	100	1.83327e+06	100	1.88173e+06	100	1.92692e+06	100	1.87672e+06	100	1.8281e+06
	101	1.94934e+06	101	1.90828e+06	101	1.84552e+06	101	1.86918e+06	101	1.8254e+06	101	1.88312e+06	101	1.92777e+06	101	1.87353e+06	101	1.83705e+06
	102	1.9508e+06	102	1.90962e+06	102	1.84469e+06	102	1.8766e+06	102	1.83101e+06	102	1.87639e+06	102	1.93071e+06	102	1.85709e+06	102	1.83985e+06
	103	1.95405e+06	103	1.89787e+06	103	1.85114e+06	103	1.86403e+06	103	1.82415e+06	103	1.87629e+06	103	1.92545e+06	103	1.86596e+06	103	1.8383e+06
	104	1.95075e+06	104	1.91254e+06	104	1.84339e+06	104	1.87067e+06	104	1.82541e+06	104	1.88253e+06	104	1.92846e+06	104	1.86649e+06	104	1.82185e+06
	105	1.94171e+06	105	1.90981e+06	105	1.84296e+06	105	1.85757e+06	105	1.83703e+06	105	1.90067e+06	105	1.93732e+06	105	1.87897e+06	105	1.8376e+06
	106	1.94028e+06	106	1.90712e+06	106	1.85147e+06	106	1.8686e+06	106	1.82815e+06	106	1.909e+06	106	1.91981e+06	106	1.87552e+06	106	1.83766e+06
	107	1.9453e+06	107	1.90782e+06	107	1.84136e+06	107	1.8729e+06	107	1.81612e+06	107	1.90018e+06	107	1.92379e+06	107	1.86748e+06	107	1.8256e+06
	108	1.9458e+06	108	1.8887e+06	108	1.84358e+06	108	1.87017e+06	108	1.83414e+06	108	1.8989e+06	108	1.92039e+06	108	1.86867e+06	108	1.84339e+06
	109	1.94069e+06	109	1.90803e+06	109	1.85352e+06	109	1.86363e+06	109	1.83532e+06	109	1.87685e+06	109	1.92498e+06	109	1.86997e+06	109	1.82817e+06
	110	1.9365e+06	110	1.89059e+06	110	1.83502e+06	110	1.86956e+06	110	1.84147e+06	110	1.88345e+06	110	1.93496e+06	110	1.86395e+06	110	1.83344e+06
	111	1.93452e+06	111	1.90281e+06	111	1.84199e+06	111	1.8611e+06	111	1.83119e+06	111	1.89471e+06	111	1.93297e+06	111	1.869e+06	111	1.82891e+06
	112	1.93953e+06	112	1.9011e+06	112	1.84602e+06	112	1.86943e+06	112	1.83591e+06	112	1.89806e+06	112	1.92309e+06	112	1.86752e+06	112	1.83637e+06
	113	1.95447e+06	113	1.89438e+06	113	1.8449e+06	113	1.85924e+06	113	1.82828e+06	113	1.87935e+06	113	1.91309e+06	113	1.86486e+06	113	1.82624e+06
	114	1.95095e+06	114	1.9063e+06	114	1.8361e+06	114	1.86791e+06	114	1.82579e+06	114	1.90821e+06	114	1.93123e+06	114	1.8718e+06	114	1.83584e+06
	115	1.93845e+06	115	1.90025e+06	115	1.85572e+06	115	1.8714e+06	115	1.8365e+06	115	1.90356e+06	115	1.92509e+06	115	1.86436e+06	115	1.83011e+06
	116	1.93925e+06	116	1.90619e+06	116	1.84597e+06	116	1.86991e+06	116	1.82695e+06	116	1.89645e+06	116	1.92461e+06	116	1.87335e+06	116	1.83259e+06
	117	1.9411e+06	117	1.91176e+06	117	1.85598e+06	117	1.86693e+06	117	1.837e+06	117	1.90391e+06	117	1.92787e+06	117	1.86221e+06	117	1.83332e+06
	118	1.94457e+06	118	1.90283e+06	118	1.85063e+06	118	1.86958e+06	118	1.83186e+06	118	1.88972e+06	118	1.93463e+06	118	1.86822e+06	118	1.8266e+06
	119	1.94545e+06	119	1.9011e+06	119	1.8428e+06	119	1.87223e+06	119	1.8315e+06	119	1.89556e+06	119	1.92762e+06	119	1.86363e+06	119	1.83679e+06
	120	1.94894e+06	120	1.87823e+06	120	1.83835e+06	120	1.86726e+06	120	1.8288e+06	120	1.90259e+06	120	1.93039e+06	120	1.87095e+06	120	1.83701e+06
	121	1.93668e+06	121	1.89959e+06	121	1.84028e+06	121	1.86494e+06	121	1.83314e+06	121	1.90048e+06	121	1.92541e+06	121	1.86899e+06	121	1.82524e+06
	122	1.93392e+06	122	1.89362e+06	122	1.84322e+06	122	1.86837e+06	122	1.82551e+06	122	1.90098e+06	122	1.92271e+06	122	1.85786e+06	122	1.83245e+06
	123	1.94938e+06	123	1.90526e+06	123	1.84532e+06	123	1.8679e+06	123	1.83564e+06	123	1.90512e+06	123	1.93203e+06	123	1.86994e+06	123	1.8325e+06
	124	1.94939e+06	124	1.90188e+06	124	1.84718e+06	124	1.86822e+06	124	1.83057e+06	124	1.88959e+06	124	1.92947e+06	124	1.87028e+06	124	1.82823e+06
	125	1.95462e+06	125	1.90155e+06	125	1.83659e+06	125	1.86167e+06	125	1.83176e+06	125	1.87016e+06	125	1.93422e+06	125	1.87198e+06	125	1.83483e+06
	126	1.95114e+06	126	1.90207e+06	126	1.85075e+06	126	1.86939e+06	126	1.83522e+06	126	1.87918e+06	126	1.92029e+06	126	1.86617e+06	126	1.83511e+06
	127	1.95032e+06	127	1.90105e+06	127	1.85419e+06	127	1.86381e+06	127	1.83409e+06	127	1.8806e+06	127	1.92748e+06	127	1.86632e+06	127	1.83165e+06
	128	1.95037e+06	128	1.90044e+06	128	1.84645e+06	128	1.86511e+06	128	1.83164e+06	128	1.86893e+06	128	1.93381e+06	128	1.86529e+06	128	1.84162e+06
	129	1.95245e+06	129	1.91018e+06	129	1.85199e+06	129	1.85418e+06	129	1.82992e+06	129	1.87714e+06	129	1.916e+06	129	1.87274e+06	129	1.82719e+06
	130	1.95154e+06	130	1.90231e+06	130	1.84456e+06	130	1.86093e+06	130	1.83033e+06	130	1.89917e+06	130	1.92723e+06	130	1.86447e+06	130	1.8324e+06
	131	1.94651e+06	131	1.90196e+06	131	1.85102e+06	131	1.86195e+06	131	1.8258e+06	131	1.89995e+06	131	1.92638e+06	131	1.86878e+06	131	1.82928e+06
	132	1.94136e+06	132	1.89644e+06	132	1.84183e+06	132	1.87217e+06	132	1.82148e+06	132	1.90497e+06	132	1.92973e+06	132	1.85687e+06	132	1.82852e+06
	133	1.94796e+06	133	1.90576e+06	133	1.83763e+06	133	1.86094e+06	133	1.82361e+06	133	1.89489e+06	133	1.93526e+06	133	1.85964e+06	133	1.83688e+06
	134	1.93184e+06	134	1.89624e+06	134	1.83791e+06	134	1.8587e+06	134	1.82809e+06	134	1.90278e+06	134	1.92985e+06	134	1.86546e+06	134	1.837e+06
	135	1.93895e+06	135	1.90364e+06	135	1.84664e+06	135	1.86699e+06	135	1.82345e+06	135	1.90413e+06	135	1.93146e+06	135	1.86822e+06	135	1.83915e+06
	136	1.93934e+06	136	1.90143e+06	136	1.84612e+06	136	1.86698e+06	136	1.82861e+06	136	1.90278e+06	136	1.936e+06	136	1.86542e+06	136	1.82768e+06
	137	1.94919e+06	137	1.90714e+06	137	1.84942e+06	137	1.86219e+06	137	1.83516e+06	137	1.89956e+06	137	1.93158e+06	137	1.87496e+06	137	1.82848e+06
	138	1.95097e+06	138	1.89609e+06	138	1.84704e+06	138	1.86923e+06	138	1.8225e+06	138	1.88728e+06	138	1.92856e+06	138	1.86718e+06	138	1.83302e+06
	139	1.9404e+06	139	1.89557e+06	139	1.84664e+06	139	1.87057e+06	139	1.8313e+06	139	1.90179e+06	139	1.92456e+06	139	1.86719e+06	139	1.83859e+06
	140	1.9463e+06	140	1.90291e+06	140	1.83982e+06	140	1.85695e+06	140	1.81889e+06	140	1.9046e+06	140	1.93336e+06	140	1.85927e+06	140	1.84041e+06
	141	1.9574e+06	141	1.90569e+06	141	1.83088e+06	141	1.87053e+06	141	1.82662e+06	141	1.897e+06	141	1.93536e+06	141	1.86192e+06	141	1.83289e+06
	142	1.95075e+06	142	1.89947e+06	142	1.84025e+06	142	1.86419e+06	142	1.83e+06	142	1.89611e+06	142	1.92364e+06	142	1.87336e+06	142	1.82665e+06
	143	1.94128e+06	143	1.88786e+06	143	1.83688e+06	143	1.85933e+06	143	1.81571e+06	143	1.89986e+06	143	1.94054e+06	143	1.86694e+06	143	1.8267e+06
	144	1.95911e+06	144	1.88495e+06	144	1.85316e+06	144	1.86314e+06	144	1.81966e+06	144	1.90874e+06	144	1.91231e+06	144	1.8648e+06	144	1.8275e+06
	145	1.94984e+06	145	1.90395e+06	145	1.84845e+06	145	1.86492e+06	145	1.8208e+06	145	1.89587e+06	145	1.92994e+06	145	1.8555e+06	145	1.82766e+06
	146	1.94889e+06	146	1.90015e+06	146	1.84356e+06	146	1.85948e+06	146	1.83125e+06	146	1.89978e+06	146	1.93297e+06	146	1.86666e+06	146	1.8341e+06
	147	1.94742e+06	147	1.89467e+06	147	1.84693e+06	147	1.85674e+06	147	1.829e+06	147	1.90967e+06	147	1.92343e+06	147	1.87275e+06	147	1.8286e+06
	148	1.94064e+06	148	1.90393e+06	148	1.8469e+06	148	1.86299e+06	148	1.83587e+06	148	1.90821e+06	148	1.89957e+06	148	1.85809e+06	148	1.82145e+06
	149	1.95131e+06	149	1.90422e+06	149	1.8406e+06	149	1.85501e+06	149	1.82323e+06	149	1.88565e+06	149	1.91118e+06	149	1.86562e+06	149	1.83009e+06
	150	1.94549e+06	150	1.89461e+06	150	1.84722e+06	150	1.86253e+06	150	1.82854e+06	150	1.89534e+06	150	1.9301e+06	150	1.85554e+06	150	1.82628e+06
	151	1.95229e+06	151	1.89263e+06	151	1.84276e+06	151	1.86316e+06	151	1.81282e+06	151	1.9087e+06	151	1.92295e+06	151	1.8602e+06	151	1.83713e+06
	152	1.86034e+06	152	1.89713e+06	152	1.83569e+06	152	1.86466e+06	152	1.78574e+06	152	1.84888e+06	152	1.92824e+06	152	1.80229e+06	152	1.87156e+06
	153	1.83357e+06	153	1.89714e+06	153	1.8423e+06	153	1.86568e+06	153	1.76168e+06	153	1.85635e+06	153	1.82102e+06	153	1.80916e+06	153	1.81735e+06
	154	1.84392e+06	154	1.85515e+06	154	1.84324e+06	154	1.85582e+06	154	1.76765e+06	154	1.88492e+06	154	1.82293e+06	154	1.80747e+06	154	1.82665e+06
	155	1.84696e+06	155	1.84856e+06	155	1.84081e+06	155	1.84974e+06	155	1.7676e+06	155	1.89282e+06	155	1.84361e+06	155	1.80063e+06	155	1.83341e+06
	156	1.84399e+06	156	1.85596e+06	156	1.84118e+06	156	1.87276e+06	156	1.77059e+06	156	1.89636e+06	156	1.84764e+06	156	1.81032e+06	156	1.83969e+06
	157	1.84257e+06	157	1.84834e+06	157	1.84716e+06	157	1.87446e+06	157	1.77093e+06	157	1.89775e+06	157	1.84422e+06	157	1.80104e+06	157	1.84247e+06
	158	1.84152e+06	158	1.84398e+06	158	1.85221e+06	158	1.86131e+06	158	1.78144e+06	158	1.91201e+06	158	1.85231e+06	158	1.81886e+06	158	1.8465e+06
	159	1.83632e+06	159	1.83527e+06	159	1.83982e+06	159	1.87211e+06	159	1.77981e+06	159	1.91435e+06	159	1.85279e+06	159	1.82335e+06	159	1.83158e+06
	160	1.84225e+06	160	1.83128e+06	160	1.84246e+06	160	1.87429e+06	160	1.7802e+06	160	1.9085e+06	160	1.85079e+06	160	1.81096e+06	160	1.84213e+06
	161	1.84814e+06	161	1.83543e+06	161	1.84626e+06	161	1.8637e+06	161	1.77493e+06	161	1.90754e+06	161	1.85565e+06	161	1.80509e+06	161	1.84169e+06
	162	1.84167e+06	162	1.84921e+06	162	1.84862e+06	162	1.86902e+06	162	1.7824e+06	162	1.90948e+06	162	1.85785e+06	162	1.81972e+06	162	1.84529e+06
	163	1.84567e+06	163	1.85049e+06	163	1.84548e+06	163	1.86881e+06	163	1.77634e+06	163	1.91206e+06	163	1.85739e+06	163	1.80945e+06	163	1.85211e+06
	164	1.83615e+06	164	1.85339e+06	164	1.83467e+06	164	1.85926e+06	164	1.77866e+06	164	1.91533e+06	164	1.85645e+06	164	1.81486e+06	164	1.84855e+06
	165	1.84198e+06	165	1.83302e+06	165	1.84456e+06	165	1.86267e+06	165	1.77636e+06	165	1.91403e+06	165	1.85912e+06	165	1.81569e+06	165	1.85036e+06
	166	1.83932e+06	166	1.84812e+06	166	1.84002e+06	166	1.85517e+06	166	1.78541e+06	166	1.92619e+06	166	1.859e+06	166	1.80702e+06	166	1.83985e+06
	167	1.84325e+06	167	1.85872e+06	167	1.83841e+06	167	1.85833e+06	167	1.78046e+06	167	1.91683e+06	167	1.8634e+06	167	1.80507e+06	167	1.84331e+06
	168	1.83991e+06	168	1.86299e+06	168	1.84116e+06	168	1.86168e+06	168	1.77712e+06	168	1.91934e+06	168	1.85184e+06	168	1.81901e+06	168	1.84523e+06
	169	1.84326e+06	169	1.86489e+06	169	1.8428e+06	169	1.85103e+06	169	1.76803e+06	169	1.91822e+06	169	1.84944e+06	169	1.81535e+06	169	1.85095e+06
	170	1.81372e+06	170	1.86705e+06	170	1.84178e+06	170	1.85612e+06	170	1.77619e+06	170	1.93073e+06	170	1.85011e+06	170	1.81187e+06	170	1.84799e+06
	171	1.83894e+06	171	1.8629e+06	171	1.84598e+06	171	1.85321e+06	171	1.77932e+06	171	1.91309e+06	171	1.85852e+06	171	1.81576e+06	171	1.8476e+06
	172	1.84325e+06	172	1.8581e+06	172	1.84046e+06	172	1.85952e+06	172	1.77762e+06	172	1.91854e+06	172	1.85498e+06	172	1.80989e+06	172	1.85462e+06
	173	1.84044e+06	173	1.86513e+06	173	1.82991e+06	173	1.85795e+06	173	1.77489e+06	173	1.9229e+06	173	1.86314e+06	173	1.80679e+06	173	1.85117e+06
	174	1.84302e+06	174	1.85376e+06	174	1.82801e+06	174	1.85412e+06	174	1.77319e+06	174	1.9232e+06	174	1.85396e+06	174	1.81195e+06	174	1.85468e+06
	175	1.82734e+06	175	1.85221e+06	175	1.83529e+06	175	1.85984e+06	175	1.76194e+06	175	1.92229e+06	175	1.84738e+06	175	1.81445e+06	175	1.85263e+06
	176	1.8336e+06	176	1.84324e+06	176	1.82792e+06	176	1.864e+06	176	1.76987e+06	176	1.92502e+06	176	1.85325e+06	176	1.81752e+06	176	1.84569e+06
	177	1.83678e+06	177	1.85192e+06	177	1.83162e+06	177	1.84924e+06	177	1.77489e+06	177	1.92361e+06	177	1.85086e+06	177	1.81756e+06	177	1.85504e+06
	178	1.83632e+06	178	1.84222e+06	178	1.83515e+06	178	1.85017e+06	178	1.767e+06	178	1.93365e+06	178	1.8571e+06	178	1.81062e+06	178	1.85586e+06
	179	1.82358e+06	179	1.84521e+06	179	1.83074e+06	179	1.85931e+06	179	1.76507e+06	179	1.93008e+06	179	1.85885e+06	179	1.81063e+06	179	1.8505e+06
	180	1.82898e+06	180	1.83295e+06	180	1.82038e+06	180	1.85982e+06	180	1.77139e+06	180	1.92531e+06	180	1.83997e+06	180	1.81058e+06	180	1.84154e+06
	181	1.82552e+06	181	1.84268e+06	181	1.82587e+06	181	1.85366e+06	181	1.75269e+06	181	1.93152e+06	181	1.84792e+06	181	1.8149e+06	181	1.8364e+06
	182	1.83068e+06	182	1.83834e+06	182	1.82574e+06	182	1.85344e+06	182	1.75826e+06	182	1.92735e+06	182	1.84769e+06	182	1.81807e+06	182	1.85486e+06
	183	1.83178e+06	183	1.83643e+06	183	1.83173e+06	183	1.84155e+06	183	1.76082e+06	183	1.92106e+06	183	1.84966e+06	183	1.8192e+06	183	1.84892e+06
	184	1.82182e+06	184	1.83908e+06	184	1.8194e+06	184	1.85572e+06	184	1.75852e+06	184	1.93244e+06	184	1.85077e+06	184	1.81049e+06	184	1.85606e+06
	185	1.82461e+06	185	1.84535e+06	185	1.82267e+06	185	1.85524e+06	185	1.76075e+06	185	1.9235e+06	185	1.84722e+06	185	1.80379e+06	185	1.85173e+06
	186	1.82731e+06	186	1.8309e+06	186	1.82582e+06	186	1.84257e+06	186	1.75499e+06	186	1.9273e+06	186	1.84913e+06	186	1.81514e+06	186	1.844e+06
	187	1.82177e+06	187	1.84302e+06	187	1.82037e+06	187	1.85575e+06	187	1.75247e+06	187	1.93308e+06	187	1.85521e+06	187	1.81298e+06	187	1.84355e+06
	188	1.81412e+06	188	1.83831e+06	188	1.82399e+06	188	1.85945e+06	188	1.74835e+06	188	1.92643e+06	188	1.8427e+06	188	1.82224e+06	188	1.85226e+06
	189	1.82354e+06	189	1.83169e+06	189	1.83027e+06	189	1.85417e+06	189	1.75827e+06	189	1.91583e+06	189	1.84192e+06	189	1.80343e+06	189	1.84616e+06
	190	1.81292e+06	190	1.82056e+06	190	1.81972e+06	190	1.85705e+06	190	1.75808e+06	190	1.92665e+06	190	1.8433e+06	190	1.8137e+06	190	1.85471e+06
	191	1.82369e+06	191	1.83802e+06	191	1.82553e+06	191	1.84823e+06	191	1.75686e+06	191	1.92738e+06	191	1.85324e+06	191	1.81024e+06	191	1.84783e+06
	192	1.82431e+06	192	1.83405e+06	192	1.8272e+06	192	1.84395e+06	192	1.75989e+06	192	1.92602e+06	192	1.83756e+06	192	1.81263e+06	192	1.84335e+06
	193	1.8075e+06	193	1.83411e+06	193	1.81699e+06	193	1.85363e+06	193	1.75547e+06	193	1.91472e+06	193	1.84032e+06	193	1.807e+06	193	1.84114e+06
	194	1.80264e+06	194	1.83423e+06	194	1.82028e+06	194	1.84626e+06	194	1.75252e+06	194	1.91796e+06	194	1.84693e+06	194	1.81669e+06	194	1.84912e+06
	195	1.81443e+06	195	1.83224e+06	195	1.79028e+06	195	1.84402e+06	195	1.74892e+06	195	1.9192e+06	195	1.84504e+06	195	1.81379e+06	195	1.85374e+06
	196	1.818e+06	196	1.84168e+06	196	1.81135e+06	196	1.84769e+06	196	1.7392e+06	196	1.921e+06	196	1.853e+06	196	1.81205e+06	196	1.84944e+06
	197	1.80685e+06	197	1.82925e+06	197	1.81715e+06	197	1.85059e+06	197	1.74386e+06	197	1.92198e+06	197	1.82712e+06	197	1.81539e+06	197	1.84229e+06
	198	1.80281e+06	198	1.81626e+06	198	1.82147e+06	198	1.84373e+06	198	1.73275e+06	198	1.92714e+06	198	1.84731e+06	198	1.81525e+06	198	1.84143e+06
	199	1.79952e+06	199	1.82974e+06	199	1.80752e+06	199	1.84132e+06	199	1.73753e+06	199	1.91125e+06	199	1.82968e+06	199	1.81537e+06	199	1.84718e+06
	200	1.81257e+06	200	1.8315e+06	200	1.81734e+06	200	1.85194e+06	200	1.75497e+06	200	1.91963e+06	200	1.84271e+06	200	1.81307e+06	200	1.84767e+06
	201	1.80823e+06	201	1.82721e+06	201	1.81029e+06	201	1.85636e+06	201	1.74687e+06	201	1.92612e+06	201	1.83301e+06	201	1.81351e+06	201	1.85013e+06
	202	1.79949e+06	202	1.82882e+06	202	1.80978e+06	202	1.85639e+06	202	1.74369e+06	202	1.92338e+06	202	1.83845e+06	202	1.80941e+06	202	1.84821e+06
	203	1.80599e+06	203	1.8222e+06	203	1.81468e+06	203	1.85469e+06	203	1.7459e+06	203	1.91398e+06	203	1.84849e+06	203	1.8044e+06	203	1.84622e+06
	204	1.80906e+06	204	1.82914e+06	204	1.80846e+06	204	1.84496e+06	204	1.74134e+06	204	1.9196e+06	204	1.84129e+06	204	1.81316e+06	204	1.83858e+06
	205	1.80686e+06	205	1.82635e+06	205	1.81645e+06	205	1.84927e+06	205	1.72987e+06	205	1.91781e+06	205	1.82333e+06	205	1.80874e+06	205	1.83706e+06
	206	1.77772e+06	206	1.81901e+06	206	1.78991e+06	206	1.84104e+06	206	1.74195e+06	206	1.91952e+06	206	1.83561e+06	206	1.81975e+06	206	1.84203e+06
	207	1.80432e+06	207	1.82467e+06	207	1.81192e+06	207	1.84554e+06	207	1.74136e+06	207	1.9179e+06	207	1.83555e+06	207	1.81349e+06	207	1.84211e+06
	208	1.81267e+06	208	1.81874e+06	208	1.80644e+06	208	1.84464e+06	208	1.73094e+06	208	1.91184e+06	208	1.82924e+06	208	1.80875e+06	208	1.83916e+06
	209	1.81313e+06	209	1.82804e+06	209	1.81082e+06	209	1.84225e+06	209	1.74209e+06	209	1.9114e+06	209	1.83281e+06	209	1.8011e+06	209	1.83709e+06
	210	1.7935e+06	210	1.82014e+06	210	1.81083e+06	210	1.84637e+06	210	1.73416e+06	210	1.91834e+06	210	1.82533e+06	210	1.80512e+06	210	1.84244e+06
	211	1.80152e+06	211	1.81736e+06	211	1.80662e+06	211	1.84873e+06	211	1.73536e+06	211	1.92359e+06	211	1.82082e+06	211	1.80992e+06	211	1.84197e+06
	212	1.80714e+06	212	1.82207e+06	212	1.81705e+06	212	1.84365e+06	212	1.73499e+06	212	1.9112e+06	212	1.82599e+06	212	1.80277e+06	212	1.83065e+06
	213	1.8049e+06	213	1.82026e+06	213	1.81378e+06	213	1.83627e+06	213	1.724e+06	213	1.90265e+06	213	1.83059e+06	213	1.80615e+06	213	1.82981e+06
	214	1.81049e+06	214	1.82388e+06	214	1.8044e+06	214	1.85038e+06	214	1.73424e+06	214	1.90787e+06	214	1.83267e+06	214	1.8112e+06	214	1.83674e+06
	215	1.79855e+06	215	1.80921e+06	215	1.8098e+06	215	1.85276e+06	215	1.73426e+06	215	1.91927e+06	215	1.83082e+06	215	1.81004e+06	215	1.84359e+06
	216	1.80444e+06	216	1.81392e+06	216	1.80624e+06	216	1.84778e+06	216	1.72911e+06	216	1.90929e+06	216	1.82618e+06	216	1.81202e+06	216	1.83695e+06
	217	1.80428e+06	217	1.81891e+06	217	1.8071e+06	217	1.8424e+06	217	1.7293e+06	217	1.90062e+06	217	1.82342e+06	217	1.79796e+06	217	1.84023e+06
	218	1.78764e+06	218	1.81709e+06	218	1.80675e+06	218	1.84811e+06	218	1.73133e+06	218	1.91854e+06	218	1.82991e+06	218	1.802e+06	218	1.83444e+06
	219	1.79419e+06	219	1.8202e+06	219	1.80307e+06	219	1.83609e+06	219	1.73354e+06	219	1.91676e+06	219	1.82865e+06	219	1.79798e+06	219	1.82819e+06
	220	1.80278e+06	220	1.82317e+06	220	1.80557e+06	220	1.8423e+06	220	1.72726e+06	220	1.89732e+06	220	1.83102e+06	220	1.80873e+06	220	1.84329e+06
	221	1.80201e+06	221	1.81445e+06	221	1.79651e+06	221	1.84265e+06	221	1.72845e+06	221	1.91152e+06	221	1.81995e+06	221	1.79667e+06	221	1.83604e+06
	222	1.79744e+06	222	1.8043e+06	222	1.80025e+06	222	1.83915e+06	222	1.73718e+06	222	1.91483e+06	222	1.82595e+06	222	1.80754e+06	222	1.83221e+06
	223	1.79199e+06	223	1.82073e+06	223	1.80347e+06	223	1.84982e+06	223	1.71833e+06	223	1.90923e+06	223	1.82926e+06	223	1.80832e+06	223	1.83756e+06
	224	1.78389e+06	224	1.81391e+06	224	1.80087e+06	224	1.85268e+06	224	1.72823e+06	224	1.90572e+06	224	1.8227e+06	224	1.78755e+06	224	1.82579e+06
	225	1.79275e+06	225	1.81114e+06	225	1.80801e+06	225	1.83586e+06	225	1.72623e+06	225	1.90213e+06	225	1.81582e+06	225	1.79491e+06	225	1.82886e+06
	226	1.79463e+06	226	1.81976e+06	226	1.79863e+06	226	1.85015e+06	226	1.72525e+06	226	1.9141e+06	226	1.81806e+06	226	1.80858e+06	226	1.83795e+06
	227	1.79071e+06	227	1.82069e+06	227	1.80067e+06	227	1.83784e+06	227	1.7276e+06	227	1.90573e+06	227	1.8183e+06	227	1.8021e+06	227	1.83684e+06
	228	1.79652e+06	228	1.8159e+06	228	1.80515e+06	228	1.84176e+06	228	1.72532e+06	228	1.90373e+06	228	1.81347e+06	228	1.80685e+06	228	1.83098e+06
	229	1.78309e+06	229	1.81122e+06	229	1.80396e+06	229	1.8335e+06	229	1.71865e+06	229	1.91297e+06	229	1.81571e+06	229	1.79628e+06	229	1.83162e+06
	230	1.78767e+06	230	1.80135e+06	230	1.79155e+06	230	1.83808e+06	230	1.70823e+06	230	1.90851e+06	230	1.8192e+06	230	1.79395e+06	230	1.834e+06
	231	1.79367e+06	231	1.79596e+06	231	1.79899e+06	231	1.82701e+06	231	1.72241e+06	231	1.89984e+06	231	1.8075e+06	231	1.7926e+06	231	1.82955e+06
	232	1.77597e+06	232	1.80431e+06	232	1.79326e+06	232	1.83836e+06	232	1.72593e+06	232	1.91273e+06	232	1.81997e+06	232	1.79444e+06	232	1.83047e+06
	233	1.7927e+06	233	1.81157e+06	233	1.80152e+06	233	1.83524e+06	233	1.71902e+06	233	1.90984e+06	233	1.81444e+06	233	1.78816e+06	233	1.82143e+06
	234	1.78152e+06	234	1.8138e+06	234	1.80612e+06	234	1.84704e+06	234	1.70898e+06	234	1.90598e+06	234	1.82077e+06	234	1.78932e+06	234	1.83399e+06
	235	1.78395e+06	235	1.80761e+06	235	1.7968e+06	235	1.84103e+06	235	1.71154e+06	235	1.89921e+06	235	1.81599e+06	235	1.79431e+06	235	1.82685e+06
	236	1.77924e+06	236	1.80891e+06	236	1.79739e+06	236	1.83564e+06	236	1.71299e+06	236	1.8978e+06	236	1.81085e+06	236	1.78683e+06	236	1.833e+06
	237	1.781e+06	237	1.80417e+06	237	1.79158e+06	237	1.84584e+06	237	1.70992e+06	237	1.90366e+06	237	1.81402e+06	237	1.79971e+06	237	1.82753e+06
	238	1.7853e+06	238	1.81597e+06	238	1.79475e+06	238	1.83417e+06	238	1.71398e+06	238	1.90581e+06	238	1.8199e+06	238	1.79994e+06	238	1.83554e+06
	239	1.77816e+06	239	1.81436e+06	239	1.79152e+06	239	1.82053e+06	239	1.71636e+06	239	1.88422e+06	239	1.81409e+06	239	1.79727e+06	239	1.83452e+06
	240	1.78671e+06	240	1.80618e+06	240	1.79629e+06	240	1.82856e+06	240	1.70395e+06	240	1.90539e+06	240	1.80517e+06	240	1.7979e+06	240	1.82512e+06
	241	1.78957e+06	241	1.79534e+06	241	1.78701e+06	241	1.83561e+06	241	1.70321e+06	241	1.9095e+06	241	1.81663e+06	241	1.79933e+06	241	1.8205e+06
	242	1.77486e+06	242	1.78554e+06	242	1.79181e+06	242	1.8353e+06	242	1.70569e+06	242	1.89994e+06	242	1.80685e+06	242	1.78712e+06	242	1.82161e+06
	243	1.76842e+06	243	1.81216e+06	243	1.78742e+06	243	1.82479e+06	243	1.70874e+06	243	1.89889e+06	243	1.80525e+06	243	1.7918e+06	243	1.82158e+06
	244	1.77408e+06	244	1.81681e+06	244	1.78511e+06	244	1.83139e+06	244	1.71013e+06	244	1.89965e+06	244	1.81141e+06	244	1.79316e+06	244	1.83e+06
	245	1.77034e+06	245	1.81415e+06	245	1.78783e+06	245	1.8246e+06	245	1.70819e+06	245	1.90608e+06	245	1.80244e+06	245	1.80187e+06	245	1.81922e+06
	246	1.78311e+06	246	1.81022e+06	246	1.78784e+06	246	1.83969e+06	246	1.70919e+06	246	1.9039e+06	246	1.8026e+06	246	1.79862e+06	246	1.83367e+06
	247	1.78269e+06	247	1.80005e+06	247	1.78588e+06	247	1.83164e+06	247	1.71054e+06	247	1.90005e+06	247	1.80802e+06	247	1.79788e+06	247	1.83265e+06
	248	1.77782e+06	248	1.80481e+06	248	1.78492e+06	248	1.83608e+06	248	1.70469e+06	248	1.89574e+06	248	1.8107e+06	248	1.7957e+06	248	1.82516e+06
	249	1.77161e+06	249	1.80517e+06	249	1.78166e+06	249	1.82499e+06	249	1.71219e+06	249	1.89754e+06	249	1.80864e+06	249	1.79586e+06	249	1.8192e+06
	250	1.76959e+06	250	1.80881e+06	250	1.78804e+06	250	1.82741e+06	250	1.695e+06	250	1.90386e+06	250	1.79743e+06	250	1.78414e+06	250	1.82562e+06
	251	1.77202e+06	251	1.80989e+06	251	1.78222e+06	251	1.84163e+06	251	1.70902e+06	251	1.89949e+06	251	1.80443e+06	251	1.79103e+06	251	1.8355e+06
	252	1.76785e+06	252	1.80548e+06	252	1.7908e+06	252	1.8236e+06	252	1.70507e+06	252	1.9024e+06	252	1.79838e+06	252	1.79031e+06	252	1.82806e+06
	253	1.77195e+06	253	1.80966e+06	253	1.78836e+06	253	1.8185e+06	253	1.69531e+06	253	1.89309e+06	253	1.81206e+06	253	1.79346e+06	253	1.8297e+06
	254	1.77082e+06	254	1.81784e+06	254	1.78356e+06	254	1.83387e+06	254	1.70099e+06	254	1.89258e+06	254	1.80057e+06	254	1.80217e+06	254	1.83385e+06
	255	1.76487e+06	255	1.78565e+06	255	1.78401e+06	255	1.83973e+06	255	1.70206e+06	255	1.87716e+06	255	1.80324e+06	255	1.78881e+06	255	1.81961e+06
	256	1.76413e+06	256	1.79841e+06	256	1.7792e+06	256	1.83059e+06	256	1.70059e+06	256	1.89314e+06	256	1.80273e+06	256	1.78446e+06	256	1.81478e+06
	257	1.76166e+06	257	1.80457e+06	257	1.78288e+06	257	1.8346e+06	257	1.7009e+06	257	1.88494e+06	257	1.80736e+06	257	1.79293e+06	257	1.82313e+06
	258	1.76458e+06	258	1.79858e+06	258	1.7836e+06	258	1.82518e+06	258	1.70384e+06	258	1.89952e+06	258	1.80258e+06	258	1.79349e+06	258	1.81957e+06
	259	1.77212e+06	259	1.79948e+06	259	1.77017e+06	259	1.83776e+06	259	1.70162e+06	259	1.89642e+06	259	1.79406e+06	259	1.7877e+06	259	1.82249e+06
	260	1.76776e+06	260	1.80241e+06	260	1.77928e+06	260	1.83266e+06	260	1.69984e+06	260	1.90083e+06	260	1.80681e+06	260	1.78176e+06	260	1.82037e+06
	261	1.76045e+06	261	1.80878e+06	261	1.77588e+06	261	1.82904e+06	261	1.69986e+06	261	1.89771e+06	261	1.79705e+06	261	1.79666e+06	261	1.80873e+06
	262	1.75289e+06	262	1.79555e+06	262	1.77753e+06	262	1.8307e+06	262	1.7033e+06	262	1.88853e+06	262	1.80617e+06	262	1.78737e+06	262	1.82807e+06
	263	1.76951e+06	263	1.80623e+06	263	1.76904e+06	263	1.82682e+06	263	1.68567e+06	263	1.89654e+06	263	1.80006e+06	263	1.79205e+06	263	1.82967e+06
	264	1.75675e+06	264	1.80348e+06	264	1.77097e+06	264	1.83064e+06	264	1.70052e+06	264	1.89969e+06	264	1.80535e+06	264	1.78319e+06	264	1.82193e+06
	265	1.7652e+06	265	1.79838e+06	265	1.76856e+06	265	1.83015e+06	265	1.6962e+06	265	1.8991e+06	265	1.79902e+06	265	1.78734e+06	265	1.8208e+06
	266	1.7635e+06	266	1.79481e+06	266	1.7733e+06	266	1.84017e+06	266	1.69919e+06	266	1.88841e+06	266	1.78973e+06	266	1.7853e+06	266	1.81824e+06
	267	1.7493e+06	267	1.79588e+06	267	1.7782e+06	267	1.83642e+06	267	1.69547e+06	267	1.89271e+06	267	1.80435e+06	267	1.78951e+06	267	1.82806e+06
	268	1.75491e+06	268	1.78736e+06	268	1.775e+06	268	1.83726e+06	268	1.69293e+06	268	1.8976e+06	268	1.80095e+06	268	1.78833e+06	268	1.82619e+06
	269	1.74903e+06	269	1.79469e+06	269	1.77064e+06	269	1.83348e+06	269	1.69485e+06	269	1.90037e+06	269	1.79701e+06	269	1.78745e+06	269	1.82555e+06
	270	1.75245e+06	270	1.79791e+06	270	1.76799e+06	270	1.83206e+06	270	1.69507e+06	270	1.88683e+06	270	1.80349e+06	270	1.7869e+06	270	1.81065e+06
	271	1.75518e+06	271	1.78662e+06	271	1.76631e+06	271	1.83285e+06	271	1.68806e+06	271	1.89475e+06	271	1.78792e+06	271	1.79121e+06	271	1.82715e+06
	272	1.76065e+06	272	1.79806e+06	272	1.76405e+06	272	1.82859e+06	272	1.69218e+06	272	1.89867e+06	272	1.80342e+06	272	1.79101e+06	272	1.82169e+06
	273	1.74274e+06	273	1.79236e+06	273	1.76716e+06	273	1.81967e+06	273	1.69068e+06	273	1.8933e+06	273	1.80526e+06	273	1.79199e+06	273	1.8303e+06
	274	1.74818e+06	274	1.79146e+06	274	1.77409e+06	274	1.83212e+06	274	1.69043e+06	274	1.88707e+06	274	1.80486e+06	274	1.77142e+06	274	1.82006e+06
	275	1.74939e+06	275	1.79239e+06	275	1.77092e+06	275	1.82398e+06	275	1.68991e+06	275	1.89232e+06	275	1.78536e+06	275	1.78396e+06	275	1.82077e+06
	276	1.75144e+06	276	1.79061e+06	276	1.7651e+06	276	1.82903e+06	276	1.68239e+06	276	1.8935e+06	276	1.79406e+06	276	1.78362e+06	276	1.81233e+06
	277	1.7593e+06	277	1.79376e+06	277	1.76547e+06	277	1.82806e+06	277	1.68875e+06	277	1.89264e+06	277	1.80653e+06	277	1.79039e+06	277	1.82039e+06
	278	1.75571e+06	278	1.79082e+06	278	1.77412e+06	278	1.83242e+06	278	1.69635e+06	278	1.89118e+06	278	1.79628e+06	278	1.77958e+06	278	1.82182e+06
	279	1.74666e+06	279	1.78355e+06	279	1.76053e+06	279	1.82941e+06	279	1.692e+06	279	1.89158e+06	279	1.79971e+06	279	1.77313e+06	279	1.82914e+06
	280	1.74516e+06	280	1.78492e+06	280	1.76779e+06	280	1.82057e+06	280	1.68669e+06	280	1.88686e+06	280	1.78437e+06	280	1.78869e+06	280	1.82291e+06
	281	1.74122e+06	281	1.79124e+06	281	1.7585e+06	281	1.83867e+06	281	1.69428e+06	281	1.89482e+06	281	1.78886e+06	281	1.78584e+06	281	1.81548e+06
	282	1.74779e+06	282	1.78708e+06	282	1.76301e+06	282	1.82331e+06	282	1.68337e+06	282	1.8816e+06	282	1.80265e+06	282	1.78059e+06	282	1.82346e+06
	283	1.74292e+06	283	1.78222e+06	283	1.76359e+06	283	1.81587e+06	283	1.68249e+06	283	1.8958e+06	283	1.79028e+06	283	1.78395e+06	283	1.80871e+06
	284	1.75123e+06	284	1.78356e+06	284	1.75815e+06	284	1.82116e+06	284	1.6903e+06	284	1.89148e+06	284	1.79746e+06	284	1.78425e+06	284	1.81742e+06
	285	1.74188e+06	285	1.77898e+06	285	1.75639e+06	285	1.82949e+06	285	1.68947e+06	285	1.88648e+06	285	1.79339e+06	285	1.786e+06	285	1.82468e+06
	286	1.73349e+06	286	1.77919e+06	286	1.77019e+06	286	1.82828e+06	286	1.68595e+06	286	1.89155e+06	286	1.79921e+06	286	1.77943e+06	286	1.82002e+06
	287	1.73169e+06	287	1.7866e+06	287	1.74985e+06	287	1.82805e+06	287	1.68331e+06	287	1.89187e+06	287	1.79425e+06	287	1.78748e+06	287	1.82299e+06
	288	1.72698e+06	288	1.78095e+06	288	1.75866e+06	288	1.8289e+06	288	1.6838e+06	288	1.88645e+06	288	1.79085e+06	288	1.78494e+06	288	1.81631e+06
	289	1.73722e+06	289	1.7793e+06	289	1.76083e+06	289	1.82058e+06	289	1.68448e+06	289	1.88722e+06	289	1.79488e+06	289	1.77501e+06	289	1.80699e+06
	290	1.7398e+06	290	1.78382e+06	290	1.76434e+06	290	1.82385e+06	290	1.68018e+06	290	1.87754e+06	290	1.79754e+06	290	1.77758e+06	290	1.8106e+06
	291	1.74124e+06	291	1.77665e+06	291	1.76543e+06	291	1.8299e+06	291	1.68634e+06	291	1.88193e+06	291	1.79551e+06	291	1.77918e+06	291	1.8173e+06
	292	1.74531e+06	292	1.77925e+06	292	1.75559e+06	292	1.83435e+06	292	1.68585e+06	292	1.88982e+06	292	1.79254e+06	292	1.7875e+06	292	1.82239e+06
	293	1.73788e+06	293	1.78446e+06	293	1.76414e+06	293	1.82277e+06	293	1.6776e+06	293	1.89055e+06	293	1.79384e+06	293	1.77542e+06	293	1.82438e+06
	294	1.73973e+06	294	1.7677e+06	294	1.75589e+06	294	1.82543e+06	294	1.68558e+06	294	1.86625e+06	294	1.7858e+06	294	1.77575e+06	294	1.81485e+06
	295	1.73552e+06	295	1.78193e+06	295	1.75946e+06	295	1.82857e+06	295	1.67727e+06	295	1.88783e+06	295	1.79275e+06	295	1.76871e+06	295	1.81686e+06
	296	1.72541e+06	296	1.76714e+06	296	1.7653e+06	296	1.82625e+06	296	1.688e+06	296	1.88769e+06	296	1.79234e+06	296	1.77275e+06	296	1.82183e+06
	297	1.73016e+06	297	1.77693e+06	297	1.76184e+06	297	1.82693e+06	297	1.67593e+06	297	1.89409e+06	297	1.79824e+06	297	1.77979e+06	297	1.82326e+06
	298	1.73715e+06	298	1.77573e+06	298	1.75375e+06	298	1.82865e+06	298	1.67736e+06	298	1.88408e+06	298	1.78706e+06	298	1.7848e+06	298	1.82027e+06
	299	1.73632e+06	299	1.77951e+06	299	1.75839e+06	299	1.8222e+06	299	1.67751e+06	299	1.87731e+06	299	1.79348e+06	299	1.78049e+06	299	1.81453e+06
	300	1.7328e+06	300	1.76481e+06	300	1.76185e+06	300	1.82231e+06	300	1.67812e+06	300	1.88653e+06	300	1.79992e+06	300	1.76329e+06	300	1.8174e+06
	301	1.72898e+06	301	1.77653e+06	301	1.75768e+06	301	1.82964e+06	301	1.67736e+06	301	1.8824e+06	301	1.79081e+06	301	1.77604e+06	301	1.80107e+06
	302	1.7285e+06	302	1.77911e+06	302	1.74666e+06	302	1.82161e+06	302	1.6795e+06	302	1.89371e+06	302	1.78829e+06	302	1.781e+06	302	1.81324e+06
	303	1.72736e+06	303	1.76945e+06	303	1.75685e+06	303	1.81957e+06	303	1.67785e+06	303	1.87252e+06	303	1.78012e+06	303	1.78232e+06	303	1.82098e+06
	304	1.73053e+06	304	1.76473e+06	304	1.7478e+06	304	1.82875e+06	304	1.68033e+06	304	1.89015e+06	304	1.78516e+06	304	1.77757e+06	304	1.81332e+06
	305	1.72506e+06	305	1.76289e+06	305	1.75073e+06	305	1.81578e+06	305	1.68426e+06	305	1.88805e+06	305	1.79533e+06	305	1.77135e+06	305	1.81083e+06
	306	1.72605e+06	306	1.76878e+06	306	1.7511e+06	306	1.82233e+06	306	1.66955e+06	306	1.87118e+06	306	1.79001e+06	306	1.77061e+06	306	1.82129e+06
	307	1.71969e+06	307	1.77552e+06	307	1.75916e+06	307	1.83285e+06	307	1.68539e+06	307	1.87777e+06	307	1.78278e+06	307	1.7774e+06	307	1.81335e+06
	308	1.72854e+06	308	1.77119e+06	308	1.75966e+06	308	1.80897e+06	308	1.68228e+06	308	1.87444e+06	308	1.7897e+06	308	1.77346e+06	308	1.80782e+06
	309	1.72508e+06	309	1.77144e+06	309	1.74985e+06	309	1.824e+06	309	1.6673e+06	309	1.88331e+06	309	1.78727e+06	309	1.77612e+06	309	1.82045e+06
	310	1.72238e+06	310	1.76941e+06	310	1.7555e+06	310	1.8313e+06	310	1.68237e+06	310	1.88346e+06	310	1.79057e+06	310	1.77785e+06	310	1.8123e+06
	311	1.72529e+06	311	1.74411e+06	311	1.75282e+06	311	1.82267e+06	311	1.67734e+06	311	1.88347e+06	311	1.78962e+06	311	1.77871e+06	311	1.82113e+06
	312	1.72472e+06	312	1.76448e+06	312	1.74929e+06	312	1.81558e+06	312	1.66903e+06	312	1.8896e+06	312	1.78932e+06	312	1.78141e+06	312	1.81467e+06
	313	1.72444e+06	313	1.77339e+06	313	1.74368e+06	313	1.82595e+06	313	1.67076e+06	313	1.8696e+06	313	1.79051e+06	313	1.76841e+06	313	1.81316e+06
	314	1.7163e+06	314	1.75318e+06	314	1.74208e+06	314	1.83383e+06	314	1.67525e+06	314	1.88222e+06	314	1.785e+06	314	1.76834e+06	314	1.81448e+06
	315	1.70955e+06	315	1.75208e+06	315	1.75595e+06	315	1.81571e+06	315	1.67002e+06	315	1.87634e+06	315	1.78728e+06	315	1.77158e+06	315	1.81127e+06
	316	1.71085e+06	316	1.76467e+06	316	1.75599e+06	316	1.81985e+06	316	1.67567e+06	316	1.87838e+06	316	1.78521e+06	316	1.77209e+06	316	1.81068e+06
	317	1.71639e+06	317	1.7644e+06	317	1.7551e+06	317	1.82748e+06	317	1.67815e+06	317	1.87383e+06	317	1.78878e+06	317	1.76954e+06	317	1.8e+06
	318	1.72508e+06	318	1.76602e+06	318	1.74765e+06	318	1.82005e+06	318	1.67592e+06	318	1.86778e+06	318	1.79363e+06	318	1.77535e+06	318	1.81296e+06
	319	1.71177e+06	319	1.77246e+06	319	1.7538e+06	319	1.81972e+06	319	1.6743e+06	319	1.87031e+06	319	1.78477e+06	319	1.76651e+06	319	1.81575e+06
	320	1.70976e+06	320	1.76621e+06	320	1.74764e+06	320	1.81902e+06	320	1.67993e+06	320	1.88488e+06	320	1.78887e+06	320	1.76915e+06	320	1.80918e+06
	321	1.71571e+06	321	1.76425e+06	321	1.74849e+06	321	1.82558e+06	321	1.67875e+06	321	1.85981e+06	321	1.78345e+06	321	1.77284e+06	321	1.80972e+06
	322	1.71976e+06	322	1.76091e+06	322	1.75226e+06	322	1.81746e+06	322	1.66979e+06	322	1.84796e+06	322	1.78514e+06	322	1.77379e+06	322	1.81935e+06
	323	1.71552e+06	323	1.76459e+06	323	1.75921e+06	323	1.81333e+06	323	1.67133e+06	323	1.8508e+06	323	1.78995e+06	323	1.78232e+06	323	1.79935e+06
	324	1.71829e+06	324	1.75697e+06	324	1.74962e+06	324	1.81718e+06	324	1.66735e+06	324	1.85144e+06	324	1.78178e+06	324	1.77088e+06	324	1.8015e+06
	325	1.70292e+06	325	1.76262e+06	325	1.74808e+06	325	1.82102e+06	325	1.67754e+06	325	1.85874e+06	325	1.78788e+06	325	1.76762e+06	325	1.81304e+06
	326	1.7164e+06	326	1.7662e+06	326	1.75467e+06	326	1.82218e+06	326	1.67201e+06	326	1.87693e+06	326	1.78998e+06	326	1.76084e+06	326	1.81424e+06
	327	1.71343e+06	327	1.76189e+06	327	1.73985e+06	327	1.82717e+06	327	1.6629e+06	327	1.88331e+06	327	1.79244e+06	327	1.77194e+06	327	1.82096e+06
	328	1.71118e+06	328	1.76501e+06	328	1.74507e+06	328	1.82079e+06	328	1.66736e+06	328	1.87556e+06	328	1.78131e+06	328	1.76979e+06	328	1.81746e+06
	329	1.70991e+06	329	1.76384e+06	329	1.74904e+06	329	1.82324e+06	329	1.67125e+06	329	1.87413e+06	329	1.78555e+06	329	1.77627e+06	329	1.80185e+06
	330	1.70057e+06	330	1.75591e+06	330	1.73646e+06	330	1.82446e+06	330	1.66444e+06	330	1.87806e+06	330	1.78142e+06	330	1.76817e+06	330	1.80816e+06
	331	1.70401e+06	331	1.76341e+06	331	1.7468e+06	331	1.81447e+06	331	1.67222e+06	331	1.88077e+06	331	1.77841e+06	331	1.77967e+06	331	1.80964e+06
	332	1.70932e+06	332	1.75647e+06	332	1.74313e+06	332	1.80335e+06	332	1.6624e+06	332	1.87635e+06	332	1.78945e+06	332	1.77052e+06	332	1.80861e+06
	333	1.71359e+06	333	1.76082e+06	333	1.74343e+06	333	1.8242e+06	333	1.66909e+06	333	1.86665e+06	333	1.79402e+06	333	1.76965e+06	333	1.81288e+06
	334	1.71296e+06	334	1.75267e+06	334	1.74979e+06	334	1.81607e+06	334	1.65234e+06	334	1.8847e+06	334	1.78007e+06	334	1.77883e+06	334	1.81418e+06
	335	1.70687e+06	335	1.75325e+06	335	1.74364e+06	335	1.82334e+06	335	1.66089e+06	335	1.87883e+06	335	1.78454e+06	335	1.76119e+06	335	1.81674e+06
	336	1.70544e+06	336	1.75345e+06	336	1.73691e+06	336	1.81227e+06	336	1.66905e+06	336	1.87771e+06	336	1.78358e+06	336	1.76752e+06	336	1.81229e+06
	337	1.69992e+06	337	1.75936e+06	337	1.75464e+06	337	1.82387e+06	337	1.66754e+06	337	1.87071e+06	337	1.79193e+06	337	1.77008e+06	337	1.80499e+06
	338	1.71155e+06	338	1.76325e+06	338	1.75296e+06	338	1.82054e+06	338	1.66403e+06	338	1.87279e+06	338	1.78575e+06	338	1.77258e+06	338	1.80741e+06
	339	1.70271e+06	339	1.75387e+06	339	1.73602e+06	339	1.81446e+06	339	1.6703e+06	339	1.87158e+06	339	1.77425e+06	339	1.76596e+06	339	1.80838e+06
	340	1.70327e+06	340	1.75623e+06	340	1.72983e+06	340	1.81612e+06	340	1.64626e+06	340	1.87485e+06	340	1.78364e+06	340	1.77163e+06	340	1.80991e+06
	341	1.70745e+06	341	1.74416e+06	341	1.73845e+06	341	1.81601e+06	341	1.66638e+06	341	1.87993e+06	341	1.78869e+06	341	1.76784e+06	341	1.81198e+06
	342	1.69528e+06	342	1.746e+06	342	1.74086e+06	342	1.81542e+06	342	1.66929e+06	342	1.87054e+06	342	1.78338e+06	342	1.76874e+06	342	1.80952e+06
	343	1.7081e+06	343	1.75289e+06	343	1.74276e+06	343	1.81889e+06	343	1.66653e+06	343	1.87947e+06	343	1.77471e+06	343	1.7581e+06	343	1.79165e+06
	344	1.71192e+06	344	1.74255e+06	344	1.74434e+06	344	1.81993e+06	344	1.66162e+06	344	1.87801e+06	344	1.78033e+06	344	1.76438e+06	344	1.80731e+06
	345	1.69618e+06	345	1.75017e+06	345	1.74039e+06	345	1.82534e+06	345	1.66039e+06	345	1.87517e+06	345	1.78643e+06	345	1.76393e+06	345	1.80052e+06
	346	1.7058e+06	346	1.74661e+06	346	1.74598e+06	346	1.80955e+06	346	1.66536e+06	346	1.87113e+06	346	1.78311e+06	346	1.76621e+06	346	1.80982e+06
	347	1.70345e+06	347	1.7511e+06	347	1.74434e+06	347	1.82083e+06	347	1.67085e+06	347	1.8774e+06	347	1.7707e+06	347	1.76775e+06	347	1.81157e+06
	348	1.69739e+06	348	1.75264e+06	348	1.73042e+06	348	1.81487e+06	348	1.66132e+06	348	1.87488e+06	348	1.77661e+06	348	1.76838e+06	348	1.80305e+06
	349	1.69606e+06	349	1.75109e+06	349	1.74358e+06	349	1.81728e+06	349	1.66374e+06	349	1.85484e+06	349	1.7825e+06	349	1.76531e+06	349	1.81153e+06
	350	1.70333e+06	350	1.75107e+06	350	1.74372e+06	350	1.81519e+06	350	1.65728e+06	350	1.86798e+06	350	1.78287e+06	350	1.75983e+06	350	1.79319e+06
	351	1.69778e+06	351	1.74064e+06	351	1.74727e+06	351	1.82014e+06	351	1.6679e+06	351	1.87711e+06	351	1.78176e+06	351	1.75263e+06	351	1.79354e+06
	352	1.70095e+06	352	1.74504e+06	352	1.73903e+06	352	1.87372e+06	352	1.66256e+06	352	1.79101e+06	352	1.8593e+06	352	1.76525e+06	352	1.81822e+06
	353	1.89654e+06	353	1.8322e+06	353	1.86456e+06	353	1.87448e+06	353	1.79251e+06	353	1.79538e+06	353	1.85397e+06	353	1.7463e+06	353	1.85202e+06
	354	1.88666e+06	354	1.82964e+06	354	1.85277e+06	354	1.88341e+06	354	1.78953e+06	354	1.83546e+06	354	1.86729e+06	354	1.76628e+06	354	1.85301e+06
	355	1.88743e+06	355	1.81827e+06	355	1.85056e+06	355	1.87014e+06	355	1.7981e+06	355	1.84197e+06	355	1.87953e+06	355	1.77348e+06	355	1.84736e+06
	356	1.8912e+06	356	1.83271e+06	356	1.84043e+06	356	1.87646e+06	356	1.79347e+06	356	1.87036e+06	356	1.87823e+06	356	1.7816e+06	356	1.86454e+06
	357	1.88772e+06	357	1.83066e+06	357	1.8473e+06	357	1.87059e+06	357	1.79868e+06	357	1.87486e+06	357	1.87695e+06	357	1.79694e+06	357	1.86761e+06
	358	1.87961e+06	358	1.82403e+06	358	1.84096e+06	358	1.88114e+06	358	1.80598e+06	358	1.89573e+06	358	1.87937e+06	358	1.80722e+06	358	1.86583e+06
	359	1.89376e+06	359	1.83143e+06	359	1.83611e+06	359	1.87507e+06	359	1.80774e+06	359	1.91307e+06	359	1.8845e+06	359	1.79797e+06	359	1.86799e+06
	360	1.89339e+06	360	1.82377e+06	360	1.8436e+06	360	1.87168e+06	360	1.80331e+06	360	1.92303e+06	360	1.88174e+06	360	1.8133e+06	360	1.87239e+06
	361	1.88924e+06	361	1.82375e+06	361	1.84305e+06	361	1.87216e+06	361	1.79899e+06	361	1.91261e+06	361	1.89056e+06	361	1.82641e+06	361	1.87857e+06
	362	1.89217e+06	362	1.82507e+06	362	1.84089e+06	362	1.86481e+06	362	1.80141e+06	362	1.91633e+06	362	1.86418e+06	362	1.82755e+06	362	1.87795e+06
	363	1.89067e+06	363	1.83497e+06	363	1.84194e+06	363	1.87092e+06	363	1.79687e+06	363	1.92683e+06	363	1.86622e+06	363	1.80664e+06	363	1.87784e+06
	364	1.875e+06	364	1.82135e+06	364	1.84473e+06	364	1.8767e+06	364	1.80725e+06	364	1.91885e+06	364	1.86731e+06	364	1.81692e+06	364	1.88439e+06
	365	1.88355e+06	365	1.82877e+06	365	1.84653e+06	365	1.86998e+06	365	1.80385e+06	365	1.93911e+06	365	1.882e+06	365	1.83723e+06	365	1.87126e+06
	366	1.89008e+06	366	1.82735e+06	366	1.84292e+06	366	1.87008e+06	366	1.80105e+06	366	1.93618e+06	366	1.87461e+06	366	1.84431e+06	366	1.88085e+06
	367	1.88985e+06	367	1.83138e+06	367	1.84107e+06	367	1.87803e+06	367	1.79777e+06	367	1.93079e+06	367	1.87383e+06	367	1.83971e+06	367	1.88081e+06
	368	1.89647e+06	368	1.82473e+06	368	1.83155e+06	368	1.88019e+06	368	1.79447e+06	368	1.9341e+06	368	1.88034e+06	368	1.83679e+06	368	1.88208e+06
	369	1.89403e+06	369	1.82731e+06	369	1.84577e+06	369	1.87533e+06	369	1.80666e+06	369	1.93481e+06	369	1.8842e+06	369	1.83737e+06	369	1.88628e+06
	370	1.89609e+06	370	1.82802e+06	370	1.84096e+06	370	1.88472e+06	370	1.79339e+06	370	1.93952e+06	370	1.88093e+06	370	1.83672e+06	370	1.8838e+06
	371	1.90706e+06	371	1.82271e+06	371	1.85049e+06	371	1.87447e+06	371	1.80632e+06	371	1.91851e+06	371	1.87309e+06	371	1.84017e+06	371	1.88754e+06
	372	1.89839e+06	372	1.82159e+06	372	1.85274e+06	372	1.88182e+06	372	1.80373e+06	372	1.93206e+06	372	1.8811e+06	372	1.84378e+06	372	1.87624e+06
	373	1.89819e+06	373	1.8211e+06	373	1.84713e+06	373	1.88138e+06	373	1.78879e+06	373	1.93316e+06	373	1.878e+06	373	1.84679e+06	373	1.88055e+06
	374	1.90325e+06	374	1.83887e+06	374	1.85759e+06	374	1.88827e+06	374	1.79328e+06	374	1.93586e+06	374	1.88134e+06	374	1.84691e+06	374	1.89142e+06
	375	1.90671e+06	375	1.82559e+06	375	1.84965e+06	375	1.88914e+06	375	1.80664e+06	375	1.92299e+06	375	1.86645e+06	375	1.84262e+06	375	1.88787e+06
	376	1.90341e+06	376	1.832e+06	376	1.84118e+06	376	1.88573e+06	376	1.80579e+06	376	1.94511e+06	376	1.8732e+06	376	1.84479e+06	376	1.88712e+06
	377	1.90578e+06	377	1.82855e+06	377	1.84667e+06	377	1.88728e+06	377	1.80625e+06	377	1.94041e+06	377	1.8825e+06	377	1.84287e+06	377	1.89343e+06
	378	1.89396e+06	378	1.81757e+06	378	1.84639e+06	378	1.87908e+06	378	1.80889e+06	378	1.93455e+06	378	1.87123e+06	378	1.83889e+06	378	1.88824e+06
	379	1.8901e+06	379	1.83779e+06	379	1.83146e+06	379	1.90259e+06	379	1.80511e+06	379	1.92447e+06	379	1.87867e+06	379	1.84597e+06	379	1.88195e+06
	380	1.89976e+06	380	1.82118e+06	380	1.84604e+06	380	1.8952e+06	380	1.79452e+06	380	1.93596e+06	380	1.88015e+06	380	1.85151e+06	380	1.88338e+06
	381	1.90414e+06	381	1.83563e+06	381	1.84708e+06	381	1.89027e+06	381	1.79941e+06	381	1.93861e+06	381	1.88737e+06	381	1.83843e+06	381	1.88414e+06
	382	1.90784e+06	382	1.84524e+06	382	1.84883e+06	382	1.8733e+06	382	1.80651e+06	382	1.93401e+06	382	1.88698e+06	382	1.84127e+06	382	1.8672e+06
	383	1.90969e+06	383	1.83373e+06	383	1.84313e+06	383	1.88647e+06	383	1.79917e+06	383	1.93545e+06	383	1.87149e+06	383	1.84678e+06	383	1.89111e+06
	384	1.90509e+06	384	1.8277e+06	384	1.84533e+06	384	1.88218e+06	384	1.79788e+06	384	1.92836e+06	384	1.87752e+06	384	1.84563e+06	384	1.89027e+06
	385	1.89921e+06	385	1.83868e+06	385	1.84736e+06	385	1.88342e+06	385	1.80562e+06	385	1.93656e+06	385	1.89109e+06	385	1.84381e+06	385	1.88195e+06
	386	1.90172e+06	386	1.81799e+06	386	1.85069e+06	386	1.8836e+06	386	1.80468e+06	386	1.93148e+06	386	1.89078e+06	386	1.84752e+06	386	1.87761e+06
	387	1.90142e+06	387	1.83343e+06	387	1.85346e+06	387	1.88427e+06	387	1.79563e+06	387	1.94472e+06	387	1.87805e+06	387	1.84067e+06	387	1.87896e+06
	388	1.9031e+06	388	1.83265e+06	388	1.84961e+06	388	1.88177e+06	388	1.80296e+06	388	1.93273e+06	388	1.88378e+06	388	1.84024e+06	388	1.89417e+06
	389	1.90019e+06	389	1.83247e+06	389	1.84745e+06	389	1.87622e+06	389	1.79336e+06	389	1.93057e+06	389	1.89441e+06	389	1.83205e+06	389	1.88994e+06
	390	1.90655e+06	390	1.83023e+06	390	1.84898e+06	390	1.87746e+06	390	1.80357e+06	390	1.93904e+06	390	1.87808e+06	390	1.83868e+06	390	1.87888e+06
	391	1.89944e+06	391	1.83593e+06	391	1.8499e+06	391	1.874e+06	391	1.80025e+06	391	1.93398e+06	391	1.88237e+06	391	1.8386e+06	391	1.88751e+06
	392	1.89044e+06	392	1.83506e+06	392	1.85066e+06	392	1.86972e+06	392	1.80033e+06	392	1.92911e+06	392	1.87324e+06	392	1.84737e+06	392	1.8769e+06
	393	1.90127e+06	393	1.84054e+06	393	1.8467e+06	393	1.86132e+06	393	1.79949e+06	393	1.92855e+06	393	1.88452e+06	393	1.84597e+06	393	1.89387e+06
	394	1.9081e+06	394	1.82974e+06	394	1.85572e+06	394	1.86644e+06	394	1.79799e+06	394	1.92778e+06	394	1.88505e+06	394	1.83958e+06	394	1.89067e+06
	395	1.91051e+06	395	1.83598e+06	395	1.83761e+06	395	1.86628e+06	395	1.80026e+06	395	1.94255e+06	395	1.88441e+06	395	1.82815e+06	395	1.87733e+06
	396	1.90304e+06	396	1.83131e+06	396	1.84757e+06	396	1.86787e+06	396	1.79346e+06	396	1.92863e+06	396	1.89243e+06	396	1.83012e+06	396	1.89287e+06
	397	1.90157e+06	397	1.84168e+06	397	1.8453e+06	397	1.86723e+06	397	1.80208e+06	397	1.9369e+06	397	1.87196e+06	397	1.83035e+06	397	1.88244e+06
	398	1.90169e+06	398	1.82623e+06	398	1.85121e+06	398	1.86266e+06	398	1.79845e+06	398	1.93788e+06	398	1.88849e+06	398	1.83555e+06	398	1.88561e+06
	399	1.90398e+06	399	1.84092e+06	399	1.85097e+06	399	1.8572e+06	399	1.80017e+06	399	1.93411e+06	399	1.88013e+06	399	1.83729e+06	399	1.89322e+06
	400	1.90111e+06	400	1.82682e+06	400	1.84927e+06	400	1.86319e+06	400	1.79595e+06	400	1.91524e+06	400	1.88578e+06	400	1.84361e+06	400	1.89545e+06
	401	1.90708e+06	401	1.82602e+06	401	1.84426e+06	401	1.8666e+06	401	1.80599e+06	401	1.90556e+06	401	1.8726e+06	401	1.83662e+06	401	1.89038e+06
	402	1.89687e+06	402	1.84219e+06	402	1.84362e+06	402	1.85661e+06	402	1.79783e+06	402	1.90304e+06	402	1.88576e+06	402	1.82786e+06	402	1.88395e+06
	403	1.89081e+06	403	1.8355e+06	403	1.85246e+06	403	1.86693e+06	403	1.78714e+06	403	1.91104e+06	403	1.86963e+06	403	1.82576e+06	403	1.88918e+06
	404	1.89289e+06	404	1.83749e+06	404	1.84011e+06	404	1.85645e+06	404	1.80146e+06	404	1.9072e+06	404	1.88915e+06	404	1.8353e+06	404	1.87714e+06
	405	1.89889e+06	405	1.83862e+06	405	1.85171e+06	405	1.85675e+06	405	1.80495e+06	405	1.91298e+06	405	1.88518e+06	405	1.84407e+06	405	1.87796e+06
	406	1.90668e+06	406	1.82934e+06	406	1.84535e+06	406	1.85926e+06	406	1.80161e+06	406	1.93662e+06	406	1.87831e+06	406	1.82916e+06	406	1.89393e+06
	407	1.90471e+06	407	1.84144e+06	407	1.84987e+06	407	1.84876e+06	407	1.79108e+06	407	1.92982e+06	407	1.88196e+06	407	1.83642e+06	407	1.89378e+06
	408	1.89108e+06	408	1.83042e+06	408	1.84526e+06	408	1.86687e+06	408	1.80123e+06	408	1.91708e+06	408	1.88076e+06	408	1.84089e+06	408	1.88713e+06
	409	1.89946e+06	409	1.83888e+06	409	1.85029e+06	409	1.86888e+06	409	1.79869e+06	409	1.93249e+06	409	1.8738e+06	409	1.83816e+06	409	1.88401e+06
	410	1.88761e+06	410	1.83761e+06	410	1.84827e+06	410	1.8665e+06	410	1.79699e+06	410	1.92568e+06	410	1.88738e+06	410	1.84477e+06	410	1.8799e+06
	411	1.89002e+06	411	1.83746e+06	411	1.84535e+06	411	1.86904e+06	411	1.79745e+06	411	1.92788e+06	411	1.87304e+06	411	1.83669e+06	411	1.89775e+06
	412	1.89029e+06	412	1.83176e+06	412	1.84836e+06	412	1.87304e+06	412	1.79916e+06	412	1.93e+06	412	1.87606e+06	412	1.83245e+06	412	1.88508e+06
	413	1.90291e+06	413	1.84012e+06	413	1.83594e+06	413	1.87118e+06	413	1.79545e+06	413	1.93755e+06	413	1.87866e+06	413	1.83364e+06	413	1.8907e+06
	414	1.8968e+06	414	1.82613e+06	414	1.85078e+06	414	1.85907e+06	414	1.79505e+06	414	1.92104e+06	414	1.88269e+06	414	1.84147e+06	414	1.88641e+06
	415	1.89262e+06	415	1.82469e+06	415	1.85433e+06	415	1.87051e+06	415	1.80181e+06	415	1.94039e+06	415	1.88879e+06	415	1.8338e+06	415	1.88647e+06
	416	1.89374e+06	416	1.83275e+06	416	1.85717e+06	416	1.85127e+06	416	1.79587e+06	416	1.9208e+06	416	1.88058e+06	416	1.84003e+06	416	1.88059e+06
	417	1.89012e+06	417	1.83323e+06	417	1.84268e+06	417	1.86397e+06	417	1.78826e+06	417	1.93642e+06	417	1.87465e+06	417	1.84142e+06	417	1.88501e+06
	418	1.89459e+06	418	1.83126e+06	418	1.85493e+06	418	1.86691e+06	418	1.79618e+06	418	1.93729e+06	418	1.88231e+06	418	1.8385e+06	418	1.88156e+06
	419	1.89275e+06	419	1.8309e+06	419	1.84962e+06	419	1.86217e+06	419	1.80411e+06	419	1.93273e+06	419	1.88624e+06	419	1.83055e+06	419	1.88174e+06
	420	1.89797e+06	420	1.83655e+06	420	1.85399e+06	420	1.8677e+06	420	1.79928e+06	420	1.92671e+06	420	1.877e+06	420	1.83654e+06	420	1.87568e+06
	421	1.88808e+06	421	1.82151e+06	421	1.85604e+06	421	1.87052e+06	421	1.80318e+06	421	1.93174e+06	421	1.87625e+06	421	1.83923e+06	421	1.88147e+06
	422	1.88586e+06	422	1.82875e+06	422	1.85386e+06	422	1.86599e+06	422	1.79773e+06	422	1.93499e+06	422	1.88136e+06	422	1.83537e+06	422	1.88085e+06
	423	1.88736e+06	423	1.8293e+06	423	1.84856e+06	423	1.87057e+06	423	1.79683e+06	423	1.93911e+06	423	1.88766e+06	423	1.84863e+06	423	1.88985e+06
	424	1.88946e+06	424	1.82304e+06	424	1.84968e+06	424	1.87031e+06	424	1.80233e+06	424	1.92697e+06	424	1.8812e+06	424	1.83528e+06	424	1.89211e+06
	425	1.89346e+06	425	1.82989e+06	425	1.8516e+06	425	1.86815e+06	425	1.79721e+06	425	1.91632e+06	425	1.87435e+06	425	1.83643e+06	425	1.88338e+06
	426	1.89185e+06	426	1.82581e+06	426	1.85613e+06	426	1.86861e+06	426	1.80395e+06	426	1.92929e+06	426	1.88003e+06	426	1.83731e+06	426	1.87496e+06
	427	1.88617e+06	427	1.83387e+06	427	1.84551e+06	427	1.87017e+06	427	1.79569e+06	427	1.93736e+06	427	1.87447e+06	427	1.83634e+06	427	1.89287e+06
	428	1.88221e+06	428	1.82591e+06	428	1.85399e+06	428	1.8618e+06	428	1.79394e+06	428	1.91971e+06	428	1.88456e+06	428	1.83808e+06	428	1.89262e+06
	429	1.89592e+06	429	1.83099e+06	429	1.86185e+06	429	1.85742e+06	429	1.8004e+06	429	1.92462e+06	429	1.8717e+06	429	1.84005e+06	429	1.88857e+06
	430	1.88652e+06	430	1.83048e+06	430	1.86043e+06	430	1.86223e+06	430	1.79066e+06	430	1.92805e+06	430	1.88051e+06	430	1.8318e+06	430	1.8758e+06
	431	1.88803e+06	431	1.83663e+06	431	1.86751e+06	431	1.86665e+06	431	1.80162e+06	431	1.93281e+06	431	1.88045e+06	431	1.8334e+06	431	1.88655e+06
	432	1.89265e+06	432	1.83206e+06	432	1.85168e+06	432	1.8714e+06	432	1.79644e+06	432	1.9308e+06	432	1.88326e+06	432	1.83346e+06	432	1.89274e+06
	433	1.88153e+06	433	1.83554e+06	433	1.84767e+06	433	1.85835e+06	433	1.79824e+06	433	1.93131e+06	433	1.87724e+06	433	1.83831e+06	433	1.89145e+06
	434	1.88938e+06	434	1.83512e+06	434	1.85849e+06	434	1.86961e+06	434	1.78985e+06	434	1.88761e+06	434	1.87723e+06	434	1.83153e+06	434	1.88278e+06
	435	1.89127e+06	435	1.83521e+06	435	1.85219e+06	435	1.87666e+06	435	1.80695e+06	435	1.90837e+06	435	1.87758e+06	435	1.84043e+06	435	1.88739e+06
	436	1.88023e+06	436	1.82416e+06	436	1.86017e+06	436	1.86979e+06	436	1.7986e+06	436	1.92297e+06	436	1.87163e+06	436	1.83899e+06	436	1.88431e+06
	437	1.87813e+06	437	1.83527e+06	437	1.85874e+06	437	1.86855e+06	437	1.80164e+06	437	1.92949e+06	437	1.87996e+06	437	1.83645e+06	437	1.89481e+06
	438	1.88849e+06	438	1.82447e+06	438	1.85473e+06	438	1.86949e+06	438	1.79702e+06	438	1.93469e+06	438	1.86599e+06	438	1.83563e+06	438	1.88456e+06
	439	1.88112e+06	439	1.82763e+06	439	1.83798e+06	439	1.86163e+06	439	1.79413e+06	439	1.93529e+06	439	1.87093e+06	439	1.83468e+06	439	1.89255e+06
	440	1.88721e+06	440	1.82697e+06	440	1.85528e+06	440	1.86624e+06	440	1.78881e+06	440	1.93255e+06	440	1.87384e+06	440	1.84007e+06	440	1.89364e+06
	441	1.88773e+06	441	1.82511e+06	441	1.84265e+06	441	1.86787e+06	441	1.79861e+06	441	1.92078e+06	441	1.87311e+06	441	1.83286e+06	441	1.88415e+06
	442	1.87901e+06	442	1.82932e+06	442	1.84199e+06	442	1.87187e+06	442	1.79568e+06	442	1.92297e+06	442	1.87844e+06	442	1.83009e+06	442	1.88692e+06
	443	1.88732e+06	443	1.83064e+06	443	1.84814e+06	443	1.86869e+06	443	1.79786e+06	443	1.92881e+06	443	1.87564e+06	443	1.83788e+06	443	1.88916e+06
	444	1.88486e+06	444	1.83095e+06	444	1.84329e+06	444	1.87177e+06	444	1.79861e+06	444	1.92515e+06	444	1.87198e+06	444	1.82991e+06	444	1.89484e+06
	445	1.89234e+06	445	1.82858e+06	445	1.84803e+06	445	1.86996e+06	445	1.79605e+06	445	1.93137e+06	445	1.86956e+06	445	1.8218e+06	445	1.8983e+06
	446	1.88311e+06	446	1.83135e+06	446	1.85083e+06	446	1.86313e+06	446	1.80643e+06	446	1.92244e+06	446	1.867e+06	446	1.82435e+06	446	1.89154e+06
	447	1.88468e+06	447	1.81855e+06	447	1.84601e+06	447	1.86168e+06	447	1.8006e+06	447	1.92044e+06	447	1.87318e+06	447	1.83184e+06	447	1.88277e+06
	448	1.87756e+06	448	1.82779e+06	448	1.83929e+06	448	1.85658e+06	448	1.8072e+06	448	1.93462e+06	448	1.87982e+06	448	1.83587e+06	448	1.88654e+06
	449	1.89277e+06	449	1.8241e+06	449	1.85309e+06	449	1.86923e+06	449	1.79276e+06	449	1.9269e+06	449	1.8766e+06	449	1.83697e+06	449	1.88608e+06
	450	1.87866e+06	450	1.83395e+06	450	1.85156e+06	450	1.86622e+06	450	1.79042e+06	450	1.91261e+06	450	1.86788e+06	450	1.82702e+06	450	1.89553e+06
	451	1.88589e+06	451	1.83021e+06	451	1.84366e+06	451	1.87216e+06	451	1.79739e+06	451	1.93943e+06	451	1.87044e+06	451	1.827e+06	451	1.89079e+06
	452	1.87895e+06	452	1.83559e+06	452	1.85059e+06											452	1.88765e+06
			453	1.83279e+06													453	1.88472e+06
			454	1.81874e+06
			455	1.83044e+06

## Sheet: Fig5b,c Transport L228R - Raw
ACMA Transport traces of reconstituted KdpFABL228RC - ordered by biological replicate and labeled by WT replicate for normalization
	Biological Replicate 1 - Normalize to WT Biological Replicate 6						Biological Replicate 2 - Normalize to WT Biological Replicate 7						Biological Replicate 3 - Normalize to WT Biological Replicate 8
	Replicate 1		Replicate 2		Replicate 3		Replicate 1		Replicate 2		Replicate 3		Replicate 1		Replicate 2		Replicate 3
	Time (s)	Fluorescence (a.u.)	Time (s)	Fluorescence (a.u.)	Time (s)	Fluorescence (a.u.)	Time (s)	Fluorescence (a.u.)	Time (s)	Fluorescence (a.u.)	Time (s)	Fluorescence (a.u.)	Time (s)	Fluorescence (a.u.)	Time (s)	Fluorescence (a.u.)	Time (s)	Fluorescence (a.u.)
	0	1.89599e+06	0	1.89622e+06	0	1.92927e+06	0	1.69134e+06	0	1.7146e+06	0	1.8244e+06	0	1.77588e+06	0	1.93783e+06	0	1.87247e+06
	1	1.89385e+06	1	1.87787e+06	1	1.91437e+06	1	1.68894e+06	1	1.72358e+06	1	1.82362e+06	1	1.76941e+06	1	1.95321e+06	1	1.85996e+06
	2	1.91439e+06	2	1.87787e+06	2	1.93538e+06	2	1.69481e+06	2	1.72783e+06	2	1.8098e+06	2	1.78545e+06	2	1.93631e+06	2	1.87705e+06
	3	1.93082e+06	3	1.88847e+06	3	1.93984e+06	3	1.68878e+06	3	1.72445e+06	3	1.79816e+06	3	1.76705e+06	3	1.94617e+06	3	1.88358e+06
	4	1.92595e+06	4	1.89457e+06	4	1.93351e+06	4	1.68549e+06	4	1.72672e+06	4	1.803e+06	4	1.77125e+06	4	1.95085e+06	4	1.87946e+06
	5	1.91801e+06	5	1.87914e+06	5	1.93568e+06	5	1.6902e+06	5	1.71756e+06	5	1.80461e+06	5	1.77542e+06	5	1.95534e+06	5	1.88837e+06
	6	1.92198e+06	6	1.88051e+06	6	1.92113e+06	6	1.68811e+06	6	1.72604e+06	6	1.80706e+06	6	1.77428e+06	6	1.94553e+06	6	1.88465e+06
	7	1.93476e+06	7	1.88676e+06	7	1.91137e+06	7	1.69102e+06	7	1.72973e+06	7	1.80523e+06	7	1.77638e+06	7	1.95101e+06	7	1.88237e+06
	8	1.90075e+06	8	1.89079e+06	8	1.93544e+06	8	1.69227e+06	8	1.72431e+06	8	1.80162e+06	8	1.77393e+06	8	1.92294e+06	8	1.89733e+06
	9	1.92035e+06	9	1.89205e+06	9	1.93348e+06	9	1.69479e+06	9	1.72524e+06	9	1.80479e+06	9	1.7784e+06	9	1.92099e+06	9	1.88086e+06
	10	1.93499e+06	10	1.88249e+06	10	1.94363e+06	10	1.68967e+06	10	1.73802e+06	10	1.79958e+06	10	1.77472e+06	10	1.91281e+06	10	1.87554e+06
	11	1.93142e+06	11	1.86399e+06	11	1.93986e+06	11	1.68962e+06	11	1.74363e+06	11	1.8354e+06	11	1.77554e+06	11	1.91105e+06	11	1.88073e+06
	12	1.92265e+06	12	1.88322e+06	12	1.93862e+06	12	1.69064e+06	12	1.75338e+06	12	1.83274e+06	12	1.7769e+06	12	1.90997e+06	12	1.88866e+06
	13	1.90738e+06	13	1.89401e+06	13	1.92456e+06	13	1.68816e+06	13	1.75307e+06	13	1.81825e+06	13	1.7757e+06	13	1.92166e+06	13	1.87818e+06
	14	1.9332e+06	14	1.88096e+06	14	1.93565e+06	14	1.68364e+06	14	1.75072e+06	14	1.82229e+06	14	1.80295e+06	14	1.90885e+06	14	1.86954e+06
	15	1.90287e+06	15	1.88815e+06	15	1.92412e+06	15	1.69043e+06	15	1.74609e+06	15	1.82364e+06	15	1.80049e+06	15	1.91967e+06	15	1.87735e+06
	16	1.90698e+06	16	1.89556e+06	16	1.93203e+06	16	1.69248e+06	16	1.74646e+06	16	1.82596e+06	16	1.79314e+06	16	1.90555e+06	16	1.87468e+06
	17	1.91021e+06	17	1.88867e+06	17	1.93059e+06	17	1.69912e+06	17	1.75392e+06	17	1.82265e+06	17	1.8075e+06	17	1.91387e+06	17	1.87695e+06
	18	1.93898e+06	18	1.88097e+06	18	1.93977e+06	18	1.69496e+06	18	1.74396e+06	18	1.82885e+06	18	1.80987e+06	18	1.91838e+06	18	1.8673e+06
	19	1.93766e+06	19	1.88748e+06	19	1.92707e+06	19	1.69384e+06	19	1.74791e+06	19	1.82512e+06	19	1.79686e+06	19	1.91343e+06	19	1.87187e+06
	20	1.92161e+06	20	1.8896e+06	20	1.93256e+06	20	1.69784e+06	20	1.75001e+06	20	1.8085e+06	20	1.80041e+06	20	1.91927e+06	20	1.87266e+06
	21	1.9114e+06	21	1.88306e+06	21	1.93834e+06	21	1.69563e+06	21	1.75352e+06	21	1.82416e+06	21	1.80093e+06	21	1.91399e+06	21	1.88071e+06
	22	1.91186e+06	22	1.87984e+06	22	1.9346e+06	22	1.69842e+06	22	1.74209e+06	22	1.82777e+06	22	1.79883e+06	22	1.93925e+06	22	1.87312e+06
	23	1.93574e+06	23	1.86437e+06	23	1.92596e+06	23	1.70043e+06	23	1.75496e+06	23	1.81264e+06	23	1.79885e+06	23	1.94792e+06	23	1.87571e+06
	24	1.90971e+06	24	1.86599e+06	24	1.93365e+06	24	1.70059e+06	24	1.75688e+06	24	1.81833e+06	24	1.80474e+06	24	1.94149e+06	24	1.86913e+06
	25	1.92244e+06	25	1.87969e+06	25	1.92776e+06	25	1.69918e+06	25	1.75008e+06	25	1.8217e+06	25	1.7907e+06	25	1.94099e+06	25	1.86815e+06
	26	1.9314e+06	26	1.8827e+06	26	1.92956e+06	26	1.69146e+06	26	1.7437e+06	26	1.82131e+06	26	1.80545e+06	26	1.94653e+06	26	1.8678e+06
	27	1.90936e+06	27	1.88907e+06	27	1.92276e+06	27	1.68957e+06	27	1.74861e+06	27	1.8139e+06	27	1.79417e+06	27	1.95016e+06	27	1.86261e+06
	28	1.92838e+06	28	1.88313e+06	28	1.90884e+06	28	1.68813e+06	28	1.74896e+06	28	1.82455e+06	28	1.80167e+06	28	1.94718e+06	28	1.87573e+06
	29	1.92594e+06	29	1.88609e+06	29	1.898e+06	29	1.69589e+06	29	1.75106e+06	29	1.82077e+06	29	1.80075e+06	29	1.92762e+06	29	1.8672e+06
	30	1.90999e+06	30	1.88537e+06	30	1.89682e+06	30	1.68919e+06	30	1.73495e+06	30	1.81883e+06	30	1.79528e+06	30	1.94555e+06	30	1.87193e+06
	31	1.90358e+06	31	1.88739e+06	31	1.90383e+06	31	1.68462e+06	31	1.75249e+06	31	1.81501e+06	31	1.80225e+06	31	1.94469e+06	31	1.85849e+06
	32	1.92195e+06	32	1.87936e+06	32	1.93161e+06	32	1.69423e+06	32	1.75304e+06	32	1.82269e+06	32	1.80059e+06	32	1.94471e+06	32	1.86628e+06
	33	1.93964e+06	33	1.88987e+06	33	1.9299e+06	33	1.69204e+06	33	1.74219e+06	33	1.82543e+06	33	1.79778e+06	33	1.93856e+06	33	1.87002e+06
	34	1.91213e+06	34	1.88956e+06	34	1.92586e+06	34	1.68482e+06	34	1.74252e+06	34	1.81946e+06	34	1.78411e+06	34	1.95181e+06	34	1.87337e+06
	35	1.91642e+06	35	1.87704e+06	35	1.939e+06	35	1.68713e+06	35	1.72432e+06	35	1.8179e+06	35	1.79826e+06	35	1.94762e+06	35	1.86455e+06
	36	1.89187e+06	36	1.88475e+06	36	1.93154e+06	36	1.69891e+06	36	1.74206e+06	36	1.8186e+06	36	1.80044e+06	36	1.92483e+06	36	1.85659e+06
	37	1.92393e+06	37	1.88953e+06	37	1.92576e+06	37	1.72599e+06	37	1.73886e+06	37	1.81576e+06	37	1.7861e+06	37	1.94138e+06	37	1.83569e+06
	38	1.9166e+06	38	1.89023e+06	38	1.91661e+06	38	1.71587e+06	38	1.74808e+06	38	1.81799e+06	38	1.7955e+06	38	1.94245e+06	38	1.8452e+06
	39	1.91921e+06	39	1.87942e+06	39	1.90382e+06	39	1.72613e+06	39	1.74816e+06	39	1.80344e+06	39	1.79195e+06	39	1.93927e+06	39	1.8438e+06
	40	1.90653e+06	40	1.89266e+06	40	1.90651e+06	40	1.70384e+06	40	1.74158e+06	40	1.82012e+06	40	1.79122e+06	40	1.91913e+06	40	1.86299e+06
	41	1.8982e+06	41	1.88962e+06	41	1.89379e+06	41	1.69527e+06	41	1.74704e+06	41	1.81839e+06	41	1.78827e+06	41	1.92406e+06	41	1.87192e+06
	42	1.92357e+06	42	1.87063e+06	42	1.90688e+06	42	1.69736e+06	42	1.75474e+06	42	1.81256e+06	42	1.78951e+06	42	1.91428e+06	42	1.86233e+06
	43	1.89761e+06	43	1.88823e+06	43	1.89601e+06	43	1.69694e+06	43	1.74159e+06	43	1.81177e+06	43	1.79377e+06	43	1.91721e+06	43	1.87278e+06
	44	1.89752e+06	44	1.88949e+06	44	1.90038e+06	44	1.69206e+06	44	1.75044e+06	44	1.82096e+06	44	1.79682e+06	44	1.94841e+06	44	1.87472e+06
	45	1.91613e+06	45	1.8872e+06	45	1.90006e+06	45	1.6933e+06	45	1.7469e+06	45	1.81565e+06	45	1.78373e+06	45	1.93971e+06	45	1.87225e+06
	46	1.90564e+06	46	1.87151e+06	46	1.90359e+06	46	1.69755e+06	46	1.74067e+06	46	1.81459e+06	46	1.7882e+06	46	1.93369e+06	46	1.86269e+06
	47	1.91671e+06	47	1.89175e+06	47	1.91449e+06	47	1.68854e+06	47	1.73926e+06	47	1.81157e+06	47	1.79163e+06	47	1.95314e+06	47	1.87439e+06
	48	1.91138e+06	48	1.8828e+06	48	1.92326e+06	48	1.68421e+06	48	1.74593e+06	48	1.81673e+06	48	1.78811e+06	48	1.94184e+06	48	1.86617e+06
	49	1.90667e+06	49	1.88647e+06	49	1.9322e+06	49	1.70147e+06	49	1.74588e+06	49	1.82088e+06	49	1.7891e+06	49	1.93929e+06	49	1.87325e+06
	50	1.89802e+06	50	1.88292e+06	50	1.93235e+06	50	1.68513e+06	50	1.73039e+06	50	1.81611e+06	50	1.77129e+06	50	1.95311e+06	50	1.86234e+06
	51	1.8943e+06	51	1.88907e+06	51	1.92005e+06	51	1.69142e+06	51	1.72041e+06	51	1.804e+06	51	1.76101e+06	51	1.94688e+06	51	1.86475e+06
	52	1.91191e+06	52	1.89145e+06	52	1.92145e+06	52	1.6901e+06	52	1.71128e+06	52	1.81225e+06	52	1.76044e+06	52	1.9556e+06	52	1.87243e+06
	53	1.9143e+06	53	1.87754e+06	53	1.91921e+06	53	1.69582e+06	53	1.70731e+06	53	1.81961e+06	53	1.76242e+06	53	1.94801e+06	53	1.86509e+06
	54	1.91694e+06	54	1.88097e+06	54	1.93461e+06	54	1.69843e+06	54	1.71438e+06	54	1.80737e+06	54	1.76993e+06	54	1.95329e+06	54	1.85693e+06
	55	1.90119e+06	55	1.88138e+06	55	1.91733e+06	55	1.69247e+06	55	1.71209e+06	55	1.81583e+06	55	1.78462e+06	55	1.95168e+06	55	1.85766e+06
	56	1.89599e+06	56	1.89076e+06	56	1.93237e+06	56	1.72268e+06	56	1.71254e+06	56	1.81318e+06	56	1.78248e+06	56	1.94377e+06	56	1.85867e+06
	57	1.90215e+06	57	1.87533e+06	57	1.93139e+06	57	1.71845e+06	57	1.72325e+06	57	1.81266e+06	57	1.78855e+06	57	1.94157e+06	57	1.87122e+06
	58	1.89764e+06	58	1.88925e+06	58	1.93073e+06	58	1.7221e+06	58	1.71256e+06	58	1.81316e+06	58	1.77798e+06	58	1.95286e+06	58	1.8651e+06
	59	1.92954e+06	59	1.8749e+06	59	1.92526e+06	59	1.71503e+06	59	1.71167e+06	59	1.81625e+06	59	1.78125e+06	59	1.94122e+06	59	1.86192e+06
	60	1.91357e+06	60	1.88989e+06	60	1.92379e+06	60	1.72688e+06	60	1.71965e+06	60	1.82023e+06	60	1.79005e+06	60	1.94095e+06	60	1.87444e+06
	61	1.9034e+06	61	1.88397e+06	61	1.93325e+06	61	1.7142e+06	61	1.71186e+06	61	1.80807e+06	61	1.78221e+06	61	1.95234e+06	61	1.86734e+06
	62	1.90198e+06	62	1.88547e+06	62	1.9231e+06	62	1.72769e+06	62	1.7061e+06	62	1.80806e+06	62	1.77962e+06	62	1.95156e+06	62	1.87125e+06
	63	1.90364e+06	63	1.86785e+06	63	1.92352e+06	63	1.70421e+06	63	1.71118e+06	63	1.81583e+06	63	1.79539e+06	63	1.94176e+06	63	1.85698e+06
	64	1.8883e+06	64	1.84904e+06	64	1.92218e+06	64	1.6835e+06	64	1.71214e+06	64	1.81428e+06	64	1.77367e+06	64	1.93374e+06	64	1.86822e+06
	65	1.89059e+06	65	1.85116e+06	65	1.93257e+06	65	1.69665e+06	65	1.71649e+06	65	1.80929e+06	65	1.78736e+06	65	1.94584e+06	65	1.86041e+06
	66	1.8888e+06	66	1.85857e+06	66	1.9209e+06	66	1.69257e+06	66	1.71777e+06	66	1.81315e+06	66	1.78727e+06	66	1.93806e+06	66	1.87027e+06
	67	1.89654e+06	67	1.88476e+06	67	1.91751e+06	67	1.68656e+06	67	1.71514e+06	67	1.80974e+06	67	1.78855e+06	67	1.94235e+06	67	1.85366e+06
	68	1.90354e+06	68	1.88455e+06	68	1.92201e+06	68	1.69772e+06	68	1.71074e+06	68	1.8093e+06	68	1.77643e+06	68	1.94006e+06	68	1.85806e+06
	69	1.88199e+06	69	1.87073e+06	69	1.92719e+06	69	1.69219e+06	69	1.71377e+06	69	1.80649e+06	69	1.78794e+06	69	1.94224e+06	69	1.85579e+06
	70	1.90386e+06	70	1.88708e+06	70	1.90417e+06	70	1.69007e+06	70	1.71559e+06	70	1.81058e+06	70	1.78988e+06	70	1.94497e+06	70	1.85763e+06
	71	1.89393e+06	71	1.89028e+06	71	1.89113e+06	71	1.68225e+06	71	1.71364e+06	71	1.81328e+06	71	1.77895e+06	71	1.9457e+06	71	1.86076e+06
	72	1.88775e+06	72	1.87123e+06	72	1.89631e+06	72	1.69034e+06	72	1.73766e+06	72	1.81277e+06	72	1.78932e+06	72	1.94079e+06	72	1.85697e+06
	73	1.88691e+06	73	1.87633e+06	73	1.90026e+06	73	1.69334e+06	73	1.72229e+06	73	1.80365e+06	73	1.78414e+06	73	1.94397e+06	73	1.86046e+06
	74	1.8919e+06	74	1.87667e+06	74	1.9007e+06	74	1.69312e+06	74	1.71676e+06	74	1.80976e+06	74	1.78631e+06	74	1.94622e+06	74	1.86416e+06
	75	1.90034e+06	75	1.88217e+06	75	1.89983e+06	75	1.69617e+06	75	1.71328e+06	75	1.81492e+06	75	1.77786e+06	75	1.93576e+06	75	1.86676e+06
	76	1.92179e+06	76	1.87919e+06	76	1.89086e+06	76	1.68587e+06	76	1.71799e+06	76	1.80226e+06	76	1.78252e+06	76	1.93918e+06	76	1.85705e+06
	77	1.93787e+06	77	1.88698e+06	77	1.89834e+06	77	1.69713e+06	77	1.71298e+06	77	1.80193e+06	77	1.78563e+06	77	1.93027e+06	77	1.86013e+06
	78	1.90285e+06	78	1.85917e+06	78	1.90195e+06	78	1.69411e+06	78	1.70881e+06	78	1.80701e+06	78	1.78712e+06	78	1.94445e+06	78	1.86384e+06
	79	1.8859e+06	79	1.86017e+06	79	1.89499e+06	79	1.69337e+06	79	1.71871e+06	79	1.813e+06	79	1.77375e+06	79	1.93872e+06	79	1.86935e+06
	80	1.89608e+06	80	1.85547e+06	80	1.89477e+06	80	1.69438e+06	80	1.71226e+06	80	1.79483e+06	80	1.78927e+06	80	1.9335e+06	80	1.86068e+06
	81	1.88083e+06	81	1.85002e+06	81	1.92293e+06	81	1.69518e+06	81	1.71596e+06	81	1.80341e+06	81	1.78776e+06	81	1.94717e+06	81	1.85757e+06
	82	1.88673e+06	82	1.85302e+06	82	1.92534e+06	82	1.69864e+06	82	1.71828e+06	82	1.81677e+06	82	1.77954e+06	82	1.94289e+06	82	1.86271e+06
	83	1.89783e+06	83	1.8588e+06	83	1.91444e+06	83	1.72344e+06	83	1.7138e+06	83	1.80555e+06	83	1.77446e+06	83	1.93838e+06	83	1.86011e+06
	84	1.90304e+06	84	1.8554e+06	84	1.91411e+06	84	1.7278e+06	84	1.72136e+06	84	1.80447e+06	84	1.77793e+06	84	1.9374e+06	84	1.86435e+06
	85	1.90195e+06	85	1.86996e+06	85	1.9262e+06	85	1.71276e+06	85	1.71074e+06	85	1.78809e+06	85	1.7947e+06	85	1.94514e+06	85	1.85615e+06
	86	1.88858e+06	86	1.87678e+06	86	1.92275e+06	86	1.72392e+06	86	1.72352e+06	86	1.77606e+06	86	1.76666e+06	86	1.93093e+06	86	1.85781e+06
	87	1.87864e+06	87	1.88684e+06	87	1.92534e+06	87	1.71637e+06	87	1.71007e+06	87	1.7758e+06	87	1.7834e+06	87	1.93192e+06	87	1.8664e+06
	88	1.87683e+06	88	1.88231e+06	88	1.92042e+06	88	1.72316e+06	88	1.71745e+06	88	1.77762e+06	88	1.78817e+06	88	1.92894e+06	88	1.86171e+06
	89	1.87936e+06	89	1.88122e+06	89	1.92514e+06	89	1.72317e+06	89	1.71868e+06	89	1.77885e+06	89	1.78393e+06	89	1.94483e+06	89	1.85143e+06
	90	1.90154e+06	90	1.87407e+06	90	1.92286e+06	90	1.72509e+06	90	1.73981e+06	90	1.78414e+06	90	1.77135e+06	90	1.9464e+06	90	1.86028e+06
	91	1.90606e+06	91	1.88028e+06	91	1.9198e+06	91	1.72894e+06	91	1.74785e+06	91	1.77787e+06	91	1.77941e+06	91	1.92967e+06	91	1.85578e+06
	92	1.87624e+06	92	1.8854e+06	92	1.92271e+06	92	1.70229e+06	92	1.73771e+06	92	1.79991e+06	92	1.78259e+06	92	1.93461e+06	92	1.8579e+06
	93	1.87943e+06	93	1.88341e+06	93	1.91247e+06	93	1.69534e+06	93	1.74698e+06	93	1.81287e+06	93	1.78176e+06	93	1.932e+06	93	1.85203e+06
	94	1.90252e+06	94	1.87747e+06	94	1.92269e+06	94	1.69102e+06	94	1.71827e+06	94	1.80605e+06	94	1.77164e+06	94	1.93349e+06	94	1.85331e+06
	95	1.89982e+06	95	1.8788e+06	95	1.92558e+06	95	1.68631e+06	95	1.71696e+06	95	1.80832e+06	95	1.78236e+06	95	1.93858e+06	95	1.85377e+06
	96	1.89633e+06	96	1.88427e+06	96	1.90966e+06	96	1.69303e+06	96	1.71475e+06	96	1.80314e+06	96	1.77757e+06	96	1.93815e+06	96	1.85822e+06
	97	1.89006e+06	97	1.87271e+06	97	1.91584e+06	97	1.68556e+06	97	1.73631e+06	97	1.80644e+06	97	1.78392e+06	97	1.92188e+06	97	1.85098e+06
	98	1.87883e+06	98	1.8751e+06	98	1.91504e+06	98	1.68711e+06	98	1.73592e+06	98	1.7883e+06	98	1.77556e+06	98	1.93153e+06	98	1.86123e+06
	99	1.90457e+06	99	1.87928e+06	99	1.92162e+06	99	1.68875e+06	99	1.74644e+06	99	1.80644e+06	99	1.77648e+06	99	1.92851e+06	99	1.85411e+06
	100	1.91439e+06	100	1.88403e+06	100	1.90757e+06	100	1.70722e+06	100	1.74553e+06	100	1.81089e+06	100	1.78533e+06	100	1.93315e+06	100	1.85715e+06
	101	1.89261e+06	101	1.87225e+06	101	1.92049e+06	101	1.72076e+06	101	1.73146e+06	101	1.79884e+06	101	1.77353e+06	101	1.92699e+06	101	1.85338e+06
	102	1.89066e+06	102	1.87732e+06	102	1.92468e+06	102	1.71837e+06	102	1.73947e+06	102	1.80148e+06	102	1.7751e+06	102	1.92876e+06	102	1.84411e+06
	103	1.88638e+06	103	1.88576e+06	103	1.8973e+06	103	1.72126e+06	103	1.73058e+06	103	1.80472e+06	103	1.7802e+06	103	1.94529e+06	103	1.85333e+06
	104	1.90762e+06	104	1.85998e+06	104	1.89154e+06	104	1.72436e+06	104	1.74319e+06	104	1.78441e+06	104	1.78109e+06	104	1.94078e+06	104	1.85952e+06
	105	1.88796e+06	105	1.87066e+06	105	1.88479e+06	105	1.72377e+06	105	1.74415e+06	105	1.78568e+06	105	1.77339e+06	105	1.92838e+06	105	1.85633e+06
	106	1.888e+06	106	1.88272e+06	106	1.88622e+06	106	1.72013e+06	106	1.73867e+06	106	1.77848e+06	106	1.78115e+06	106	1.93365e+06	106	1.84899e+06
	107	1.91442e+06	107	1.85766e+06	107	1.89909e+06	107	1.72516e+06	107	1.74062e+06	107	1.78101e+06	107	1.77475e+06	107	1.93918e+06	107	1.85664e+06
	108	1.92978e+06	108	1.83227e+06	108	1.91277e+06	108	1.72421e+06	108	1.74649e+06	108	1.78214e+06	108	1.781e+06	108	1.91479e+06	108	1.84788e+06
	109	1.92802e+06	109	1.85117e+06	109	1.92112e+06	109	1.7226e+06	109	1.74406e+06	109	1.78628e+06	109	1.78042e+06	109	1.92926e+06	109	1.86002e+06
	110	1.91155e+06	110	1.84167e+06	110	1.91089e+06	110	1.72669e+06	110	1.73374e+06	110	1.80057e+06	110	1.78443e+06	110	1.93631e+06	110	1.85252e+06
	111	1.88855e+06	111	1.84483e+06	111	1.91175e+06	111	1.72968e+06	111	1.73633e+06	111	1.78129e+06	111	1.7779e+06	111	1.92179e+06	111	1.85188e+06
	112	1.90524e+06	112	1.84455e+06	112	1.92103e+06	112	1.71063e+06	112	1.7429e+06	112	1.7879e+06	112	1.7676e+06	112	1.90469e+06	112	1.85742e+06
	113	1.91241e+06	113	1.85189e+06	113	1.91449e+06	113	1.70448e+06	113	1.73443e+06	113	1.797e+06	113	1.73807e+06	113	1.90241e+06	113	1.84872e+06
	114	1.90932e+06	114	1.85984e+06	114	1.91588e+06	114	1.69635e+06	114	1.73487e+06	114	1.8078e+06	114	1.75174e+06	114	1.90536e+06	114	1.85105e+06
	115	1.90098e+06	115	1.85084e+06	115	1.90205e+06	115	1.68884e+06	115	1.74013e+06	115	1.79312e+06	115	1.75289e+06	115	1.90262e+06	115	1.85108e+06
	116	1.89323e+06	116	1.88123e+06	116	1.91566e+06	116	1.69422e+06	116	1.70162e+06	116	1.80217e+06	116	1.75418e+06	116	1.91151e+06	116	1.85486e+06
	117	1.89672e+06	117	1.86542e+06	117	1.92064e+06	117	1.68587e+06	117	1.71351e+06	117	1.80862e+06	117	1.75843e+06	117	1.90693e+06	117	1.8449e+06
	118	1.91461e+06	118	1.8846e+06	118	1.91439e+06	118	1.69325e+06	118	1.71099e+06	118	1.80336e+06	118	1.74684e+06	118	1.90957e+06	118	1.85194e+06
	119	1.88141e+06	119	1.883e+06	119	1.91047e+06	119	1.69157e+06	119	1.71286e+06	119	1.80367e+06	119	1.74317e+06	119	1.91799e+06	119	1.85002e+06
	120	1.87996e+06	120	1.88058e+06	120	1.91388e+06	120	1.68833e+06	120	1.71567e+06	120	1.8104e+06	120	1.74895e+06	120	1.93372e+06	120	1.84901e+06
	121	1.90116e+06	121	1.86335e+06	121	1.91883e+06	121	1.69309e+06	121	1.70915e+06	121	1.79246e+06	121	1.74791e+06	121	1.94405e+06	121	1.86001e+06
	122	1.87966e+06	122	1.85366e+06	122	1.90748e+06	122	1.69122e+06	122	1.71552e+06	122	1.77653e+06	122	1.74275e+06	122	1.92418e+06	122	1.84612e+06
	123	1.8819e+06	123	1.8478e+06	123	1.90786e+06	123	1.70216e+06	123	1.71533e+06	123	1.80232e+06	123	1.75691e+06	123	1.93234e+06	123	1.85414e+06
	124	1.88848e+06	124	1.84471e+06	124	1.91789e+06	124	1.70275e+06	124	1.71421e+06	124	1.80225e+06	124	1.74721e+06	124	1.93531e+06	124	1.85512e+06
	125	1.88528e+06	125	1.84445e+06	125	1.91393e+06	125	1.69306e+06	125	1.7084e+06	125	1.80245e+06	125	1.75263e+06	125	1.9351e+06	125	1.85381e+06
	126	1.88414e+06	126	1.85423e+06	126	1.90818e+06	126	1.69856e+06	126	1.70923e+06	126	1.81047e+06	126	1.75117e+06	126	1.93907e+06	126	1.84783e+06
	127	1.88287e+06	127	1.85387e+06	127	1.90911e+06	127	1.69417e+06	127	1.70525e+06	127	1.80937e+06	127	1.75265e+06	127	1.93593e+06	127	1.8448e+06
	128	1.89675e+06	128	1.84895e+06	128	1.91068e+06	128	1.69348e+06	128	1.71721e+06	128	1.79299e+06	128	1.74875e+06	128	1.94037e+06	128	1.85483e+06
	129	1.90867e+06	129	1.84945e+06	129	1.92135e+06	129	1.68963e+06	129	1.71473e+06	129	1.795e+06	129	1.74499e+06	129	1.93467e+06	129	1.85362e+06
	130	1.88399e+06	130	1.85169e+06	130	1.90979e+06	130	1.69919e+06	130	1.7076e+06	130	1.81786e+06	130	1.75146e+06	130	1.9336e+06	130	1.85769e+06
	131	1.8812e+06	131	1.84986e+06	131	1.9129e+06	131	1.689e+06	131	1.71097e+06	131	1.80613e+06	131	1.78066e+06	131	1.91991e+06	131	1.84882e+06
	132	1.88755e+06	132	1.84541e+06	132	1.91736e+06	132	1.69056e+06	132	1.70284e+06	132	1.79476e+06	132	1.7824e+06	132	1.93719e+06	132	1.83857e+06
	133	1.89807e+06	133	1.85138e+06	133	1.91581e+06	133	1.68453e+06	133	1.70851e+06	133	1.79846e+06	133	1.77641e+06	133	1.93222e+06	133	1.84601e+06
	134	1.90459e+06	134	1.8519e+06	134	1.90385e+06	134	1.6851e+06	134	1.71036e+06	134	1.81545e+06	134	1.77637e+06	134	1.93923e+06	134	1.85913e+06
	135	1.8909e+06	135	1.84612e+06	135	1.90542e+06	135	1.68498e+06	135	1.71384e+06	135	1.78521e+06	135	1.77843e+06	135	1.9238e+06	135	1.8561e+06
	136	1.90271e+06	136	1.8531e+06	136	1.91708e+06	136	1.6872e+06	136	1.70726e+06	136	1.77649e+06	136	1.76808e+06	136	1.89742e+06	136	1.84185e+06
	137	1.89485e+06	137	1.8534e+06	137	1.90893e+06	137	1.69008e+06	137	1.70666e+06	137	1.78119e+06	137	1.77981e+06	137	1.90516e+06	137	1.82423e+06
	138	1.89309e+06	138	1.85891e+06	138	1.90802e+06	138	1.69269e+06	138	1.70907e+06	138	1.78158e+06	138	1.78497e+06	138	1.89277e+06	138	1.83019e+06
	139	1.89472e+06	139	1.87199e+06	139	1.90122e+06	139	1.69321e+06	139	1.70836e+06	139	1.77293e+06	139	1.77905e+06	139	1.90599e+06	139	1.82933e+06
	140	1.9241e+06	140	1.87447e+06	140	1.9152e+06	140	1.6939e+06	140	1.71121e+06	140	1.78393e+06	140	1.7699e+06	140	1.9074e+06	140	1.83193e+06
	141	1.90454e+06	141	1.85215e+06	141	1.91169e+06	141	1.70235e+06	141	1.71775e+06	141	1.77516e+06	141	1.77526e+06	141	1.93137e+06	141	1.84899e+06
	142	1.88449e+06	142	1.8447e+06	142	1.90646e+06	142	1.69985e+06	142	1.70679e+06	142	1.77077e+06	142	1.77997e+06	142	1.93782e+06	142	1.85149e+06
	143	1.89887e+06	143	1.84892e+06	143	1.91366e+06	143	1.69188e+06	143	1.7141e+06	143	1.77409e+06	143	1.76765e+06	143	1.92507e+06	143	1.85137e+06
	144	1.90318e+06	144	1.84835e+06	144	1.91903e+06	144	1.69524e+06	144	1.7145e+06	144	1.77102e+06	144	1.78309e+06	144	1.91919e+06	144	1.85542e+06
	145	1.88406e+06	145	1.85404e+06	145	1.90919e+06	145	1.68888e+06	145	1.70888e+06	145	1.77677e+06	145	1.78141e+06	145	1.92044e+06	145	1.85418e+06
	146	1.91018e+06	146	1.84901e+06	146	1.91257e+06	146	1.69173e+06	146	1.71251e+06	146	1.77847e+06	146	1.77579e+06	146	1.93357e+06	146	1.83907e+06
	147	1.90647e+06	147	1.85138e+06	147	1.90024e+06	147	1.69566e+06	147	1.70357e+06	147	1.78157e+06	147	1.7742e+06	147	1.93119e+06	147	1.85657e+06
	148	1.90439e+06	148	1.85246e+06	148	1.91262e+06	148	1.6895e+06	148	1.71534e+06	148	1.78348e+06	148	1.77902e+06	148	1.92024e+06	148	1.84917e+06
	149	1.88621e+06	149	1.84771e+06	149	1.90469e+06	149	1.6955e+06	149	1.71058e+06	149	1.77507e+06	149	1.78723e+06	149	1.90908e+06	149	1.85726e+06
	150	1.89097e+06	150	1.85664e+06	150	1.91678e+06	150	1.68804e+06	150	1.7159e+06	150	1.78371e+06	150	1.77853e+06	150	1.90469e+06	150	1.85001e+06
	151	1.88476e+06	151	1.86107e+06	151	1.90295e+06	151	1.69038e+06	151	1.71523e+06	151	1.78318e+06	151	1.76679e+06	151	1.90296e+06	151	1.85521e+06
	152	1.92135e+06	152	1.82224e+06	152	1.89121e+06	152	1.75009e+06	152	1.70734e+06	152	1.76277e+06	152	1.75636e+06	152	1.88216e+06	152	1.7787e+06
	153	1.87893e+06	153	1.8174e+06	153	1.81723e+06	153	1.70791e+06	153	1.71112e+06	153	1.77994e+06	153	1.75613e+06	153	1.88957e+06	153	1.79055e+06
	154	1.89786e+06	154	1.82126e+06	154	1.82266e+06	154	1.72451e+06	154	1.69899e+06	154	1.77152e+06	154	1.74335e+06	154	1.88724e+06	154	1.79576e+06
	155	1.87288e+06	155	1.80762e+06	155	1.85214e+06	155	1.72123e+06	155	1.71185e+06	155	1.7815e+06	155	1.75309e+06	155	1.89962e+06	155	1.79443e+06
	156	1.89489e+06	156	1.8128e+06	156	1.8465e+06	156	1.71535e+06	156	1.69628e+06	156	1.78968e+06	156	1.76307e+06	156	1.88365e+06	156	1.80426e+06
	157	1.88969e+06	157	1.80842e+06	157	1.85302e+06	157	1.72677e+06	157	1.68565e+06	157	1.78601e+06	157	1.76065e+06	157	1.88634e+06	157	1.80733e+06
	158	1.90253e+06	158	1.81569e+06	158	1.86032e+06	158	1.72704e+06	158	1.68956e+06	158	1.78535e+06	158	1.76005e+06	158	1.8944e+06	158	1.80494e+06
	159	1.91946e+06	159	1.81332e+06	159	1.86045e+06	159	1.71184e+06	159	1.68791e+06	159	1.79044e+06	159	1.76595e+06	159	1.90376e+06	159	1.80539e+06
	160	1.91666e+06	160	1.8227e+06	160	1.85398e+06	160	1.68367e+06	160	1.68709e+06	160	1.79151e+06	160	1.75798e+06	160	1.88878e+06	160	1.81377e+06
	161	1.89682e+06	161	1.82259e+06	161	1.86696e+06	161	1.67896e+06	161	1.7189e+06	161	1.7893e+06	161	1.74513e+06	161	1.89488e+06	161	1.81654e+06
	162	1.90329e+06	162	1.8492e+06	162	1.86787e+06	162	1.67691e+06	162	1.72052e+06	162	1.78749e+06	162	1.73808e+06	162	1.89754e+06	162	1.81748e+06
	163	1.91544e+06	163	1.85626e+06	163	1.85483e+06	163	1.68687e+06	163	1.72031e+06	163	1.78815e+06	163	1.73667e+06	163	1.898e+06	163	1.81493e+06
	164	1.89355e+06	164	1.8501e+06	164	1.83574e+06	164	1.6794e+06	164	1.73346e+06	164	1.79569e+06	164	1.73473e+06	164	1.89942e+06	164	1.82311e+06
	165	1.92111e+06	165	1.84413e+06	165	1.8337e+06	165	1.68614e+06	165	1.71448e+06	165	1.79376e+06	165	1.74037e+06	165	1.89883e+06	165	1.81428e+06
	166	1.91357e+06	166	1.85059e+06	166	1.83822e+06	166	1.67284e+06	166	1.69821e+06	166	1.77523e+06	166	1.74277e+06	166	1.90431e+06	166	1.82162e+06
	167	1.92726e+06	167	1.85711e+06	167	1.86763e+06	167	1.67429e+06	167	1.71933e+06	167	1.79411e+06	167	1.74284e+06	167	1.88913e+06	167	1.81116e+06
	168	1.90248e+06	168	1.84236e+06	168	1.866e+06	168	1.68144e+06	168	1.72902e+06	168	1.7923e+06	168	1.74073e+06	168	1.90393e+06	168	1.81098e+06
	169	1.90642e+06	169	1.83866e+06	169	1.86747e+06	169	1.68112e+06	169	1.73298e+06	169	1.78881e+06	169	1.74465e+06	169	1.89352e+06	169	1.82091e+06
	170	1.92024e+06	170	1.84895e+06	170	1.8434e+06	170	1.69155e+06	170	1.73236e+06	170	1.78819e+06	170	1.73462e+06	170	1.90892e+06	170	1.80807e+06
	171	1.92649e+06	171	1.85737e+06	171	1.85027e+06	171	1.67431e+06	171	1.72288e+06	171	1.78892e+06	171	1.72994e+06	171	1.90092e+06	171	1.8035e+06
	172	1.91793e+06	172	1.83678e+06	172	1.8491e+06	172	1.68252e+06	172	1.72863e+06	172	1.79207e+06	172	1.73593e+06	172	1.90215e+06	172	1.81421e+06
	173	1.90338e+06	173	1.85371e+06	173	1.84819e+06	173	1.68017e+06	173	1.73026e+06	173	1.78661e+06	173	1.73254e+06	173	1.89121e+06	173	1.81463e+06
	174	1.90461e+06	174	1.85875e+06	174	1.85304e+06	174	1.6808e+06	174	1.7365e+06	174	1.79902e+06	174	1.73145e+06	174	1.91911e+06	174	1.82516e+06
	175	1.9009e+06	175	1.85536e+06	175	1.85044e+06	175	1.68417e+06	175	1.71816e+06	175	1.79754e+06	175	1.72715e+06	175	1.90423e+06	175	1.82521e+06
	176	1.90935e+06	176	1.841e+06	176	1.85457e+06	176	1.67921e+06	176	1.73766e+06	176	1.79138e+06	176	1.74074e+06	176	1.8786e+06	176	1.81812e+06
	177	1.9303e+06	177	1.85166e+06	177	1.85476e+06	177	1.68171e+06	177	1.73338e+06	177	1.78773e+06	177	1.74083e+06	177	1.88096e+06	177	1.81177e+06
	178	1.93267e+06	178	1.85447e+06	178	1.85539e+06	178	1.6744e+06	178	1.70586e+06	178	1.79856e+06	178	1.73329e+06	178	1.90302e+06	178	1.80687e+06
	179	1.91683e+06	179	1.85619e+06	179	1.84691e+06	179	1.67809e+06	179	1.70196e+06	179	1.78657e+06	179	1.73767e+06	179	1.89708e+06	179	1.81507e+06
	180	1.92846e+06	180	1.84712e+06	180	1.86182e+06	180	1.68309e+06	180	1.71066e+06	180	1.79573e+06	180	1.72982e+06	180	1.90461e+06	180	1.81022e+06
	181	1.90928e+06	181	1.84237e+06	181	1.87415e+06	181	1.68504e+06	181	1.73082e+06	181	1.78011e+06	181	1.72857e+06	181	1.90512e+06	181	1.81838e+06
	182	1.9075e+06	182	1.84938e+06	182	1.89054e+06	182	1.67262e+06	182	1.74171e+06	182	1.79732e+06	182	1.74559e+06	182	1.90642e+06	182	1.8086e+06
	183	1.91193e+06	183	1.83103e+06	183	1.88139e+06	183	1.67448e+06	183	1.73225e+06	183	1.7799e+06	183	1.75663e+06	183	1.90376e+06	183	1.81656e+06
	184	1.93276e+06	184	1.84777e+06	184	1.86823e+06	184	1.68126e+06	184	1.7269e+06	184	1.79347e+06	184	1.75966e+06	184	1.90602e+06	184	1.81806e+06
	185	1.91618e+06	185	1.85116e+06	185	1.88022e+06	185	1.68864e+06	185	1.74167e+06	185	1.79184e+06	185	1.76274e+06	185	1.89326e+06	185	1.81517e+06
	186	1.9328e+06	186	1.84168e+06	186	1.88735e+06	186	1.68173e+06	186	1.7348e+06	186	1.79235e+06	186	1.75103e+06	186	1.90667e+06	186	1.82555e+06
	187	1.93346e+06	187	1.84374e+06	187	1.87795e+06	187	1.67773e+06	187	1.7245e+06	187	1.80274e+06	187	1.75052e+06	187	1.90895e+06	187	1.81291e+06
	188	1.91937e+06	188	1.84563e+06	188	1.86939e+06	188	1.68681e+06	188	1.72552e+06	188	1.78141e+06	188	1.75368e+06	188	1.89769e+06	188	1.81879e+06
	189	1.92653e+06	189	1.84801e+06	189	1.87854e+06	189	1.68295e+06	189	1.73207e+06	189	1.78972e+06	189	1.75293e+06	189	1.90289e+06	189	1.81812e+06
	190	1.93967e+06	190	1.84245e+06	190	1.88307e+06	190	1.68323e+06	190	1.74292e+06	190	1.79432e+06	190	1.75436e+06	190	1.90749e+06	190	1.8224e+06
	191	1.92331e+06	191	1.84586e+06	191	1.87651e+06	191	1.69062e+06	191	1.72793e+06	191	1.79663e+06	191	1.74782e+06	191	1.90687e+06	191	1.82447e+06
	192	1.91432e+06	192	1.84765e+06	192	1.87852e+06	192	1.6806e+06	192	1.73808e+06	192	1.77581e+06	192	1.75393e+06	192	1.8907e+06	192	1.83035e+06
	193	1.9164e+06	193	1.83383e+06	193	1.885e+06	193	1.67942e+06	193	1.70551e+06	193	1.78774e+06	193	1.74498e+06	193	1.87123e+06	193	1.81636e+06
	194	1.93089e+06	194	1.84349e+06	194	1.87819e+06	194	1.68381e+06	194	1.73281e+06	194	1.76861e+06	194	1.75007e+06	194	1.87448e+06	194	1.81651e+06
	195	1.9146e+06	195	1.84743e+06	195	1.88033e+06	195	1.68587e+06	195	1.73185e+06	195	1.75035e+06	195	1.75477e+06	195	1.87394e+06	195	1.83086e+06
	196	1.91826e+06	196	1.84585e+06	196	1.87436e+06	196	1.67668e+06	196	1.73723e+06	196	1.76113e+06	196	1.75496e+06	196	1.88113e+06	196	1.82876e+06
	197	1.92375e+06	197	1.8369e+06	197	1.88343e+06	197	1.6798e+06	197	1.74002e+06	197	1.79331e+06	197	1.74639e+06	197	1.8767e+06	197	1.81282e+06
	198	1.90413e+06	198	1.85094e+06	198	1.87767e+06	198	1.69024e+06	198	1.73849e+06	198	1.79315e+06	198	1.74737e+06	198	1.88261e+06	198	1.81588e+06
	199	1.90711e+06	199	1.85082e+06	199	1.88664e+06	199	1.68109e+06	199	1.72646e+06	199	1.77968e+06	199	1.75058e+06	199	1.87451e+06	199	1.82044e+06
	200	1.91978e+06	200	1.85146e+06	200	1.86905e+06	200	1.69393e+06	200	1.74069e+06	200	1.78685e+06	200	1.75328e+06	200	1.88122e+06	200	1.82131e+06
	201	1.92458e+06	201	1.83942e+06	201	1.88382e+06	201	1.68104e+06	201	1.74082e+06	201	1.78638e+06	201	1.74484e+06	201	1.87455e+06	201	1.82054e+06
	202	1.90763e+06	202	1.84796e+06	202	1.88867e+06	202	1.68933e+06	202	1.72345e+06	202	1.79038e+06	202	1.74464e+06	202	1.87022e+06	202	1.82425e+06
	203	1.93591e+06	203	1.85555e+06	203	1.88505e+06	203	1.68564e+06	203	1.70845e+06	203	1.77805e+06	203	1.75116e+06	203	1.87268e+06	203	1.82785e+06
	204	1.90837e+06	204	1.84097e+06	204	1.87976e+06	204	1.68491e+06	204	1.70611e+06	204	1.78893e+06	204	1.72836e+06	204	1.87909e+06	204	1.82999e+06
	205	1.93475e+06	205	1.83951e+06	205	1.87746e+06	205	1.68193e+06	205	1.70715e+06	205	1.79233e+06	205	1.71732e+06	205	1.87422e+06	205	1.82322e+06
	206	1.94292e+06	206	1.85906e+06	206	1.87839e+06	206	1.67709e+06	206	1.71296e+06	206	1.78701e+06	206	1.72631e+06	206	1.8748e+06	206	1.83448e+06
	207	1.91961e+06	207	1.85285e+06	207	1.88233e+06	207	1.68705e+06	207	1.70852e+06	207	1.78641e+06	207	1.72045e+06	207	1.8791e+06	207	1.82015e+06
	208	1.91471e+06	208	1.84824e+06	208	1.87483e+06	208	1.68719e+06	208	1.71012e+06	208	1.79332e+06	208	1.73951e+06	208	1.87782e+06	208	1.82888e+06
	209	1.9097e+06	209	1.85456e+06	209	1.88777e+06	209	1.69331e+06	209	1.71207e+06	209	1.78735e+06	209	1.74824e+06	209	1.90926e+06	209	1.83398e+06
	210	1.93366e+06	210	1.85707e+06	210	1.88387e+06	210	1.69745e+06	210	1.70769e+06	210	1.77371e+06	210	1.75031e+06	210	1.90936e+06	210	1.83363e+06
	211	1.93367e+06	211	1.86158e+06	211	1.86425e+06	211	1.68561e+06	211	1.712e+06	211	1.75832e+06	211	1.75467e+06	211	1.89618e+06	211	1.82785e+06
	212	1.93895e+06	212	1.84838e+06	212	1.8472e+06	212	1.68136e+06	212	1.71479e+06	212	1.76259e+06	212	1.75389e+06	212	1.90151e+06	212	1.82485e+06
	213	1.90041e+06	213	1.85882e+06	213	1.85629e+06	213	1.68687e+06	213	1.71282e+06	213	1.7884e+06	213	1.74264e+06	213	1.89099e+06	213	1.82227e+06
	214	1.91401e+06	214	1.86094e+06	214	1.85449e+06	214	1.687e+06	214	1.70759e+06	214	1.75425e+06	214	1.74257e+06	214	1.88082e+06	214	1.82609e+06
	215	1.90894e+06	215	1.85138e+06	215	1.85666e+06	215	1.68754e+06	215	1.69891e+06	215	1.7632e+06	215	1.74993e+06	215	1.87756e+06	215	1.83571e+06
	216	1.93079e+06	216	1.85307e+06	216	1.85591e+06	216	1.68531e+06	216	1.73487e+06	216	1.76611e+06	216	1.74762e+06	216	1.86644e+06	216	1.82777e+06
	217	1.93399e+06	217	1.86407e+06	217	1.85772e+06	217	1.69126e+06	217	1.72583e+06	217	1.7557e+06	217	1.73805e+06	217	1.88154e+06	217	1.82742e+06
	218	1.91245e+06	218	1.86408e+06	218	1.86138e+06	218	1.68128e+06	218	1.74954e+06	218	1.75389e+06	218	1.72592e+06	218	1.88915e+06	218	1.83673e+06
	219	1.92894e+06	219	1.84803e+06	219	1.85127e+06	219	1.69155e+06	219	1.74939e+06	219	1.75813e+06	219	1.71811e+06	219	1.90477e+06	219	1.83487e+06
	220	1.91888e+06	220	1.86226e+06	220	1.85002e+06	220	1.71165e+06	220	1.73924e+06	220	1.75971e+06	220	1.71817e+06	220	1.90554e+06	220	1.8257e+06
	221	1.92124e+06	221	1.85947e+06	221	1.85062e+06	221	1.70158e+06	221	1.74038e+06	221	1.77149e+06	221	1.74194e+06	221	1.90017e+06	221	1.82583e+06
	222	1.91056e+06	222	1.84731e+06	222	1.84554e+06	222	1.71459e+06	222	1.74763e+06	222	1.78125e+06	222	1.7398e+06	222	1.90515e+06	222	1.83062e+06
	223	1.91664e+06	223	1.83068e+06	223	1.85298e+06	223	1.70195e+06	223	1.74508e+06	223	1.78749e+06	223	1.74965e+06	223	1.90622e+06	223	1.82044e+06
	224	1.91885e+06	224	1.83291e+06	224	1.85319e+06	224	1.67572e+06	224	1.73076e+06	224	1.78199e+06	224	1.74689e+06	224	1.91191e+06	224	1.83921e+06
	225	1.9201e+06	225	1.86189e+06	225	1.85223e+06	225	1.68949e+06	225	1.73319e+06	225	1.7944e+06	225	1.72983e+06	225	1.88079e+06	225	1.81631e+06
	226	1.93828e+06	226	1.85422e+06	226	1.85673e+06	226	1.68666e+06	226	1.73961e+06	226	1.79203e+06	226	1.72283e+06	226	1.87441e+06	226	1.82738e+06
	227	1.94154e+06	227	1.85826e+06	227	1.8598e+06	227	1.68698e+06	227	1.74776e+06	227	1.78904e+06	227	1.72231e+06	227	1.8786e+06	227	1.8348e+06
	228	1.94331e+06	228	1.86074e+06	228	1.85509e+06	228	1.68644e+06	228	1.73188e+06	228	1.7872e+06	228	1.74405e+06	228	1.90707e+06	228	1.82796e+06
	229	1.9279e+06	229	1.87078e+06	229	1.85135e+06	229	1.68489e+06	229	1.71573e+06	229	1.7887e+06	229	1.75136e+06	229	1.8994e+06	229	1.82792e+06
	230	1.93325e+06	230	1.84629e+06	230	1.85385e+06	230	1.67921e+06	230	1.71629e+06	230	1.78624e+06	230	1.75289e+06	230	1.89696e+06	230	1.82385e+06
	231	1.91967e+06	231	1.85882e+06	231	1.85677e+06	231	1.68549e+06	231	1.7197e+06	231	1.78422e+06	231	1.74155e+06	231	1.89296e+06	231	1.8223e+06
	232	1.91996e+06	232	1.86392e+06	232	1.88034e+06	232	1.68371e+06	232	1.71638e+06	232	1.79065e+06	232	1.74731e+06	232	1.90787e+06	232	1.83021e+06
	233	1.91747e+06	233	1.85997e+06	233	1.88333e+06	233	1.67958e+06	233	1.71874e+06	233	1.7885e+06	233	1.7526e+06	233	1.90172e+06	233	1.81751e+06
	234	1.91077e+06	234	1.854e+06	234	1.88843e+06	234	1.68673e+06	234	1.71381e+06	234	1.77698e+06	234	1.75075e+06	234	1.8971e+06	234	1.8162e+06
	235	1.94283e+06	235	1.85843e+06	235	1.88279e+06	235	1.68248e+06	235	1.71816e+06	235	1.78765e+06	235	1.73935e+06	235	1.89194e+06	235	1.8245e+06
	236	1.94243e+06	236	1.8644e+06	236	1.89505e+06	236	1.67983e+06	236	1.72153e+06	236	1.7951e+06	236	1.7528e+06	236	1.87684e+06	236	1.83335e+06
	237	1.96576e+06	237	1.86098e+06	237	1.89082e+06	237	1.68337e+06	237	1.7233e+06	237	1.78053e+06	237	1.7416e+06	237	1.87677e+06	237	1.82415e+06
	238	1.95181e+06	238	1.84979e+06	238	1.87669e+06	238	1.67759e+06	238	1.72091e+06	238	1.78983e+06	238	1.75029e+06	238	1.8677e+06	238	1.8287e+06
	239	1.96662e+06	239	1.84542e+06	239	1.88178e+06	239	1.67998e+06	239	1.71876e+06	239	1.79262e+06	239	1.73675e+06	239	1.87145e+06	239	1.8305e+06
	240	1.93993e+06	240	1.86314e+06	240	1.89569e+06	240	1.68206e+06	240	1.72062e+06	240	1.79368e+06	240	1.71891e+06	240	1.87185e+06	240	1.82521e+06
	241	1.91877e+06	241	1.87151e+06	241	1.88496e+06	241	1.68094e+06	241	1.71882e+06	241	1.7737e+06	241	1.72035e+06	241	1.87954e+06	241	1.82166e+06
	242	1.90768e+06	242	1.85478e+06	242	1.88924e+06	242	1.68095e+06	242	1.72861e+06	242	1.78955e+06	242	1.72269e+06	242	1.87103e+06	242	1.82905e+06
	243	1.90806e+06	243	1.86573e+06	243	1.88688e+06	243	1.68278e+06	243	1.75438e+06	243	1.7887e+06	243	1.70791e+06	243	1.8935e+06	243	1.81596e+06
	244	1.92398e+06	244	1.86416e+06	244	1.89746e+06	244	1.67769e+06	244	1.74206e+06	244	1.78606e+06	244	1.71747e+06	244	1.89959e+06	244	1.82593e+06
	245	1.9201e+06	245	1.86406e+06	245	1.8764e+06	245	1.68067e+06	245	1.74932e+06	245	1.79097e+06	245	1.71475e+06	245	1.88393e+06	245	1.81836e+06
	246	1.93731e+06	246	1.84938e+06	246	1.88651e+06	246	1.68203e+06	246	1.74846e+06	246	1.77161e+06	246	1.73604e+06	246	1.90148e+06	246	1.82475e+06
	247	1.91523e+06	247	1.8718e+06	247	1.88506e+06	247	1.68652e+06	247	1.74481e+06	247	1.75743e+06	247	1.74157e+06	247	1.90259e+06	247	1.83167e+06
	248	1.9097e+06	248	1.86129e+06	248	1.88504e+06	248	1.67873e+06	248	1.74062e+06	248	1.75878e+06	248	1.749e+06	248	1.89033e+06	248	1.81645e+06
	249	1.91394e+06	249	1.85718e+06	249	1.88099e+06	249	1.68273e+06	249	1.7484e+06	249	1.77087e+06	249	1.74782e+06	249	1.89568e+06	249	1.82795e+06
	250	1.92108e+06	250	1.85478e+06	250	1.89398e+06	250	1.67906e+06	250	1.74751e+06	250	1.7581e+06	250	1.74769e+06	250	1.89903e+06	250	1.82598e+06
	251	1.91392e+06	251	1.85827e+06	251	1.89191e+06	251	1.68216e+06	251	1.74008e+06	251	1.76463e+06	251	1.73835e+06	251	1.9073e+06	251	1.84004e+06
	252	1.92772e+06	252	1.86442e+06	252	1.87673e+06	252	1.68322e+06	252	1.74458e+06	252	1.76979e+06	252	1.72397e+06	252	1.89421e+06	252	1.82369e+06
	253	1.94262e+06	253	1.8618e+06	253	1.89362e+06	253	1.67917e+06	253	1.75171e+06	253	1.76348e+06	253	1.72668e+06	253	1.88877e+06	253	1.82105e+06
	254	1.92571e+06	254	1.86019e+06	254	1.89274e+06	254	1.67737e+06	254	1.74769e+06	254	1.76249e+06	254	1.71652e+06	254	1.8912e+06	254	1.82366e+06
	255	1.94126e+06	255	1.85798e+06	255	1.88643e+06	255	1.68616e+06	255	1.73349e+06	255	1.75716e+06	255	1.7197e+06	255	1.90425e+06	255	1.83413e+06
	256	1.94182e+06	256	1.86912e+06	256	1.88301e+06	256	1.68068e+06	256	1.71226e+06	256	1.77092e+06	256	1.73047e+06	256	1.90163e+06	256	1.82922e+06
	257	1.92935e+06	257	1.86256e+06	257	1.88723e+06	257	1.67784e+06	257	1.74138e+06	257	1.7617e+06	257	1.75048e+06	257	1.8992e+06	257	1.81977e+06
	258	1.91757e+06	258	1.85276e+06	258	1.8878e+06	258	1.67992e+06	258	1.73627e+06	258	1.7582e+06	258	1.72254e+06	258	1.89036e+06	258	1.81697e+06
	259	1.94428e+06	259	1.84985e+06	259	1.85978e+06	259	1.68144e+06	259	1.74113e+06	259	1.76313e+06	259	1.74387e+06	259	1.89513e+06	259	1.83388e+06
	260	1.93803e+06	260	1.83632e+06	260	1.86433e+06	260	1.682e+06	260	1.71547e+06	260	1.75345e+06	260	1.74249e+06	260	1.90041e+06	260	1.83267e+06
	261	1.94653e+06	261	1.82545e+06	261	1.87033e+06	261	1.69166e+06	261	1.71956e+06	261	1.74619e+06	261	1.75017e+06	261	1.90725e+06	261	1.82325e+06
	262	1.93851e+06	262	1.83657e+06	262	1.8689e+06	262	1.68073e+06	262	1.71567e+06	262	1.75807e+06	262	1.76075e+06	262	1.89685e+06	262	1.82914e+06
	263	1.92371e+06	263	1.86668e+06	263	1.88824e+06	263	1.68506e+06	263	1.71356e+06	263	1.76122e+06	263	1.75013e+06	263	1.88254e+06	263	1.82396e+06
	264	1.90631e+06	264	1.86342e+06	264	1.88548e+06	264	1.67702e+06	264	1.71069e+06	264	1.75735e+06	264	1.74812e+06	264	1.89939e+06	264	1.83131e+06
	265	1.92677e+06	265	1.85258e+06	265	1.8757e+06	265	1.68156e+06	265	1.71937e+06	265	1.76395e+06	265	1.75663e+06	265	1.89868e+06	265	1.82595e+06
	266	1.93745e+06	266	1.8566e+06	266	1.88874e+06	266	1.67958e+06	266	1.71149e+06	266	1.79246e+06	266	1.75292e+06	266	1.90077e+06	266	1.83559e+06
	267	1.91252e+06	267	1.85183e+06	267	1.89371e+06	267	1.68981e+06	267	1.71252e+06	267	1.79359e+06	267	1.75087e+06	267	1.88687e+06	267	1.83587e+06
	268	1.94493e+06	268	1.85088e+06	268	1.89505e+06	268	1.69157e+06	268	1.71326e+06	268	1.78882e+06	268	1.74156e+06	268	1.93074e+06	268	1.82717e+06
	269	1.93215e+06	269	1.85741e+06	269	1.88612e+06	269	1.68632e+06	269	1.71715e+06	269	1.77964e+06	269	1.72217e+06	269	1.90573e+06	269	1.8316e+06
	270	1.92878e+06	270	1.85924e+06	270	1.8858e+06	270	1.6905e+06	270	1.71306e+06	270	1.79181e+06	270	1.725e+06	270	1.88608e+06	270	1.82947e+06
	271	1.92313e+06	271	1.85595e+06	271	1.8822e+06	271	1.67707e+06	271	1.71858e+06	271	1.79435e+06	271	1.72474e+06	271	1.88552e+06	271	1.83023e+06
	272	1.94575e+06	272	1.86532e+06	272	1.89099e+06	272	1.69162e+06	272	1.70865e+06	272	1.78773e+06	272	1.72326e+06	272	1.90353e+06	272	1.83368e+06
	273	1.9561e+06	273	1.86042e+06	273	1.88217e+06	273	1.68776e+06	273	1.72267e+06	273	1.78715e+06	273	1.727e+06	273	1.90637e+06	273	1.82546e+06
	274	1.93481e+06	274	1.85691e+06	274	1.89072e+06	274	1.67722e+06	274	1.71415e+06	274	1.78804e+06	274	1.72481e+06	274	1.88971e+06	274	1.83242e+06
	275	1.9327e+06	275	1.8663e+06	275	1.88806e+06	275	1.68575e+06	275	1.71577e+06	275	1.79222e+06	275	1.72619e+06	275	1.89209e+06	275	1.83631e+06
	276	1.92934e+06	276	1.86457e+06	276	1.88916e+06	276	1.67905e+06	276	1.74244e+06	276	1.79299e+06	276	1.7243e+06	276	1.9048e+06	276	1.83525e+06
	277	1.92853e+06	277	1.86351e+06	277	1.88384e+06	277	1.67702e+06	277	1.74371e+06	277	1.7845e+06	277	1.71329e+06	277	1.90002e+06	277	1.82398e+06
	278	1.94637e+06	278	1.85116e+06	278	1.88413e+06	278	1.68296e+06	278	1.72564e+06	278	1.786e+06	278	1.71853e+06	278	1.89702e+06	278	1.83222e+06
	279	1.92002e+06	279	1.86166e+06	279	1.88602e+06	279	1.67851e+06	279	1.73586e+06	279	1.79018e+06	279	1.71852e+06	279	1.89445e+06	279	1.83012e+06
	280	1.93267e+06	280	1.86771e+06	280	1.86433e+06	280	1.67994e+06	280	1.73868e+06	280	1.77295e+06	280	1.73027e+06	280	1.9015e+06	280	1.83433e+06
	281	1.92763e+06	281	1.85882e+06	281	1.86118e+06	281	1.68952e+06	281	1.73939e+06	281	1.76163e+06	281	1.73689e+06	281	1.90113e+06	281	1.82418e+06
	282	1.92739e+06	282	1.85549e+06	282	1.86342e+06	282	1.67907e+06	282	1.73343e+06	282	1.76481e+06	282	1.74459e+06	282	1.89173e+06	282	1.83088e+06
	283	1.92856e+06	283	1.86732e+06	283	1.86552e+06	283	1.68568e+06	283	1.73956e+06	283	1.7662e+06	283	1.75316e+06	283	1.89433e+06	283	1.82857e+06
	284	1.91422e+06	284	1.8641e+06	284	1.86546e+06	284	1.69861e+06	284	1.74632e+06	284	1.7517e+06	284	1.74656e+06	284	1.89329e+06	284	1.82657e+06
	285	1.94475e+06	285	1.86059e+06	285	1.85309e+06	285	1.71597e+06	285	1.73737e+06	285	1.75813e+06	285	1.74687e+06	285	1.90366e+06	285	1.83579e+06
	286	1.94202e+06	286	1.85718e+06	286	1.85726e+06	286	1.72146e+06	286	1.73662e+06	286	1.7596e+06	286	1.74421e+06	286	1.88269e+06	286	1.8283e+06
	287	1.91724e+06	287	1.86196e+06	287	1.8562e+06	287	1.72211e+06	287	1.73613e+06	287	1.7658e+06	287	1.74483e+06	287	1.87999e+06	287	1.82971e+06
	288	1.93055e+06	288	1.86245e+06	288	1.85798e+06	288	1.70576e+06	288	1.73621e+06	288	1.78777e+06	288	1.73421e+06	288	1.88923e+06	288	1.83149e+06
	289	1.94803e+06	289	1.85623e+06	289	1.86861e+06	289	1.71982e+06	289	1.7442e+06	289	1.79105e+06	289	1.74789e+06	289	1.9052e+06	289	1.83342e+06
	290	1.92219e+06	290	1.83924e+06	290	1.86182e+06	290	1.72179e+06	290	1.7352e+06	290	1.76689e+06	290	1.7453e+06	290	1.90777e+06	290	1.81749e+06
	291	1.93492e+06	291	1.83522e+06	291	1.85615e+06	291	1.71031e+06	291	1.73557e+06	291	1.76654e+06	291	1.75442e+06	291	1.8901e+06	291	1.8065e+06
	292	1.91272e+06	292	1.83918e+06	292	1.85966e+06	292	1.71101e+06	292	1.7201e+06	292	1.76552e+06	292	1.75509e+06	292	1.89331e+06	292	1.80323e+06
	293	1.91576e+06	293	1.83364e+06	293	1.85937e+06	293	1.68589e+06	293	1.73702e+06	293	1.78771e+06	293	1.73774e+06	293	1.89541e+06	293	1.82906e+06
	294	1.91434e+06	294	1.83508e+06	294	1.84657e+06	294	1.69703e+06	294	1.74254e+06	294	1.78849e+06	294	1.74673e+06	294	1.89909e+06	294	1.81919e+06
	295	1.93152e+06	295	1.83572e+06	295	1.85651e+06	295	1.68982e+06	295	1.73861e+06	295	1.77923e+06	295	1.74038e+06	295	1.89074e+06	295	1.8184e+06
	296	1.91416e+06	296	1.8434e+06	296	1.85977e+06	296	1.67959e+06	296	1.73933e+06	296	1.79217e+06	296	1.74397e+06	296	1.89569e+06	296	1.83617e+06
	297	1.93047e+06	297	1.83858e+06	297	1.86644e+06	297	1.68253e+06	297	1.74287e+06	297	1.78057e+06	297	1.74559e+06	297	1.90144e+06	297	1.83409e+06
	298	1.93999e+06	298	1.83276e+06	298	1.85702e+06	298	1.68164e+06	298	1.73425e+06	298	1.78652e+06	298	1.75329e+06	298	1.9009e+06	298	1.81406e+06
	299	1.92739e+06	299	1.83986e+06	299	1.85444e+06	299	1.67944e+06	299	1.74603e+06	299	1.77722e+06	299	1.73686e+06	299	1.88934e+06	299	1.82488e+06
	300	1.91914e+06	300	1.84411e+06	300	1.85806e+06	300	1.71438e+06	300	1.74134e+06	300	1.79154e+06	300	1.74317e+06	300	1.9004e+06	300	1.83136e+06
	301	1.91303e+06	301	1.84202e+06	301	1.86466e+06	301	1.7113e+06	301	1.73035e+06	301	1.78909e+06	301	1.74709e+06	301	1.88836e+06	301	1.82825e+06
	302	1.91412e+06	302	1.84738e+06	302	1.87268e+06	302	1.70972e+06	302	1.73921e+06	302	1.77509e+06	302	1.74951e+06	302	1.90091e+06	302	1.82954e+06
	303	1.91517e+06	303	1.81765e+06	303	1.88736e+06	303	1.67691e+06	303	1.7432e+06	303	1.77512e+06	303	1.73922e+06	303	1.88792e+06	303	1.82028e+06
	304	1.91205e+06	304	1.83999e+06	304	1.89185e+06	304	1.6883e+06	304	1.73806e+06	304	1.79109e+06	304	1.73788e+06	304	1.89564e+06	304	1.82598e+06
	305	1.94374e+06	305	1.8667e+06	305	1.86872e+06	305	1.70151e+06	305	1.74203e+06	305	1.78573e+06	305	1.73817e+06	305	1.89963e+06	305	1.82495e+06
	306	1.93411e+06	306	1.84443e+06	306	1.85813e+06	306	1.71086e+06	306	1.73625e+06	306	1.77803e+06	306	1.74786e+06	306	1.90236e+06	306	1.81639e+06
	307	1.94598e+06	307	1.8344e+06	307	1.85944e+06	307	1.71597e+06	307	1.7382e+06	307	1.78122e+06	307	1.73269e+06	307	1.8863e+06	307	1.82415e+06
	308	1.91651e+06	308	1.86878e+06	308	1.85337e+06	308	1.69435e+06	308	1.74314e+06	308	1.79183e+06	308	1.74157e+06	308	1.90551e+06	308	1.81978e+06
	309	1.94138e+06	309	1.86628e+06	309	1.8587e+06	309	1.68229e+06	309	1.73651e+06	309	1.78012e+06	309	1.74141e+06	309	1.89734e+06	309	1.82629e+06
	310	1.91876e+06	310	1.85678e+06	310	1.85307e+06	310	1.69294e+06	310	1.73462e+06	310	1.78114e+06	310	1.74081e+06	310	1.86697e+06	310	1.83215e+06
	311	1.91854e+06	311	1.86642e+06	311	1.86044e+06	311	1.67818e+06	311	1.737e+06	311	1.78113e+06	311	1.7338e+06	311	1.8678e+06	311	1.82182e+06
	312	1.91673e+06	312	1.87305e+06	312	1.85494e+06	312	1.68269e+06	312	1.72139e+06	312	1.78985e+06	312	1.73652e+06	312	1.89949e+06	312	1.82356e+06
	313	1.91529e+06	313	1.86216e+06	313	1.86214e+06	313	1.68537e+06	313	1.71223e+06	313	1.78059e+06	313	1.73351e+06	313	1.89675e+06	313	1.82475e+06
	314	1.93208e+06	314	1.85794e+06	314	1.85076e+06	314	1.68424e+06	314	1.71034e+06	314	1.78119e+06	314	1.74104e+06	314	1.89885e+06	314	1.82862e+06
	315	1.91695e+06	315	1.83747e+06	315	1.84876e+06	315	1.6869e+06	315	1.71015e+06	315	1.78682e+06	315	1.72399e+06	315	1.90008e+06	315	1.81563e+06
	316	1.91285e+06	316	1.83476e+06	316	1.85214e+06	316	1.68155e+06	316	1.71134e+06	316	1.79454e+06	316	1.73337e+06	316	1.90406e+06	316	1.82082e+06
	317	1.9269e+06	317	1.86173e+06	317	1.85764e+06	317	1.67065e+06	317	1.71113e+06	317	1.77418e+06	317	1.73808e+06	317	1.90133e+06	317	1.81932e+06
	318	1.91442e+06	318	1.85061e+06	318	1.8617e+06	318	1.67523e+06	318	1.71178e+06	318	1.78747e+06	318	1.73602e+06	318	1.89535e+06	318	1.80367e+06
	319	1.93004e+06	319	1.86901e+06	319	1.86765e+06	319	1.67724e+06	319	1.71921e+06	319	1.78982e+06	319	1.73244e+06	319	1.90243e+06	319	1.82108e+06
	320	1.92533e+06	320	1.87551e+06	320	1.86467e+06	320	1.68257e+06	320	1.71572e+06	320	1.78768e+06	320	1.72391e+06	320	1.87097e+06	320	1.83364e+06
	321	1.93047e+06	321	1.8619e+06	321	1.84855e+06	321	1.67047e+06	321	1.70864e+06	321	1.77633e+06	321	1.74229e+06	321	1.86486e+06	321	1.81993e+06
	322	1.91726e+06	322	1.86307e+06	322	1.86383e+06	322	1.67616e+06	322	1.71606e+06	322	1.79049e+06	322	1.7407e+06	322	1.86921e+06	322	1.81423e+06
	323	1.92656e+06	323	1.85582e+06	323	1.86403e+06	323	1.67996e+06	323	1.70319e+06	323	1.77954e+06	323	1.72395e+06	323	1.8683e+06	323	1.81369e+06
	324	1.94231e+06	324	1.87426e+06	324	1.87913e+06	324	1.67264e+06	324	1.71602e+06	324	1.78638e+06	324	1.73388e+06	324	1.86284e+06	324	1.80915e+06
	325	1.93124e+06	325	1.85896e+06	325	1.89093e+06	325	1.67665e+06	325	1.71602e+06	325	1.77609e+06	325	1.71083e+06	325	1.87306e+06	325	1.79368e+06
	326	1.93485e+06	326	1.86322e+06	326	1.891e+06	326	1.67713e+06	326	1.71499e+06	326	1.77202e+06	326	1.70341e+06	326	1.89496e+06	326	1.80704e+06
	327	1.94489e+06	327	1.85971e+06	327	1.89414e+06	327	1.6804e+06	327	1.72022e+06	327	1.75985e+06	327	1.70476e+06	327	1.89284e+06	327	1.81663e+06
	328	1.94265e+06	328	1.85929e+06	328	1.88313e+06	328	1.69213e+06	328	1.74306e+06	328	1.76328e+06	328	1.7011e+06	328	1.89859e+06	328	1.82519e+06
	329	1.91893e+06	329	1.86316e+06	329	1.88583e+06	329	1.6721e+06	329	1.74399e+06	329	1.78521e+06	329	1.70186e+06	329	1.90733e+06	329	1.82199e+06
	330	1.92198e+06	330	1.86085e+06	330	1.88845e+06	330	1.67725e+06	330	1.74189e+06	330	1.78205e+06	330	1.71638e+06	330	1.87582e+06	330	1.81205e+06
	331	1.92541e+06	331	1.86437e+06	331	1.89409e+06	331	1.67772e+06	331	1.73311e+06	331	1.77179e+06	331	1.72416e+06	331	1.86142e+06	331	1.79289e+06
	332	1.92141e+06	332	1.86477e+06	332	1.89552e+06	332	1.68461e+06	332	1.73998e+06	332	1.7894e+06	332	1.72458e+06	332	1.87711e+06	332	1.79216e+06
	333	1.93789e+06	333	1.85772e+06	333	1.88321e+06	333	1.68484e+06	333	1.7411e+06	333	1.78415e+06	333	1.73348e+06	333	1.87299e+06	333	1.81513e+06
	334	1.9171e+06	334	1.86685e+06	334	1.87869e+06	334	1.67809e+06	334	1.74525e+06	334	1.77688e+06	334	1.71948e+06	334	1.90113e+06	334	1.82167e+06
	335	1.91601e+06	335	1.86228e+06	335	1.89481e+06	335	1.68214e+06	335	1.7462e+06	335	1.78109e+06	335	1.73107e+06	335	1.89955e+06	335	1.81945e+06
	336	1.92786e+06	336	1.87146e+06	336	1.88954e+06	336	1.67803e+06	336	1.73224e+06	336	1.78688e+06	336	1.73298e+06	336	1.89444e+06	336	1.80953e+06
	337	1.94486e+06	337	1.86267e+06	337	1.88796e+06	337	1.67577e+06	337	1.74173e+06	337	1.79185e+06	337	1.71591e+06	337	1.90059e+06	337	1.80988e+06
	338	1.92049e+06	338	1.86044e+06	338	1.87823e+06	338	1.6749e+06	338	1.73613e+06	338	1.7806e+06	338	1.72101e+06	338	1.90314e+06	338	1.81231e+06
	339	1.93612e+06	339	1.84608e+06	339	1.88222e+06	339	1.67018e+06	339	1.74278e+06	339	1.7806e+06	339	1.72409e+06	339	1.90728e+06	339	1.82334e+06
	340	1.94324e+06	340	1.83208e+06	340	1.89379e+06	340	1.68707e+06	340	1.73448e+06	340	1.78656e+06	340	1.73388e+06	340	1.87284e+06	340	1.82198e+06
	341	1.92782e+06	341	1.83236e+06	341	1.89464e+06	341	1.6896e+06	341	1.73287e+06	341	1.7831e+06	341	1.71941e+06	341	1.87061e+06	341	1.82472e+06
	342	1.934e+06	342	1.83785e+06	342	1.88361e+06	342	1.68624e+06	342	1.74173e+06	342	1.78889e+06	342	1.71886e+06	342	1.87131e+06	342	1.8111e+06
	343	1.92971e+06	343	1.86039e+06	343	1.89452e+06	343	1.6851e+06	343	1.72164e+06	343	1.78037e+06	343	1.73195e+06	343	1.87736e+06	343	1.81485e+06
	344	1.92141e+06	344	1.86374e+06	344	1.88333e+06	344	1.67491e+06	344	1.71299e+06	344	1.78923e+06	344	1.72592e+06	344	1.89417e+06	344	1.81496e+06
	345	1.94471e+06	345	1.86221e+06	345	1.89411e+06	345	1.67989e+06	345	1.71585e+06	345	1.79331e+06	345	1.7219e+06	345	1.89612e+06	345	1.81273e+06
	346	1.91156e+06	346	1.85855e+06	346	1.87851e+06	346	1.68394e+06	346	1.71059e+06	346	1.79118e+06	346	1.73368e+06	346	1.89769e+06	346	1.81771e+06
	347	1.91663e+06	347	1.86826e+06	347	1.85867e+06	347	1.68521e+06	347	1.71558e+06	347	1.78405e+06	347	1.73025e+06	347	1.92336e+06	347	1.80552e+06
	348	1.91404e+06	348	1.85887e+06	348	1.86522e+06	348	1.68223e+06	348	1.71622e+06	348	1.79033e+06	348	1.71724e+06	348	1.89382e+06	348	1.81781e+06
	349	1.91222e+06	349	1.86603e+06	349	1.85773e+06	349	1.67488e+06	349	1.71136e+06	349	1.78285e+06	349	1.72532e+06	349	1.89606e+06	349	1.81996e+06
	350	1.91008e+06	350	1.86155e+06	350	1.86482e+06	350	1.6903e+06	350	1.70358e+06	350	1.78275e+06	350	1.72129e+06	350	1.8976e+06	350	1.82057e+06
	351	1.92192e+06	351	1.86489e+06	351	1.83048e+06	351	1.69478e+06	351	1.70408e+06	351	1.7825e+06	351	1.72563e+06	351	1.90288e+06	351	1.81428e+06
	352	1.94643e+06	352	1.8067e+06	352	1.83266e+06	352	1.68784e+06	352	1.74248e+06	352	1.73372e+06	352	1.71508e+06	352	1.8969e+06	352	1.77105e+06
	353	1.91961e+06	353	1.81345e+06	353	1.8429e+06	353	1.68358e+06	353	1.72872e+06	353	1.72792e+06	353	1.70795e+06	353	1.90098e+06	353	1.7647e+06
	354	1.93663e+06	354	1.82257e+06	354	1.85289e+06	354	1.68339e+06	354	1.74687e+06	354	1.7273e+06	354	1.70979e+06	354	1.9032e+06	354	1.76608e+06
	355	1.9053e+06	355	1.82427e+06	355	1.86304e+06	355	1.68338e+06	355	1.74086e+06	355	1.72613e+06	355	1.72037e+06	355	1.8764e+06	355	1.76617e+06
	356	1.90929e+06	356	1.82671e+06	356	1.85952e+06	356	1.68251e+06	356	1.74483e+06	356	1.73176e+06	356	1.72285e+06	356	1.90454e+06	356	1.7582e+06
	357	1.9117e+06	357	1.8396e+06	357	1.86193e+06	357	1.69024e+06	357	1.74778e+06	357	1.72651e+06	357	1.70998e+06	357	1.90972e+06	357	1.76993e+06
	358	1.8981e+06	358	1.84589e+06	358	1.86877e+06	358	1.69375e+06	358	1.75178e+06	358	1.72604e+06	358	1.7227e+06	358	1.90315e+06	358	1.76798e+06
	359	1.92904e+06	359	1.84932e+06	359	1.87436e+06	359	1.68989e+06	359	1.74061e+06	359	1.71945e+06	359	1.72613e+06	359	1.90677e+06	359	1.7677e+06
	360	1.91073e+06	360	1.85012e+06	360	1.86572e+06	360	1.69663e+06	360	1.73913e+06	360	1.72421e+06	360	1.72546e+06	360	1.91542e+06	360	1.76634e+06
	361	1.90206e+06	361	1.84943e+06	361	1.87013e+06	361	1.6926e+06	361	1.7518e+06	361	1.72766e+06	361	1.71578e+06	361	1.91675e+06	361	1.76321e+06
	362	1.9101e+06	362	1.86184e+06	362	1.88238e+06	362	1.69017e+06	362	1.74974e+06	362	1.72567e+06	362	1.71672e+06	362	1.90677e+06	362	1.76652e+06
	363	1.93053e+06	363	1.84293e+06	363	1.88718e+06	363	1.68454e+06	363	1.73926e+06	363	1.75427e+06	363	1.71923e+06	363	1.91088e+06	363	1.76055e+06
	364	1.91453e+06	364	1.85515e+06	364	1.8632e+06	364	1.68173e+06	364	1.73965e+06	364	1.76319e+06	364	1.71918e+06	364	1.90893e+06	364	1.76976e+06
	365	1.91947e+06	365	1.84177e+06	365	1.86094e+06	365	1.68067e+06	365	1.73525e+06	365	1.75164e+06	365	1.71609e+06	365	1.9112e+06	365	1.76768e+06
	366	1.90729e+06	366	1.83138e+06	366	1.86013e+06	366	1.67979e+06	366	1.73606e+06	366	1.75522e+06	366	1.72084e+06	366	1.90828e+06	366	1.77472e+06
	367	1.91029e+06	367	1.83476e+06	367	1.8821e+06	367	1.68174e+06	367	1.73566e+06	367	1.75086e+06	367	1.69924e+06	367	1.90491e+06	367	1.76056e+06
	368	1.91967e+06	368	1.83904e+06	368	1.88295e+06	368	1.68063e+06	368	1.74303e+06	368	1.75667e+06	368	1.69143e+06	368	1.88612e+06	368	1.75403e+06
	369	1.92589e+06	369	1.83546e+06	369	1.88482e+06	369	1.69429e+06	369	1.75163e+06	369	1.74264e+06	369	1.6949e+06	369	1.91128e+06	369	1.77148e+06
	370	1.92255e+06	370	1.83396e+06	370	1.88127e+06	370	1.69361e+06	370	1.74821e+06	370	1.75163e+06	370	1.69173e+06	370	1.89768e+06	370	1.77274e+06
	371	1.92568e+06	371	1.8337e+06	371	1.89188e+06	371	1.69319e+06	371	1.74965e+06	371	1.75172e+06	371	1.69713e+06	371	1.90255e+06	371	1.75876e+06
	372	1.93465e+06	372	1.8283e+06	372	1.88085e+06	372	1.69363e+06	372	1.74708e+06	372	1.74822e+06	372	1.69576e+06	372	1.91065e+06	372	1.76278e+06
	373	1.93111e+06	373	1.83206e+06	373	1.88242e+06	373	1.68857e+06	373	1.74745e+06	373	1.75445e+06	373	1.7167e+06	373	1.9152e+06	373	1.76235e+06
	374	1.92631e+06	374	1.84199e+06	374	1.89051e+06	374	1.70236e+06	374	1.74348e+06	374	1.75585e+06	374	1.71078e+06	374	1.8994e+06	374	1.77216e+06
	375	1.91428e+06	375	1.86465e+06	375	1.88844e+06	375	1.68905e+06	375	1.74612e+06	375	1.74447e+06	375	1.72777e+06	375	1.90473e+06	375	1.75496e+06
	376	1.90042e+06	376	1.85844e+06	376	1.88511e+06	376	1.70062e+06	376	1.74898e+06	376	1.75778e+06	376	1.71995e+06	376	1.91346e+06	376	1.76338e+06
	377	1.92441e+06	377	1.8685e+06	377	1.87575e+06	377	1.68796e+06	377	1.75462e+06	377	1.75335e+06	377	1.71177e+06	377	1.90352e+06	377	1.75782e+06
	378	1.91419e+06	378	1.85563e+06	378	1.87088e+06	378	1.68658e+06	378	1.74064e+06	378	1.76435e+06	378	1.71223e+06	378	1.90611e+06	378	1.77092e+06
	379	1.94594e+06	379	1.87151e+06	379	1.883e+06	379	1.69144e+06	379	1.72297e+06	379	1.75682e+06	379	1.71968e+06	379	1.90197e+06	379	1.76561e+06
	380	1.92571e+06	380	1.86798e+06	380	1.88108e+06	380	1.69116e+06	380	1.72347e+06	380	1.74721e+06	380	1.72843e+06	380	1.91195e+06	380	1.7686e+06
	381	1.91666e+06	381	1.85536e+06	381	1.87872e+06	381	1.69033e+06	381	1.72336e+06	381	1.74565e+06	381	1.71476e+06	381	1.8952e+06	381	1.75952e+06
	382	1.91828e+06	382	1.86611e+06	382	1.88193e+06	382	1.69993e+06	382	1.71784e+06	382	1.76042e+06	382	1.71418e+06	382	1.90265e+06	382	1.75973e+06
	383	1.92386e+06	383	1.85976e+06	383	1.88527e+06	383	1.69522e+06	383	1.72732e+06	383	1.75337e+06	383	1.71579e+06	383	1.90796e+06	383	1.76014e+06
	384	1.92877e+06	384	1.86509e+06	384	1.87983e+06	384	1.69111e+06	384	1.72078e+06	384	1.7596e+06	384	1.71836e+06	384	1.91328e+06	384	1.76917e+06
	385	1.91057e+06	385	1.86271e+06	385	1.87503e+06	385	1.69273e+06	385	1.74209e+06	385	1.7514e+06	385	1.71339e+06	385	1.90309e+06	385	1.75671e+06
	386	1.9156e+06	386	1.8676e+06	386	1.87551e+06	386	1.71064e+06	386	1.74127e+06	386	1.75158e+06	386	1.72465e+06	386	1.90595e+06	386	1.75748e+06
	387	1.92045e+06	387	1.8662e+06	387	1.87865e+06	387	1.69072e+06	387	1.74263e+06	387	1.74936e+06	387	1.72141e+06	387	1.9122e+06	387	1.7563e+06
	388	1.9241e+06	388	1.86499e+06	388	1.87966e+06	388	1.72604e+06	388	1.73308e+06	388	1.7677e+06	388	1.71253e+06	388	1.92015e+06	388	1.76367e+06
	389	1.91285e+06	389	1.8555e+06	389	1.85621e+06	389	1.69985e+06	389	1.74464e+06	389	1.74988e+06	389	1.7201e+06	389	1.90798e+06	389	1.76598e+06
	390	1.90429e+06	390	1.87248e+06	390	1.85e+06	390	1.69671e+06	390	1.74731e+06	390	1.73307e+06	390	1.72005e+06	390	1.91707e+06	390	1.75658e+06
	391	1.91379e+06	391	1.86771e+06	391	1.86064e+06	391	1.69352e+06	391	1.73036e+06	391	1.73181e+06	391	1.71422e+06	391	1.923e+06	391	1.75362e+06
	392	1.90145e+06	392	1.87167e+06	392	1.88177e+06	392	1.69394e+06	392	1.74077e+06	392	1.74065e+06	392	1.71134e+06	392	1.91946e+06	392	1.75875e+06
	393	1.89805e+06	393	1.86997e+06	393	1.88548e+06	393	1.69025e+06	393	1.74641e+06	393	1.73865e+06	393	1.72108e+06	393	1.90302e+06	393	1.759e+06
	394	1.8962e+06	394	1.87034e+06	394	1.87103e+06	394	1.70013e+06	394	1.72817e+06	394	1.73387e+06	394	1.72512e+06	394	1.91885e+06	394	1.76091e+06
	395	1.91597e+06	395	1.87713e+06	395	1.88696e+06	395	1.69441e+06	395	1.72043e+06	395	1.73683e+06	395	1.7228e+06	395	1.91206e+06	395	1.76628e+06
	396	1.90187e+06	396	1.87505e+06	396	1.87642e+06	396	1.72102e+06	396	1.7179e+06	396	1.74151e+06	396	1.70946e+06	396	1.90513e+06	396	1.76067e+06
	397	1.93707e+06	397	1.86074e+06	397	1.88885e+06	397	1.70614e+06	397	1.71759e+06	397	1.743e+06	397	1.68757e+06	397	1.88291e+06	397	1.7557e+06
	398	1.91346e+06	398	1.88001e+06	398	1.87151e+06	398	1.69854e+06	398	1.71678e+06	398	1.73422e+06	398	1.69648e+06	398	1.88871e+06	398	1.75583e+06
	399	1.9061e+06	399	1.88155e+06	399	1.88065e+06	399	1.71686e+06	399	1.72126e+06	399	1.7459e+06	399	1.68959e+06	399	1.88091e+06	399	1.76066e+06
	400	1.90854e+06	400	1.86039e+06	400	1.88865e+06	400	1.72225e+06	400	1.71686e+06	400	1.74163e+06	400	1.68993e+06	400	1.9145e+06	400	1.75324e+06
	401	1.93322e+06	401	1.87798e+06	401	1.88264e+06	401	1.72652e+06	401	1.70981e+06	401	1.74242e+06	401	1.69622e+06	401	1.91309e+06	401	1.76099e+06
	402	1.92434e+06	402	1.87104e+06	402	1.87831e+06	402	1.72853e+06	402	1.72008e+06	402	1.7442e+06	402	1.69044e+06	402	1.91159e+06	402	1.75378e+06
	403	1.90629e+06	403	1.87838e+06	403	1.88311e+06	403	1.72752e+06	403	1.73014e+06	403	1.74133e+06	403	1.69499e+06	403	1.91371e+06	403	1.75669e+06
	404	1.91217e+06	404	1.86422e+06	404	1.86913e+06	404	1.71931e+06	404	1.72675e+06	404	1.74099e+06	404	1.69329e+06	404	1.90634e+06	404	1.75738e+06
	405	1.89509e+06	405	1.87518e+06	405	1.85559e+06	405	1.72235e+06	405	1.71631e+06	405	1.7662e+06	405	1.68901e+06	405	1.91311e+06	405	1.75856e+06
	406	1.92021e+06	406	1.88636e+06	406	1.86114e+06	406	1.72364e+06	406	1.72314e+06	406	1.76373e+06	406	1.68336e+06	406	1.90315e+06	406	1.76114e+06
	407	1.90963e+06	407	1.86953e+06	407	1.88935e+06	407	1.72581e+06	407	1.72284e+06	407	1.76368e+06	407	1.68615e+06	407	1.91012e+06	407	1.74457e+06
	408	1.93322e+06	408	1.87957e+06	408	1.88685e+06	408	1.72903e+06	408	1.72782e+06	408	1.76943e+06	408	1.6858e+06	408	1.91557e+06	408	1.75326e+06
	409	1.91056e+06	409	1.88267e+06	409	1.88624e+06	409	1.72593e+06	409	1.72735e+06	409	1.77072e+06	409	1.68755e+06	409	1.88956e+06	409	1.74822e+06
	410	1.91146e+06	410	1.88033e+06	410	1.87513e+06	410	1.72262e+06	410	1.72449e+06	410	1.76222e+06	410	1.68366e+06	410	1.88548e+06	410	1.76216e+06
	411	1.90297e+06	411	1.87721e+06	411	1.89221e+06	411	1.72698e+06	411	1.72217e+06	411	1.75986e+06	411	1.68817e+06	411	1.88637e+06	411	1.75048e+06
	412	1.90419e+06	412	1.87956e+06	412	1.88829e+06	412	1.72392e+06	412	1.72083e+06	412	1.76686e+06	412	1.69032e+06	412	1.89089e+06	412	1.74419e+06
	413	1.91043e+06	413	1.84883e+06	413	1.89244e+06	413	1.72788e+06	413	1.72723e+06	413	1.77047e+06	413	1.68873e+06	413	1.88437e+06	413	1.75775e+06
	414	1.90815e+06	414	1.86101e+06	414	1.8798e+06	414	1.71489e+06	414	1.7227e+06	414	1.76287e+06	414	1.68162e+06	414	1.88496e+06	414	1.76018e+06
	415	1.93573e+06	415	1.84584e+06	415	1.88528e+06	415	1.72251e+06	415	1.72192e+06	415	1.75902e+06	415	1.68778e+06	415	1.88754e+06	415	1.75302e+06
	416	1.90728e+06	416	1.84389e+06	416	1.86162e+06	416	1.72382e+06	416	1.72427e+06	416	1.76769e+06	416	1.69202e+06	416	1.87666e+06	416	1.75597e+06
	417	1.91051e+06	417	1.84329e+06	417	1.85885e+06	417	1.73287e+06	417	1.72038e+06	417	1.76851e+06	417	1.69109e+06	417	1.89122e+06	417	1.73692e+06
	418	1.90111e+06	418	1.85711e+06	418	1.85287e+06	418	1.71791e+06	418	1.72782e+06	418	1.75983e+06	418	1.7095e+06	418	1.88864e+06	418	1.73459e+06
	419	1.91027e+06	419	1.84666e+06	419	1.85301e+06	419	1.71663e+06	419	1.72721e+06	419	1.76532e+06	419	1.71027e+06	419	1.88473e+06	419	1.73246e+06
	420	1.91111e+06	420	1.85909e+06	420	1.8553e+06	420	1.71831e+06	420	1.72355e+06	420	1.77659e+06	420	1.71409e+06	420	1.88642e+06	420	1.72989e+06
	421	1.9257e+06	421	1.85161e+06	421	1.86047e+06	421	1.72512e+06	421	1.73356e+06	421	1.76363e+06	421	1.71182e+06	421	1.87791e+06	421	1.72871e+06
	422	1.92856e+06	422	1.86144e+06	422	1.85249e+06	422	1.7175e+06	422	1.72285e+06	422	1.76241e+06	422	1.6925e+06	422	1.8914e+06	422	1.73492e+06
	423	1.90997e+06	423	1.87274e+06	423	1.86649e+06	423	1.7254e+06	423	1.7533e+06	423	1.74576e+06	423	1.71221e+06	423	1.91665e+06	423	1.74716e+06
	424	1.92202e+06	424	1.88008e+06	424	1.87273e+06	424	1.72917e+06	424	1.75656e+06	424	1.76061e+06	424	1.71609e+06	424	1.8914e+06	424	1.75616e+06
	425	1.91408e+06	425	1.88335e+06	425	1.88449e+06	425	1.71855e+06	425	1.75142e+06	425	1.76669e+06	425	1.69402e+06	425	1.89883e+06	425	1.75393e+06
	426	1.92902e+06	426	1.87058e+06	426	1.88083e+06	426	1.71781e+06	426	1.74634e+06	426	1.75566e+06	426	1.6815e+06	426	1.91584e+06	426	1.75725e+06
	427	1.90465e+06	427	1.87004e+06	427	1.87152e+06	427	1.7278e+06	427	1.75471e+06	427	1.76084e+06	427	1.68677e+06	427	1.91372e+06	427	1.74794e+06
	428	1.9223e+06	428	1.8746e+06	428	1.87428e+06	428	1.72144e+06	428	1.75456e+06	428	1.76949e+06	428	1.69355e+06	428	1.91678e+06	428	1.75943e+06
	429	1.93567e+06	429	1.88284e+06	429	1.88069e+06	429	1.7219e+06	429	1.74576e+06	429	1.75594e+06	429	1.70799e+06	429	1.90472e+06	429	1.75205e+06
	430	1.89899e+06	430	1.8757e+06	430	1.8879e+06	430	1.71899e+06	430	1.74766e+06	430	1.76065e+06	430	1.71228e+06	430	1.89963e+06	430	1.7598e+06
	431	1.9049e+06	431	1.85231e+06	431	1.87581e+06	431	1.72869e+06	431	1.75657e+06	431	1.76705e+06	431	1.70871e+06	431	1.91704e+06	431	1.75341e+06
	432	1.91241e+06	432	1.87707e+06	432	1.88044e+06	432	1.71429e+06	432	1.75026e+06	432	1.76236e+06	432	1.70363e+06	432	1.91826e+06	432	1.75413e+06
	433	1.91469e+06	433	1.87314e+06	433	1.88574e+06	433	1.71673e+06	433	1.728e+06	433	1.76167e+06	433	1.70519e+06	433	1.90611e+06	433	1.75384e+06
	434	1.91452e+06	434	1.87093e+06	434	1.88493e+06	434	1.72188e+06	434	1.71726e+06	434	1.76055e+06	434	1.70827e+06	434	1.89906e+06	434	1.7484e+06
	435	1.90071e+06	435	1.879e+06	435	1.87062e+06	435	1.72971e+06	435	1.72892e+06	435	1.74169e+06	435	1.70877e+06	435	1.90952e+06	435	1.74434e+06
	436	1.90912e+06	436	1.88225e+06	436	1.87427e+06	436	1.71521e+06	436	1.72389e+06	436	1.74728e+06	436	1.70299e+06	436	1.91661e+06	436	1.75591e+06
	437	1.90214e+06	437	1.8761e+06	437	1.8761e+06	437	1.72212e+06	437	1.71799e+06	437	1.73979e+06	437	1.69476e+06	437	1.90926e+06	437	1.75793e+06
	438	1.91832e+06	438	1.86996e+06	438	1.87829e+06	438	1.70107e+06	438	1.71992e+06	438	1.76128e+06	438	1.7091e+06	438	1.9069e+06	438	1.75001e+06
	439	1.91449e+06	439	1.87238e+06	439	1.87685e+06	439	1.70588e+06	439	1.72009e+06	439	1.75511e+06	439	1.71203e+06	439	1.91478e+06	439	1.75227e+06
	440	1.93183e+06	440	1.88241e+06	440	1.87914e+06	440	1.69528e+06	440	1.71632e+06	440	1.75993e+06	440	1.69217e+06	440	1.92055e+06	440	1.74433e+06
	441	1.91872e+06	441	1.86341e+06	441	1.87565e+06	441	1.68897e+06	441	1.71738e+06	441	1.76895e+06	441	1.70573e+06	441	1.90423e+06	441	1.75913e+06
	442	1.93194e+06	442	1.87845e+06	442	1.88536e+06	442	1.68819e+06	442	1.72092e+06	442	1.76458e+06	442	1.70287e+06	442	1.91167e+06	442	1.75606e+06
	443	1.91061e+06	443	1.87072e+06	443	1.87256e+06	443	1.69445e+06	443	1.71891e+06	443	1.74913e+06	443	1.69938e+06	443	1.92206e+06	443	1.75204e+06
	444	1.90771e+06	444	1.85219e+06	444	1.87446e+06	444	1.69996e+06	444	1.72229e+06	444	1.76662e+06	444	1.69546e+06	444	1.91296e+06	444	1.76115e+06
	445	1.92101e+06	445	1.84016e+06	445	1.88147e+06	445	1.69269e+06	445	1.71883e+06	445	1.75633e+06	445	1.6928e+06	445	1.91544e+06	445	1.75406e+06
	446	1.90831e+06	446	1.84149e+06	446	1.8727e+06	446	1.69175e+06	446	1.7255e+06	446	1.76285e+06	446	1.69967e+06	446	1.9027e+06	446	1.75096e+06
	447	1.92579e+06	447	1.84541e+06	447	1.88176e+06	447	1.6946e+06	447	1.71807e+06	447	1.76207e+06	447	1.68857e+06	447	1.91361e+06	447	1.74832e+06
	448	1.90988e+06	448	1.84768e+06	448	1.88551e+06	448	1.68512e+06	448	1.72396e+06	448	1.75907e+06	448	1.70063e+06	448	1.91158e+06	448	1.75333e+06
	449	1.9215e+06	449	1.83861e+06	449	1.85249e+06	449	1.69392e+06	449	1.72212e+06	449	1.76819e+06	449	1.69752e+06	449	1.91171e+06	449	1.74555e+06
	450	1.90717e+06	450	1.83719e+06	450	1.87702e+06	450	1.69022e+06	450	1.72068e+06	450	1.75743e+06	450	1.70507e+06	450	1.91429e+06	450	1.75717e+06
	451	1.92722e+06	451	1.83724e+06	451	1.88897e+06	451	1.68363e+06	451	1.71788e+06	451	1.75505e+06	451	1.6951e+06	451	1.90799e+06	451	1.75192e+06
															452	1.91212e+06	452	1.75012e+06
															453	1.8863e+06	453	1.75328e+06
															454	1.88409e+06	454	1.75583e+06
															455	1.88486e+06	455	1.74446e+06
															456	1.89156e+06	456	1.74851e+06
															457	1.89167e+06	457	1.75864e+06
															458	1.88765e+06	458	1.75825e+06
															459	1.89161e+06	459	1.75069e+06
															460	1.8875e+06	460	1.74859e+06
															461	1.88761e+06	461	1.75147e+06
															462	1.89167e+06	462	1.75666e+06
															463	1.89915e+06	463	1.7439e+06
															464	1.89379e+06	464	1.75007e+06
															465	1.89332e+06	465	1.75008e+06
															466	1.88692e+06	466	1.75762e+06
																	467	1.74904e+06
																	468	1.7473e+06
																	469	1.76312e+06
																	470	1.75996e+06
																	471	1.75032e+06
																	472	1.75153e+06
																	473	1.75049e+06
																	474	1.7606e+06
																	475	1.75156e+06
																	476	1.75209e+06
																	477	1.74459e+06
																	478	1.75471e+06
																	479	1.75705e+06
																	480	1.75321e+06
																	481	1.74723e+06
																	482	1.72151e+06
																	483	1.74637e+06
																	484	1.74684e+06
																	485	1.75331e+06
																	486	1.74766e+06
																	487	1.7496e+06
																	488	1.75458e+06
																	489	1.75608e+06
																	490	1.75192e+06
																	491	1.74734e+06
																	492	1.74496e+06
																	493	1.75017e+06
																	494	1.75382e+06
																	495	1.74302e+06
																	496	1.75881e+06
																	497	1.74887e+06
																	498	1.73136e+06
																	499	1.75008e+06
																	500	1.75052e+06
																	501	1.73947e+06
																	502	1.75012e+06
																	503	1.75537e+06
																	504	1.75047e+06
																	505	1.74461e+06
																	506	1.75099e+06
																	507	1.75071e+06
																	508	1.74534e+06
																	509	1.74143e+06
																	510	1.74761e+06
																	511	1.74371e+06
																	512	1.75232e+06
																	513	1.75649e+06
																	514	1.73886e+06
																	515	1.74983e+06
																	516	1.74828e+06
																	517	1.74479e+06
																	518	1.74422e+06
																	519	1.75361e+06
																	520	1.74271e+06
																	521	1.74923e+06
																	522	1.7523e+06
																	523	1.74216e+06
																	524	1.74176e+06
																	525	1.73324e+06
																	526	1.75189e+06
																	527	1.74641e+06
																	528	1.74606e+06
																	529	1.75157e+06
																	530	1.75707e+06

## Sheet: Fig5b,c Transport F232A - Raw
ACMA Transport traces of reconstituted KdpFABF232AC - ordered by biological replicate and labeled by WT replicate for normalization
	Biological Replicate 1 - Normalize to WT Biological Replicate 1																								Biological Replicate 2 - Normalize to WT Biological Replicate 2										Biological Replicate 3 - Normalize to WT Biological Replicate 3
	Replicate 1		Replicate 2		Replicate 3		Replicate 4		Replicate 5		Replicate 6		Replicate 7		Replicate 8		Replicate 9		Replicate 10		Replicate 11		Replicate 12		Replicate 1		Replicate 2		Replicate 3		Replicate 4		Replicate 5		Replicate 1		Replicate 2		Replicate 3		Replicate 4		Replicate 5		Replicate 6		Replicate 7
	Time (s)	Fluorescence (a.u.)	Time (s)	Fluorescence (a.u.)	Time (s)	Fluorescence (a.u.)	Time (s)	Fluorescence (a.u.)	Time (s)	Fluorescence (a.u.)	Time (s)	Fluorescence (a.u.)	Time (s)	Fluorescence (a.u.)	Time (s)	Fluorescence (a.u.)	Time (s)	Fluorescence (a.u.)	Time (s)	Fluorescence (a.u.)	Time (s)	Fluorescence (a.u.)	Time (s)	Fluorescence (a.u.)	Time (s)	Fluorescence (a.u.)	Time (s)	Fluorescence (a.u.)	Time (s)	Fluorescence (a.u.)	Time (s)	Fluorescence (a.u.)	Time (s)	Fluorescence (a.u.)	Time (s)	Fluorescence (a.u.)	Time (s)	Fluorescence (a.u.)	Time (s)	Fluorescence (a.u.)	Time (s)	Fluorescence (a.u.)	Time (s)	Fluorescence (a.u.)	Time (s)	Fluorescence (a.u.)	Time (s)	Fluorescence (a.u.)
	0	2.05642e+06	0	2.05451e+06	0	1.86795e+06	0	1.97061e+06	0	1.92999e+06	0	1.96514e+06	0	2.01538e+06	0	1.9416e+06	0	1.95839e+06	0	2.02014e+06	0	2.01665e+06	0	2.00462e+06	0	1.98775e+06	0	1.93781e+06	0	1.98271e+06	0	1.99336e+06	0	1.93112e+06	0	1.8439e+06	0	1.88779e+06	0	1.78054e+06	0	1.77604e+06	0	1.85666e+06	0	1.75261e+06	0	1.82502e+06
	1	2.05916e+06	1	2.06493e+06	1	1.87327e+06	1	1.98156e+06	1	1.91333e+06	1	1.96734e+06	1	2.01622e+06	1	1.94805e+06	1	1.96578e+06	1	2.01609e+06	1	2.00711e+06	1	2.00371e+06	1	1.98124e+06	1	1.96618e+06	1	1.97926e+06	1	1.99496e+06	1	1.93172e+06	1	1.83925e+06	1	1.90501e+06	1	1.78525e+06	1	1.79189e+06	1	1.84565e+06	1	1.75627e+06	1	1.82392e+06
	2	2.04874e+06	2	2.05965e+06	2	1.86284e+06	2	1.97561e+06	2	1.92815e+06	2	1.96197e+06	2	2.0187e+06	2	1.95707e+06	2	1.96132e+06	2	2.02156e+06	2	1.99636e+06	2	2.01033e+06	2	1.99244e+06	2	1.96917e+06	2	1.9907e+06	2	1.99383e+06	2	1.92815e+06	2	1.83159e+06	2	1.91219e+06	2	1.78767e+06	2	1.78113e+06	2	1.84922e+06	2	1.75607e+06	2	1.82353e+06
	3	2.04769e+06	3	2.06128e+06	3	1.87167e+06	3	1.97551e+06	3	1.91267e+06	3	1.95894e+06	3	2.01504e+06	3	1.9438e+06	3	1.96186e+06	3	2.01728e+06	3	2.00232e+06	3	2.00537e+06	3	1.98461e+06	3	1.96595e+06	3	1.99017e+06	3	1.98624e+06	3	1.93621e+06	3	1.83288e+06	3	1.90708e+06	3	1.774e+06	3	1.77888e+06	3	1.83924e+06	3	1.76454e+06	3	1.82216e+06
	4	2.03601e+06	4	2.05735e+06	4	1.87004e+06	4	1.97334e+06	4	1.9281e+06	4	1.96333e+06	4	2.01408e+06	4	1.95958e+06	4	1.95832e+06	4	2.00995e+06	4	2.004e+06	4	1.99866e+06	4	1.98829e+06	4	1.96205e+06	4	1.98031e+06	4	1.99497e+06	4	1.92943e+06	4	1.82742e+06	4	1.89725e+06	4	1.78511e+06	4	1.7778e+06	4	1.85051e+06	4	1.74742e+06	4	1.81763e+06
	5	2.04305e+06	5	2.06444e+06	5	1.87533e+06	5	1.97276e+06	5	1.92179e+06	5	1.96541e+06	5	2.01531e+06	5	1.94919e+06	5	1.95021e+06	5	2.00708e+06	5	2.01032e+06	5	1.99144e+06	5	1.98349e+06	5	1.96777e+06	5	1.9852e+06	5	1.99667e+06	5	1.93038e+06	5	1.82702e+06	5	1.89806e+06	5	1.77168e+06	5	1.77185e+06	5	1.84787e+06	5	1.75728e+06	5	1.80993e+06
	6	2.04931e+06	6	2.05665e+06	6	1.87304e+06	6	1.9797e+06	6	1.91792e+06	6	1.96197e+06	6	2.01441e+06	6	1.94611e+06	6	1.95822e+06	6	2.01147e+06	6	2.00475e+06	6	1.99298e+06	6	1.97424e+06	6	1.9528e+06	6	1.98018e+06	6	1.98175e+06	6	1.92809e+06	6	1.81098e+06	6	1.90597e+06	6	1.78433e+06	6	1.78427e+06	6	1.84624e+06	6	1.75885e+06	6	1.81464e+06
	7	2.03854e+06	7	2.05525e+06	7	1.86581e+06	7	1.97683e+06	7	1.90801e+06	7	1.9532e+06	7	2.01951e+06	7	1.94659e+06	7	1.96089e+06	7	2.00791e+06	7	1.99901e+06	7	2.00674e+06	7	1.97787e+06	7	1.96416e+06	7	1.98086e+06	7	1.99061e+06	7	1.93119e+06	7	1.81088e+06	7	1.89572e+06	7	1.78279e+06	7	1.77618e+06	7	1.85307e+06	7	1.75331e+06	7	1.80922e+06
	8	2.0334e+06	8	2.05553e+06	8	1.88412e+06	8	1.96985e+06	8	1.92294e+06	8	1.96186e+06	8	2.0231e+06	8	1.95228e+06	8	1.95811e+06	8	2.00365e+06	8	2.00524e+06	8	1.99595e+06	8	1.98508e+06	8	1.96659e+06	8	1.97726e+06	8	1.98811e+06	8	1.92149e+06	8	1.80748e+06	8	1.90107e+06	8	1.76955e+06	8	1.78416e+06	8	1.82954e+06	8	1.76326e+06	8	1.82096e+06
	9	2.04478e+06	9	2.06091e+06	9	1.87749e+06	9	1.96422e+06	9	1.91661e+06	9	1.95827e+06	9	2.01178e+06	9	1.94645e+06	9	1.95888e+06	9	2.01382e+06	9	2.00633e+06	9	1.9958e+06	9	1.97831e+06	9	1.96573e+06	9	1.9846e+06	9	1.98923e+06	9	1.92541e+06	9	1.82658e+06	9	1.89265e+06	9	1.76572e+06	9	1.77951e+06	9	1.84791e+06	9	1.7596e+06	9	1.80658e+06
	10	2.03292e+06	10	2.04897e+06	10	1.87241e+06	10	1.97396e+06	10	1.91914e+06	10	1.95103e+06	10	2.00329e+06	10	1.94988e+06	10	1.96086e+06	10	2.00641e+06	10	2.00502e+06	10	1.99568e+06	10	1.97881e+06	10	1.96342e+06	10	1.98084e+06	10	1.99258e+06	10	1.92422e+06	10	1.82397e+06	10	1.8984e+06	10	1.78009e+06	10	1.7709e+06	10	1.84816e+06	10	1.75211e+06	10	1.80811e+06
	11	2.03354e+06	11	2.05121e+06	11	1.86684e+06	11	1.98002e+06	11	1.91802e+06	11	1.95999e+06	11	2.00917e+06	11	1.9389e+06	11	1.95977e+06	11	2.00418e+06	11	2.00606e+06	11	1.99717e+06	11	1.97968e+06	11	1.95716e+06	11	1.98443e+06	11	1.98683e+06	11	1.92246e+06	11	1.8289e+06	11	1.88655e+06	11	1.77743e+06	11	1.7741e+06	11	1.84981e+06	11	1.74818e+06	11	1.80948e+06
	12	2.03729e+06	12	2.06022e+06	12	1.86332e+06	12	1.9606e+06	12	1.90258e+06	12	1.95237e+06	12	2.00825e+06	12	1.93359e+06	12	1.95792e+06	12	2.00472e+06	12	1.99655e+06	12	1.99541e+06	12	1.96836e+06	12	1.95745e+06	12	1.98037e+06	12	1.98755e+06	12	1.92374e+06	12	1.82613e+06	12	1.85956e+06	12	1.78419e+06	12	1.78044e+06	12	1.85039e+06	12	1.75824e+06	12	1.80564e+06
	13	2.03221e+06	13	2.05295e+06	13	1.87158e+06	13	1.96269e+06	13	1.90912e+06	13	1.95369e+06	13	2.01307e+06	13	1.94212e+06	13	1.94969e+06	13	2.01294e+06	13	2.0043e+06	13	1.99139e+06	13	1.97732e+06	13	1.95629e+06	13	1.97583e+06	13	1.98429e+06	13	1.92735e+06	13	1.81015e+06	13	1.85785e+06	13	1.77669e+06	13	1.78142e+06	13	1.82754e+06	13	1.75387e+06	13	1.81243e+06
	14	2.0324e+06	14	2.06067e+06	14	1.8778e+06	14	1.9671e+06	14	1.91506e+06	14	1.95562e+06	14	2.01799e+06	14	1.94476e+06	14	1.93961e+06	14	2.00141e+06	14	1.99144e+06	14	1.99123e+06	14	1.98067e+06	14	1.95224e+06	14	1.97221e+06	14	1.99257e+06	14	1.93303e+06	14	1.82042e+06	14	1.85728e+06	14	1.7786e+06	14	1.78537e+06	14	1.84559e+06	14	1.7505e+06	14	1.80952e+06
	15	2.0289e+06	15	2.04956e+06	15	1.85935e+06	15	1.97402e+06	15	1.9113e+06	15	1.93163e+06	15	2.01809e+06	15	1.94058e+06	15	1.9461e+06	15	2.00121e+06	15	2.00391e+06	15	1.98531e+06	15	1.97444e+06	15	1.95183e+06	15	1.97154e+06	15	1.98019e+06	15	1.91831e+06	15	1.83341e+06	15	1.85117e+06	15	1.77711e+06	15	1.78171e+06	15	1.84454e+06	15	1.75402e+06	15	1.80612e+06
	16	2.0274e+06	16	2.0549e+06	16	1.86643e+06	16	1.95714e+06	16	1.92412e+06	16	1.95321e+06	16	2.01012e+06	16	1.93599e+06	16	1.94269e+06	16	2.0088e+06	16	1.98949e+06	16	1.97894e+06	16	1.97833e+06	16	1.95728e+06	16	1.97138e+06	16	1.98449e+06	16	1.92182e+06	16	1.83437e+06	16	1.84934e+06	16	1.7825e+06	16	1.77164e+06	16	1.85152e+06	16	1.74895e+06	16	1.81026e+06
	17	2.02964e+06	17	2.05628e+06	17	1.86656e+06	17	1.95888e+06	17	1.91856e+06	17	1.95131e+06	17	2.00134e+06	17	1.93377e+06	17	1.95349e+06	17	2.00362e+06	17	1.99435e+06	17	1.98054e+06	17	1.97775e+06	17	1.95036e+06	17	1.97266e+06	17	1.98641e+06	17	1.92114e+06	17	1.82276e+06	17	1.85649e+06	17	1.7624e+06	17	1.77065e+06	17	1.84699e+06	17	1.75466e+06	17	1.80688e+06
	18	2.02834e+06	18	2.0512e+06	18	1.87138e+06	18	1.97168e+06	18	1.91728e+06	18	1.95329e+06	18	2.00746e+06	18	1.93768e+06	18	1.95192e+06	18	1.99888e+06	18	2.00565e+06	18	1.98723e+06	18	1.97385e+06	18	1.96238e+06	18	1.97479e+06	18	1.99027e+06	18	1.91768e+06	18	1.80779e+06	18	1.84727e+06	18	1.78001e+06	18	1.77687e+06	18	1.84125e+06	18	1.75124e+06	18	1.81337e+06
	19	2.03318e+06	19	2.05019e+06	19	1.86458e+06	19	1.97424e+06	19	1.91115e+06	19	1.95688e+06	19	2.01135e+06	19	1.93828e+06	19	1.95827e+06	19	2.00601e+06	19	1.99393e+06	19	1.98751e+06	19	1.95762e+06	19	1.94881e+06	19	1.97372e+06	19	1.98346e+06	19	1.91677e+06	19	1.83638e+06	19	1.8631e+06	19	1.77562e+06	19	1.78395e+06	19	1.84523e+06	19	1.75766e+06	19	1.80208e+06
	20	2.0327e+06	20	2.05171e+06	20	1.86777e+06	20	1.95971e+06	20	1.90998e+06	20	1.95674e+06	20	2.01347e+06	20	1.94068e+06	20	1.95115e+06	20	1.99402e+06	20	1.99669e+06	20	1.98189e+06	20	1.96761e+06	20	1.94773e+06	20	1.97569e+06	20	1.98436e+06	20	1.92219e+06	20	1.83028e+06	20	1.85981e+06	20	1.77724e+06	20	1.78172e+06	20	1.84924e+06	20	1.74824e+06	20	1.79965e+06
	21	2.02426e+06	21	2.04169e+06	21	1.86724e+06	21	1.95859e+06	21	1.90811e+06	21	1.94998e+06	21	2.00745e+06	21	1.93588e+06	21	1.95123e+06	21	1.99169e+06	21	1.98363e+06	21	1.98482e+06	21	1.9425e+06	21	1.95426e+06	21	1.96272e+06	21	1.98581e+06	21	1.91662e+06	21	1.8281e+06	21	1.86307e+06	21	1.76733e+06	21	1.77239e+06	21	1.84243e+06	21	1.74921e+06	21	1.80284e+06
	22	2.02432e+06	22	2.05199e+06	22	1.8658e+06	22	1.94703e+06	22	1.90747e+06	22	1.95107e+06	22	2.01338e+06	22	1.93242e+06	22	1.94431e+06	22	2.00002e+06	22	1.98875e+06	22	1.98299e+06	22	1.97274e+06	22	1.95682e+06	22	1.96829e+06	22	1.97901e+06	22	1.932e+06	22	1.82928e+06	22	1.85857e+06	22	1.77682e+06	22	1.77584e+06	22	1.84009e+06	22	1.7569e+06	22	1.80285e+06
	23	2.02944e+06	23	2.0591e+06	23	1.86695e+06	23	1.9451e+06	23	1.9126e+06	23	1.95349e+06	23	2.00598e+06	23	1.93601e+06	23	1.95319e+06	23	1.99493e+06	23	1.99747e+06	23	1.99295e+06	23	1.97302e+06	23	1.95162e+06	23	1.97853e+06	23	1.97961e+06	23	1.92055e+06	23	1.81462e+06	23	1.85662e+06	23	1.77174e+06	23	1.77765e+06	23	1.8476e+06	23	1.7528e+06	23	1.8035e+06
	24	2.02351e+06	24	2.05626e+06	24	1.8666e+06	24	1.96271e+06	24	1.90313e+06	24	1.95284e+06	24	1.99896e+06	24	1.92846e+06	24	1.94762e+06	24	1.99451e+06	24	1.99255e+06	24	1.98085e+06	24	1.97056e+06	24	1.95915e+06	24	1.96247e+06	24	1.98875e+06	24	1.91635e+06	24	1.81887e+06	24	1.85277e+06	24	1.76915e+06	24	1.77496e+06	24	1.83845e+06	24	1.73715e+06	24	1.79408e+06
	25	2.01324e+06	25	2.04639e+06	25	1.87148e+06	25	1.95829e+06	25	1.90566e+06	25	1.94937e+06	25	2.00844e+06	25	1.93763e+06	25	1.94341e+06	25	1.99587e+06	25	1.99385e+06	25	1.98775e+06	25	1.9656e+06	25	1.96222e+06	25	1.96865e+06	25	1.98283e+06	25	1.92486e+06	25	1.812e+06	25	1.85089e+06	25	1.77984e+06	25	1.78006e+06	25	1.84198e+06	25	1.73529e+06	25	1.80218e+06
	26	2.01947e+06	26	2.04429e+06	26	1.85632e+06	26	1.95462e+06	26	1.91061e+06	26	1.94616e+06	26	1.99985e+06	26	1.9314e+06	26	1.9465e+06	26	1.99985e+06	26	1.99832e+06	26	1.97691e+06	26	1.94673e+06	26	1.94296e+06	26	1.97851e+06	26	1.97974e+06	26	1.91352e+06	26	1.82916e+06	26	1.85224e+06	26	1.77032e+06	26	1.77063e+06	26	1.84399e+06	26	1.74758e+06	26	1.80264e+06
	27	2.01897e+06	27	2.05045e+06	27	1.86629e+06	27	1.95927e+06	27	1.90486e+06	27	1.948e+06	27	2.01054e+06	27	1.93711e+06	27	1.94554e+06	27	2.00032e+06	27	1.98975e+06	27	1.98415e+06	27	1.95857e+06	27	1.95707e+06	27	1.97118e+06	27	1.98264e+06	27	1.91369e+06	27	1.83844e+06	27	1.85373e+06	27	1.77918e+06	27	1.77118e+06	27	1.84951e+06	27	1.75504e+06	27	1.80011e+06
	28	2.02896e+06	28	2.05523e+06	28	1.86298e+06	28	1.95658e+06	28	1.91375e+06	28	1.93447e+06	28	2.00811e+06	28	1.92978e+06	28	1.95148e+06	28	1.99684e+06	28	1.99654e+06	28	1.98134e+06	28	1.97039e+06	28	1.94792e+06	28	1.96611e+06	28	1.9843e+06	28	1.91977e+06	28	1.83387e+06	28	1.84276e+06	28	1.77739e+06	28	1.77635e+06	28	1.84464e+06	28	1.74732e+06	28	1.79631e+06
	29	2.01657e+06	29	2.05062e+06	29	1.85946e+06	29	1.95736e+06	29	1.90934e+06	29	1.94201e+06	29	1.99834e+06	29	1.91872e+06	29	1.93934e+06	29	1.98805e+06	29	1.99227e+06	29	1.98233e+06	29	1.97036e+06	29	1.93824e+06	29	1.96737e+06	29	1.98004e+06	29	1.91879e+06	29	1.82398e+06	29	1.8513e+06	29	1.77694e+06	29	1.78458e+06	29	1.84116e+06	29	1.74442e+06	29	1.79694e+06
	30	2.01653e+06	30	2.05604e+06	30	1.86523e+06	30	1.96109e+06	30	1.9162e+06	30	1.95095e+06	30	2.00345e+06	30	1.93069e+06	30	1.9456e+06	30	1.99619e+06	30	1.99827e+06	30	1.97778e+06	30	1.96651e+06	30	1.95589e+06	30	1.95879e+06	30	1.97754e+06	30	1.92233e+06	30	1.81702e+06	30	1.85389e+06	30	1.77323e+06	30	1.77895e+06	30	1.84288e+06	30	1.73697e+06	30	1.79387e+06
	31	2.0235e+06	31	2.05652e+06	31	1.86443e+06	31	1.95543e+06	31	1.91258e+06	31	1.9486e+06	31	2.01656e+06	31	1.91601e+06	31	1.93689e+06	31	1.99685e+06	31	1.99296e+06	31	1.97171e+06	31	1.96027e+06	31	1.94317e+06	31	1.96391e+06	31	1.97139e+06	31	1.91586e+06	31	1.81715e+06	31	1.85659e+06	31	1.76926e+06	31	1.78158e+06	31	1.84905e+06	31	1.74683e+06	31	1.79933e+06
	32	2.02244e+06	32	2.04902e+06	32	1.86984e+06	32	1.95473e+06	32	1.90659e+06	32	1.95065e+06	32	2.01181e+06	32	1.93224e+06	32	1.94168e+06	32	2.00154e+06	32	1.97605e+06	32	1.9808e+06	32	1.95812e+06	32	1.95535e+06	32	1.97063e+06	32	1.98516e+06	32	1.90832e+06	32	1.81412e+06	32	1.84175e+06	32	1.77128e+06	32	1.76525e+06	32	1.84611e+06	32	1.75316e+06	32	1.79796e+06
	33	2.01842e+06	33	2.04315e+06	33	1.86612e+06	33	1.9651e+06	33	1.90156e+06	33	1.93686e+06	33	1.99998e+06	33	1.92501e+06	33	1.94904e+06	33	1.98183e+06	33	1.99669e+06	33	1.96987e+06	33	1.95319e+06	33	1.95585e+06	33	1.97333e+06	33	1.9712e+06	33	1.91449e+06	33	1.82789e+06	33	1.85109e+06	33	1.77045e+06	33	1.77572e+06	33	1.84376e+06	33	1.74125e+06	33	1.80009e+06
	34	2.00123e+06	34	2.0437e+06	34	1.86886e+06	34	1.96577e+06	34	1.9117e+06	34	1.95295e+06	34	2.01067e+06	34	1.91927e+06	34	1.9403e+06	34	1.98364e+06	34	1.98717e+06	34	1.97695e+06	34	1.95726e+06	34	1.95145e+06	34	1.96053e+06	34	1.98044e+06	34	1.91483e+06	34	1.81441e+06	34	1.84325e+06	34	1.78157e+06	34	1.77782e+06	34	1.84893e+06	34	1.74163e+06	34	1.78513e+06
	35	2.01975e+06	35	2.0466e+06	35	1.85513e+06	35	1.95126e+06	35	1.91439e+06	35	1.94245e+06	35	2.0114e+06	35	1.92166e+06	35	1.93343e+06	35	1.99571e+06	35	1.98647e+06	35	1.96253e+06	35	1.95538e+06	35	1.94315e+06	35	1.9715e+06	35	1.97803e+06	35	1.89261e+06	35	1.82186e+06	35	1.84874e+06	35	1.77354e+06	35	1.77329e+06	35	1.83222e+06	35	1.74746e+06	35	1.79074e+06
	36	2.01297e+06	36	2.04544e+06	36	1.86763e+06	36	1.94937e+06	36	1.89998e+06	36	1.93011e+06	36	2.00625e+06	36	1.92352e+06	36	1.93151e+06	36	1.96789e+06	36	1.98604e+06	36	1.97553e+06	36	1.96073e+06	36	1.94849e+06	36	1.97149e+06	36	1.97113e+06	36	1.90907e+06	36	1.82157e+06	36	1.84671e+06	36	1.75847e+06	36	1.77725e+06	36	1.83697e+06	36	1.75026e+06	36	1.79589e+06
	37	2.01723e+06	37	2.04909e+06	37	1.86906e+06	37	1.95488e+06	37	1.90761e+06	37	1.93099e+06	37	2.01238e+06	37	1.92542e+06	37	1.94496e+06	37	1.98751e+06	37	1.98146e+06	37	1.97414e+06	37	1.96605e+06	37	1.94371e+06	37	1.95628e+06	37	1.96661e+06	37	1.91994e+06	37	1.82289e+06	37	1.84828e+06	37	1.77103e+06	37	1.76356e+06	37	1.83981e+06	37	1.73919e+06	37	1.79747e+06
	38	1.99124e+06	38	2.04339e+06	38	1.85548e+06	38	1.94074e+06	38	1.90471e+06	38	1.94171e+06	38	1.9998e+06	38	1.91228e+06	38	1.94683e+06	38	1.99624e+06	38	1.97936e+06	38	1.96664e+06	38	1.95402e+06	38	1.94041e+06	38	1.95585e+06	38	1.97959e+06	38	1.91826e+06	38	1.82341e+06	38	1.86029e+06	38	1.77386e+06	38	1.7594e+06	38	1.84757e+06	38	1.74463e+06	38	1.79694e+06
	39	2.00932e+06	39	2.05613e+06	39	1.86179e+06	39	1.95193e+06	39	1.90797e+06	39	1.93301e+06	39	2.01248e+06	39	1.91439e+06	39	1.93993e+06	39	1.98486e+06	39	1.99159e+06	39	1.98458e+06	39	1.95865e+06	39	1.9423e+06	39	1.95156e+06	39	1.97296e+06	39	1.91711e+06	39	1.82326e+06	39	1.85268e+06	39	1.76308e+06	39	1.76406e+06	39	1.84101e+06	39	1.74795e+06	39	1.78931e+06
	40	2.01992e+06	40	2.0557e+06	40	1.86534e+06	40	1.96102e+06	40	1.91381e+06	40	1.93713e+06	40	1.99968e+06	40	1.92456e+06	40	1.93572e+06	40	1.98853e+06	40	1.98557e+06	40	1.97644e+06	40	1.95419e+06	40	1.94972e+06	40	1.96668e+06	40	1.95932e+06	40	1.916e+06	40	1.80709e+06	40	1.85195e+06	40	1.76717e+06	40	1.77003e+06	40	1.84667e+06	40	1.74185e+06	40	1.78623e+06
	41	2.01288e+06	41	2.0481e+06	41	1.8625e+06	41	1.94886e+06	41	1.90997e+06	41	1.94618e+06	41	2.00828e+06	41	1.91601e+06	41	1.93903e+06	41	1.98362e+06	41	1.98082e+06	41	1.96765e+06	41	1.96636e+06	41	1.94691e+06	41	1.95919e+06	41	1.97133e+06	41	1.91741e+06	41	1.81979e+06	41	1.8492e+06	41	1.76347e+06	41	1.77418e+06	41	1.84491e+06	41	1.74476e+06	41	1.79746e+06
	42	2.01189e+06	42	2.0525e+06	42	1.84876e+06	42	1.96237e+06	42	1.89266e+06	42	1.93791e+06	42	2.00688e+06	42	1.92547e+06	42	1.93992e+06	42	1.98762e+06	42	1.98781e+06	42	1.9728e+06	42	1.9524e+06	42	1.94903e+06	42	1.96406e+06	42	1.97639e+06	42	1.90387e+06	42	1.80701e+06	42	1.84765e+06	42	1.77133e+06	42	1.76705e+06	42	1.85194e+06	42	1.75302e+06	42	1.78948e+06
	43	2.0037e+06	43	2.04796e+06	43	1.86855e+06	43	1.95397e+06	43	1.90326e+06	43	1.94384e+06	43	2.01109e+06	43	1.91609e+06	43	1.93378e+06	43	1.99004e+06	43	1.98955e+06	43	1.96893e+06	43	1.95893e+06	43	1.94502e+06	43	1.94793e+06	43	1.97057e+06	43	1.90648e+06	43	1.8091e+06	43	1.84912e+06	43	1.77369e+06	43	1.77123e+06	43	1.82585e+06	43	1.74454e+06	43	1.79565e+06
	44	2.01291e+06	44	2.05831e+06	44	1.8616e+06	44	1.95141e+06	44	1.8973e+06	44	1.93588e+06	44	2.00002e+06	44	1.92358e+06	44	1.93092e+06	44	1.97382e+06	44	1.98798e+06	44	1.96779e+06	44	1.94793e+06	44	1.94185e+06	44	1.95258e+06	44	1.97224e+06	44	1.90798e+06	44	1.81486e+06	44	1.85519e+06	44	1.75632e+06	44	1.7743e+06	44	1.8406e+06	44	1.73884e+06	44	1.79097e+06
	45	2.00127e+06	45	2.03325e+06	45	1.86846e+06	45	1.95649e+06	45	1.9058e+06	45	1.93724e+06	45	1.99932e+06	45	1.91208e+06	45	1.94142e+06	45	1.98601e+06	45	1.97788e+06	45	1.9757e+06	45	1.96252e+06	45	1.93811e+06	45	1.96229e+06	45	1.95419e+06	45	1.89017e+06	45	1.80743e+06	45	1.8516e+06	45	1.76542e+06	45	1.76602e+06	45	1.84181e+06	45	1.74808e+06	45	1.78573e+06
	46	2.00861e+06	46	2.04902e+06	46	1.86053e+06	46	1.95735e+06	46	1.90732e+06	46	1.9385e+06	46	1.9974e+06	46	1.92155e+06	46	1.93471e+06	46	1.9829e+06	46	1.97359e+06	46	1.97525e+06	46	1.96078e+06	46	1.94182e+06	46	1.96184e+06	46	1.96511e+06	46	1.91572e+06	46	1.80531e+06	46	1.85384e+06	46	1.77216e+06	46	1.77681e+06	46	1.8414e+06	46	1.74888e+06	46	1.79188e+06
	47	2.01606e+06	47	2.04891e+06	47	1.85955e+06	47	1.9564e+06	47	1.90309e+06	47	1.93724e+06	47	2.01042e+06	47	1.92377e+06	47	1.93283e+06	47	1.98249e+06	47	1.98834e+06	47	1.9742e+06	47	1.95818e+06	47	1.9519e+06	47	1.95894e+06	47	1.96971e+06	47	1.90791e+06	47	1.80512e+06	47	1.88637e+06	47	1.77701e+06	47	1.76923e+06	47	1.84818e+06	47	1.75042e+06	47	1.78269e+06
	48	1.99878e+06	48	2.04012e+06	48	1.86335e+06	48	1.94873e+06	48	1.89994e+06	48	1.92659e+06	48	1.99713e+06	48	1.91749e+06	48	1.92937e+06	48	1.9775e+06	48	1.96395e+06	48	1.97026e+06	48	1.95264e+06	48	1.93568e+06	48	1.95536e+06	48	1.96971e+06	48	1.90845e+06	48	1.79658e+06	48	1.88961e+06	48	1.75824e+06	48	1.76444e+06	48	1.83635e+06	48	1.74243e+06	48	1.78891e+06
	49	1.99045e+06	49	2.03836e+06	49	1.85092e+06	49	1.94525e+06	49	1.90389e+06	49	1.93839e+06	49	2.00832e+06	49	1.90364e+06	49	1.9365e+06	49	1.97973e+06	49	1.98517e+06	49	1.96787e+06	49	1.95025e+06	49	1.95525e+06	49	1.95787e+06	49	1.96721e+06	49	1.9176e+06	49	1.796e+06	49	1.87333e+06	49	1.76506e+06	49	1.75932e+06	49	1.83959e+06	49	1.75083e+06	49	1.80119e+06
	50	2.01438e+06	50	2.03944e+06	50	1.85827e+06	50	1.94786e+06	50	1.90017e+06	50	1.93525e+06	50	2.00259e+06	50	1.92116e+06	50	1.93258e+06	50	1.96515e+06	50	1.97907e+06	50	1.96873e+06	50	1.95343e+06	50	1.94343e+06	50	1.94844e+06	50	1.96325e+06	50	1.91231e+06	50	1.81196e+06	50	1.87935e+06	50	1.76862e+06	50	1.77901e+06	50	1.8447e+06	50	1.75034e+06	50	1.7837e+06
	51	2.00745e+06	51	2.04645e+06	51	1.86425e+06	51	1.94989e+06	51	1.90308e+06	51	1.9362e+06	51	2.00478e+06	51	1.91846e+06	51	1.93495e+06	51	1.98391e+06	51	1.98184e+06	51	1.97239e+06	51	1.95552e+06	51	1.95027e+06	51	1.95237e+06	51	1.96654e+06	51	1.91855e+06	51	1.83245e+06	51	1.86328e+06	51	1.7661e+06	51	1.76975e+06	51	1.84589e+06	51	1.74525e+06	51	1.78865e+06
	52	2.0057e+06	52	2.04495e+06	52	1.85433e+06	52	1.95336e+06	52	1.89464e+06	52	1.93647e+06	52	1.99716e+06	52	1.92052e+06	52	1.9309e+06	52	1.97751e+06	52	1.98179e+06	52	1.96437e+06	52	1.95357e+06	52	1.94703e+06	52	1.9449e+06	52	1.96807e+06	52	1.91684e+06	52	1.80252e+06	52	1.84057e+06	52	1.76275e+06	52	1.76552e+06	52	1.84353e+06	52	1.75464e+06	52	1.78857e+06
	53	1.99462e+06	53	2.04429e+06	53	1.86479e+06	53	1.94536e+06	53	1.90558e+06	53	1.93753e+06	53	2.00238e+06	53	1.90912e+06	53	1.93402e+06	53	1.98215e+06	53	1.98145e+06	53	1.96718e+06	53	1.95636e+06	53	1.9415e+06	53	1.95291e+06	53	1.96396e+06	53	1.90947e+06	53	1.82284e+06	53	1.85826e+06	53	1.76931e+06	53	1.77056e+06	53	1.84593e+06	53	1.75259e+06	53	1.7891e+06
	54	2.00003e+06	54	2.0467e+06	54	1.86104e+06	54	1.94402e+06	54	1.90438e+06	54	1.93331e+06	54	1.99569e+06	54	1.91854e+06	54	1.93534e+06	54	1.97937e+06	54	1.97627e+06	54	1.96476e+06	54	1.95533e+06	54	1.93777e+06	54	1.95325e+06	54	1.96825e+06	54	1.90829e+06	54	1.8332e+06	54	1.88641e+06	54	1.75582e+06	54	1.76055e+06	54	1.84056e+06	54	1.75325e+06	54	1.78906e+06
	55	1.99851e+06	55	2.04364e+06	55	1.85422e+06	55	1.95338e+06	55	1.89228e+06	55	1.93445e+06	55	2.0022e+06	55	1.91969e+06	55	1.94278e+06	55	1.97944e+06	55	1.97803e+06	55	1.97693e+06	55	1.94832e+06	55	1.94802e+06	55	1.95243e+06	55	1.97129e+06	55	1.90464e+06	55	1.81274e+06	55	1.88594e+06	55	1.7568e+06	55	1.7604e+06	55	1.84479e+06	55	1.74482e+06	55	1.78642e+06
	56	2.00388e+06	56	2.04426e+06	56	1.8615e+06	56	1.95372e+06	56	1.90086e+06	56	1.92931e+06	56	2.00451e+06	56	1.91745e+06	56	1.93258e+06	56	1.97687e+06	56	1.9796e+06	56	1.9618e+06	56	1.95273e+06	56	1.94099e+06	56	1.95343e+06	56	1.97583e+06	56	1.90911e+06	56	1.80817e+06	56	1.86651e+06	56	1.76333e+06	56	1.77014e+06	56	1.83697e+06	56	1.74083e+06	56	1.78845e+06
	57	2.00559e+06	57	2.04906e+06	57	1.85001e+06	57	1.94514e+06	57	1.89982e+06	57	1.93189e+06	57	2.00761e+06	57	1.90424e+06	57	1.93776e+06	57	1.97768e+06	57	1.97113e+06	57	1.97152e+06	57	1.94552e+06	57	1.93398e+06	57	1.95352e+06	57	1.96672e+06	57	1.9095e+06	57	1.80591e+06	57	1.84674e+06	57	1.76431e+06	57	1.76076e+06	57	1.84928e+06	57	1.74787e+06	57	1.7793e+06
	58	1.99181e+06	58	2.04268e+06	58	1.85614e+06	58	1.94638e+06	58	1.91356e+06	58	1.93273e+06	58	2.00378e+06	58	1.91532e+06	58	1.93437e+06	58	1.98444e+06	58	1.98229e+06	58	1.9721e+06	58	1.95705e+06	58	1.94966e+06	58	1.95827e+06	58	1.9733e+06	58	1.91379e+06	58	1.806e+06	58	1.84829e+06	58	1.7701e+06	58	1.76107e+06	58	1.83417e+06	58	1.74918e+06	58	1.78332e+06
	59	1.98277e+06	59	2.05387e+06	59	1.85999e+06	59	1.94082e+06	59	1.89715e+06	59	1.92732e+06	59	2.01094e+06	59	1.91835e+06	59	1.93858e+06	59	1.97434e+06	59	1.9782e+06	59	1.96792e+06	59	1.95224e+06	59	1.92778e+06	59	1.95513e+06	59	1.97235e+06	59	1.91179e+06	59	1.81271e+06	59	1.83847e+06	59	1.76418e+06	59	1.76779e+06	59	1.84355e+06	59	1.74261e+06	59	1.78294e+06
	60	1.9919e+06	60	2.04748e+06	60	1.85985e+06	60	1.94592e+06	60	1.88996e+06	60	1.92546e+06	60	2.00557e+06	60	1.90956e+06	60	1.92666e+06	60	1.97024e+06	60	1.97729e+06	60	1.97042e+06	60	1.94507e+06	60	1.92506e+06	60	1.94553e+06	60	1.96025e+06	60	1.90402e+06	60	1.80682e+06	60	1.84061e+06	60	1.75871e+06	60	1.7593e+06	60	1.85061e+06	60	1.75423e+06	60	1.78363e+06
	61	2.00895e+06	61	2.04463e+06	61	1.85787e+06	61	1.94849e+06	61	1.89287e+06	61	1.9261e+06	61	2.00438e+06	61	1.91444e+06	61	1.9245e+06	61	1.97442e+06	61	1.97182e+06	61	1.9713e+06	61	1.953e+06	61	1.94134e+06	61	1.94823e+06	61	1.95133e+06	61	1.9091e+06	61	1.81382e+06	61	1.83941e+06	61	1.74499e+06	61	1.76904e+06	61	1.84667e+06	61	1.75077e+06	61	1.79191e+06
	62	1.99562e+06	62	2.01326e+06	62	1.85333e+06	62	1.94279e+06	62	1.90734e+06	62	1.92893e+06	62	2.00687e+06	62	1.91303e+06	62	1.93858e+06	62	1.97444e+06	62	1.98263e+06	62	1.97084e+06	62	1.94814e+06	62	1.94377e+06	62	1.94863e+06	62	1.96828e+06	62	1.9031e+06	62	1.81343e+06	62	1.83761e+06	62	1.76339e+06	62	1.76591e+06	62	1.84593e+06	62	1.74267e+06	62	1.78209e+06
	63	1.99656e+06	63	2.03064e+06	63	1.8612e+06	63	1.93792e+06	63	1.89011e+06	63	1.92143e+06	63	2.00316e+06	63	1.90908e+06	63	1.92948e+06	63	1.97696e+06	63	1.97988e+06	63	1.96549e+06	63	1.94857e+06	63	1.94435e+06	63	1.94478e+06	63	1.96706e+06	63	1.918e+06	63	1.82308e+06	63	1.85031e+06	63	1.7654e+06	63	1.7605e+06	63	1.83697e+06	63	1.73414e+06	63	1.78351e+06
	64	1.99696e+06	64	2.05268e+06	64	1.86158e+06	64	1.95264e+06	64	1.90123e+06	64	1.93787e+06	64	1.99867e+06	64	1.91822e+06	64	1.9307e+06	64	1.97844e+06	64	1.97756e+06	64	1.9626e+06	64	1.95056e+06	64	1.94055e+06	64	1.95662e+06	64	1.96429e+06	64	1.91287e+06	64	1.82303e+06	64	1.87533e+06	64	1.76315e+06	64	1.76281e+06	64	1.84247e+06	64	1.74517e+06	64	1.78368e+06
	65	2.00325e+06	65	2.04398e+06	65	1.85475e+06	65	1.93323e+06	65	1.90117e+06	65	1.92696e+06	65	2.00408e+06	65	1.91126e+06	65	1.93121e+06	65	1.97724e+06	65	1.97183e+06	65	1.96207e+06	65	1.95088e+06	65	1.93798e+06	65	1.95356e+06	65	1.965e+06	65	1.90573e+06	65	1.82428e+06	65	1.8781e+06	65	1.76645e+06	65	1.76037e+06	65	1.84452e+06	65	1.74916e+06	65	1.784e+06
	66	2.00348e+06	66	2.04106e+06	66	1.85497e+06	66	1.94944e+06	66	1.88903e+06	66	1.92754e+06	66	1.99257e+06	66	1.90469e+06	66	1.93044e+06	66	1.9676e+06	66	1.98211e+06	66	1.96261e+06	66	1.94353e+06	66	1.93821e+06	66	1.95394e+06	66	1.97086e+06	66	1.9094e+06	66	1.80441e+06	66	1.86621e+06	66	1.76895e+06	66	1.7687e+06	66	1.84566e+06	66	1.74268e+06	66	1.77752e+06
	67	1.98736e+06	67	2.03473e+06	67	1.85794e+06	67	1.93947e+06	67	1.89254e+06	67	1.93842e+06	67	1.99821e+06	67	1.90778e+06	67	1.93318e+06	67	1.98474e+06	67	1.97009e+06	67	1.95135e+06	67	1.94722e+06	67	1.94138e+06	67	1.951e+06	67	1.96005e+06	67	1.90071e+06	67	1.829e+06	67	1.8735e+06	67	1.76531e+06	67	1.76557e+06	67	1.84451e+06	67	1.74714e+06	67	1.78053e+06
	68	1.99231e+06	68	2.03231e+06	68	1.86705e+06	68	1.95704e+06	68	1.89509e+06	68	1.93609e+06	68	1.99758e+06	68	1.91274e+06	68	1.92249e+06	68	1.97374e+06	68	1.98619e+06	68	1.96526e+06	68	1.91923e+06	68	1.93796e+06	68	1.94019e+06	68	1.95848e+06	68	1.91015e+06	68	1.80869e+06	68	1.87442e+06	68	1.76368e+06	68	1.77494e+06	68	1.84975e+06	68	1.74666e+06	68	1.77759e+06
	69	1.98933e+06	69	2.03846e+06	69	1.85902e+06	69	1.94406e+06	69	1.90591e+06	69	1.92585e+06	69	2.00553e+06	69	1.90193e+06	69	1.93638e+06	69	1.97661e+06	69	1.97281e+06	69	1.96599e+06	69	1.9405e+06	69	1.94422e+06	69	1.94935e+06	69	1.96144e+06	69	1.9107e+06	69	1.81238e+06	69	1.86958e+06	69	1.76498e+06	69	1.75598e+06	69	1.84172e+06	69	1.74905e+06	69	1.78169e+06
	70	1.99616e+06	70	2.04378e+06	70	1.85176e+06	70	1.94332e+06	70	1.89524e+06	70	1.92753e+06	70	1.98943e+06	70	1.90315e+06	70	1.9252e+06	70	1.97567e+06	70	1.97892e+06	70	1.96133e+06	70	1.94561e+06	70	1.93552e+06	70	1.95184e+06	70	1.95714e+06	70	1.90425e+06	70	1.81397e+06	70	1.87443e+06	70	1.75875e+06	70	1.76029e+06	70	1.83776e+06	70	1.75002e+06	70	1.78649e+06
	71	1.99476e+06	71	2.04764e+06	71	1.86105e+06	71	1.94083e+06	71	1.90133e+06	71	1.92575e+06	71	1.99506e+06	71	1.91048e+06	71	1.92421e+06	71	1.97942e+06	71	1.96965e+06	71	1.9554e+06	71	1.94891e+06	71	1.93345e+06	71	1.95192e+06	71	1.96806e+06	71	1.88918e+06	71	1.81243e+06	71	1.87479e+06	71	1.76894e+06	71	1.76653e+06	71	1.84235e+06	71	1.7479e+06	71	1.77554e+06
	72	1.99734e+06	72	2.0377e+06	72	1.85307e+06	72	1.94549e+06	72	1.89529e+06	72	1.93444e+06	72	2.00257e+06	72	1.8999e+06	72	1.92902e+06	72	1.96873e+06	72	1.97288e+06	72	1.96638e+06	72	1.94609e+06	72	1.93648e+06	72	1.95095e+06	72	1.96981e+06	72	1.91171e+06	72	1.81203e+06	72	1.85161e+06	72	1.77576e+06	72	1.75867e+06	72	1.8434e+06	72	1.74556e+06	72	1.77344e+06
	73	1.98632e+06	73	2.04127e+06	73	1.85679e+06	73	1.94587e+06	73	1.89553e+06	73	1.92922e+06	73	1.9984e+06	73	1.9092e+06	73	1.92462e+06	73	1.96552e+06	73	1.97454e+06	73	1.9501e+06	73	1.94933e+06	73	1.93557e+06	73	1.93799e+06	73	1.95967e+06	73	1.90962e+06	73	1.82223e+06	73	1.82835e+06	73	1.75842e+06	73	1.76439e+06	73	1.84913e+06	73	1.74766e+06	73	1.778e+06
	74	1.98973e+06	74	2.04943e+06	74	1.8608e+06	74	1.94937e+06	74	1.88929e+06	74	1.92531e+06	74	2.00219e+06	74	1.9118e+06	74	1.92908e+06	74	1.96296e+06	74	1.97297e+06	74	1.96558e+06	74	1.95317e+06	74	1.93787e+06	74	1.9437e+06	74	1.96823e+06	74	1.91246e+06	74	1.81879e+06	74	1.83709e+06	74	1.76274e+06	74	1.76711e+06	74	1.83473e+06	74	1.75377e+06	74	1.77931e+06
	75	1.9934e+06	75	2.04211e+06	75	1.85917e+06	75	1.95374e+06	75	1.90144e+06	75	1.92493e+06	75	2.00331e+06	75	1.90743e+06	75	1.93125e+06	75	1.96755e+06	75	1.97395e+06	75	1.96142e+06	75	1.93176e+06	75	1.93524e+06	75	1.94562e+06	75	1.95744e+06	75	1.91404e+06	75	1.80799e+06	75	1.83027e+06	75	1.76665e+06	75	1.76139e+06	75	1.84618e+06	75	1.74893e+06	75	1.78317e+06
	76	1.99717e+06	76	2.03436e+06	76	1.8507e+06	76	1.93438e+06	76	1.9024e+06	76	1.934e+06	76	1.99649e+06	76	1.90004e+06	76	1.93187e+06	76	1.97511e+06	76	1.96342e+06	76	1.96338e+06	76	1.93992e+06	76	1.93134e+06	76	1.9525e+06	76	1.96181e+06	76	1.90711e+06	76	1.79731e+06	76	1.83788e+06	76	1.76923e+06	76	1.75296e+06	76	1.84068e+06	76	1.74135e+06	76	1.78731e+06
	77	1.98912e+06	77	2.02638e+06	77	1.86078e+06	77	1.93659e+06	77	1.89291e+06	77	1.92846e+06	77	1.9922e+06	77	1.90748e+06	77	1.92328e+06	77	1.97027e+06	77	1.96627e+06	77	1.96296e+06	77	1.93579e+06	77	1.93425e+06	77	1.94539e+06	77	1.96538e+06	77	1.89217e+06	77	1.81049e+06	77	1.83696e+06	77	1.75885e+06	77	1.76992e+06	77	1.84755e+06	77	1.7421e+06	77	1.7766e+06
	78	2.00007e+06	78	2.04205e+06	78	1.86149e+06	78	1.94746e+06	78	1.8926e+06	78	1.92659e+06	78	1.99125e+06	78	1.90661e+06	78	1.92311e+06	78	1.9737e+06	78	1.97623e+06	78	1.96307e+06	78	1.94453e+06	78	1.92685e+06	78	1.94465e+06	78	1.96505e+06	78	1.90017e+06	78	1.82769e+06	78	1.83586e+06	78	1.76451e+06	78	1.76645e+06	78	1.84497e+06	78	1.74197e+06	78	1.78006e+06
	79	1.9957e+06	79	2.04456e+06	79	1.84768e+06	79	1.94532e+06	79	1.88821e+06	79	1.92568e+06	79	1.99473e+06	79	1.90267e+06	79	1.92899e+06	79	1.96328e+06	79	1.96784e+06	79	1.96463e+06	79	1.94404e+06	79	1.93605e+06	79	1.94732e+06	79	1.96637e+06	79	1.91274e+06	79	1.81317e+06	79	1.82925e+06	79	1.7674e+06	79	1.76391e+06	79	1.82619e+06	79	1.7442e+06	79	1.78279e+06
	80	1.98915e+06	80	2.03816e+06	80	1.85379e+06	80	1.94576e+06	80	1.89421e+06	80	1.9366e+06	80	2.00815e+06	80	1.89633e+06	80	1.92968e+06	80	1.96563e+06	80	1.97882e+06	80	1.96149e+06	80	1.94531e+06	80	1.93947e+06	80	1.94418e+06	80	1.96178e+06	80	1.89826e+06	80	1.81296e+06	80	1.83586e+06	80	1.76732e+06	80	1.74926e+06	80	1.84095e+06	80	1.74869e+06	80	1.77219e+06
	81	1.99713e+06	81	2.03105e+06	81	1.85976e+06	81	1.94478e+06	81	1.89212e+06	81	1.93177e+06	81	2.00581e+06	81	1.90798e+06	81	1.91642e+06	81	1.97422e+06	81	1.97726e+06	81	1.95325e+06	81	1.94023e+06	81	1.93577e+06	81	1.93949e+06	81	1.9574e+06	81	1.90593e+06	81	1.80813e+06	81	1.84192e+06	81	1.7698e+06	81	1.75282e+06	81	1.8423e+06	81	1.73701e+06	81	1.78097e+06
	82	1.98223e+06	82	2.03511e+06	82	1.84581e+06	82	1.94358e+06	82	1.88818e+06	82	1.92112e+06	82	1.99932e+06	82	1.90669e+06	82	1.92722e+06	82	1.96508e+06	82	1.97875e+06	82	1.96324e+06	82	1.94064e+06	82	1.93282e+06	82	1.94952e+06	82	1.95484e+06	82	1.90937e+06	82	1.813e+06	82	1.82507e+06	82	1.76302e+06	82	1.7607e+06	82	1.84243e+06	82	1.73973e+06	82	1.78525e+06
	83	1.99443e+06	83	2.03368e+06	83	1.863e+06	83	1.94465e+06	83	1.89168e+06	83	1.93006e+06	83	2.00405e+06	83	1.91435e+06	83	1.92036e+06	83	1.96175e+06	83	1.97285e+06	83	1.96029e+06	83	1.94215e+06	83	1.932e+06	83	1.94177e+06	83	1.95768e+06	83	1.90454e+06	83	1.8115e+06	83	1.83573e+06	83	1.74739e+06	83	1.773e+06	83	1.83989e+06	83	1.74026e+06	83	1.7813e+06
	84	1.99175e+06	84	2.03861e+06	84	1.85471e+06	84	1.94773e+06	84	1.88745e+06	84	1.92653e+06	84	2.00122e+06	84	1.90147e+06	84	1.92591e+06	84	1.96477e+06	84	1.97196e+06	84	1.95014e+06	84	1.9473e+06	84	1.93028e+06	84	1.9565e+06	84	1.958e+06	84	1.9036e+06	84	1.80704e+06	84	1.8239e+06	84	1.75837e+06	84	1.76091e+06	84	1.84591e+06	84	1.74771e+06	84	1.77627e+06
	85	1.98619e+06	85	2.04689e+06	85	1.84792e+06	85	1.93648e+06	85	1.89489e+06	85	1.92453e+06	85	1.99595e+06	85	1.91309e+06	85	1.92925e+06	85	1.97663e+06	85	1.97156e+06	85	1.95927e+06	85	1.94434e+06	85	1.92596e+06	85	1.93771e+06	85	1.96291e+06	85	1.9061e+06	85	1.81189e+06	85	1.8327e+06	85	1.76497e+06	85	1.76556e+06	85	1.8374e+06	85	1.73822e+06	85	1.7814e+06
	86	1.99494e+06	86	2.03637e+06	86	1.85364e+06	86	1.93257e+06	86	1.89852e+06	86	1.93184e+06	86	2.00231e+06	86	1.90388e+06	86	1.92535e+06	86	1.97111e+06	86	1.971e+06	86	1.95574e+06	86	1.94335e+06	86	1.9332e+06	86	1.95052e+06	86	1.96254e+06	86	1.90154e+06	86	1.80445e+06	86	1.82957e+06	86	1.76139e+06	86	1.75595e+06	86	1.84348e+06	86	1.74805e+06	86	1.77662e+06
	87	1.98632e+06	87	2.044e+06	87	1.8524e+06	87	1.94607e+06	87	1.89509e+06	87	1.92284e+06	87	1.99447e+06	87	1.89382e+06	87	1.92206e+06	87	1.97082e+06	87	1.96903e+06	87	1.95494e+06	87	1.91476e+06	87	1.93888e+06	87	1.94046e+06	87	1.96095e+06	87	1.90723e+06	87	1.80936e+06	87	1.82703e+06	87	1.76913e+06	87	1.75542e+06	87	1.84592e+06	87	1.73894e+06	87	1.77857e+06
	88	1.97972e+06	88	2.03415e+06	88	1.85263e+06	88	1.93504e+06	88	1.8906e+06	88	1.92237e+06	88	2.00237e+06	88	1.9028e+06	88	1.92142e+06	88	1.96331e+06	88	1.97813e+06	88	1.95548e+06	88	1.93348e+06	88	1.93708e+06	88	1.94888e+06	88	1.95724e+06	88	1.90324e+06	88	1.80863e+06	88	1.828e+06	88	1.7591e+06	88	1.76277e+06	88	1.84404e+06	88	1.74157e+06	88	1.76912e+06
	89	1.9865e+06	89	2.03332e+06	89	1.85262e+06	89	1.94504e+06	89	1.89241e+06	89	1.923e+06	89	2.00109e+06	89	1.9017e+06	89	1.92289e+06	89	1.95659e+06	89	1.97196e+06	89	1.94753e+06	89	1.93701e+06	89	1.94387e+06	89	1.9502e+06	89	1.95658e+06	89	1.90107e+06	89	1.80628e+06	89	1.82128e+06	89	1.759e+06	89	1.76469e+06	89	1.84209e+06	89	1.73989e+06	89	1.78708e+06
	90	1.99066e+06	90	2.04373e+06	90	1.84181e+06	90	1.94403e+06	90	1.89283e+06	90	1.91738e+06	90	1.99534e+06	90	1.90326e+06	90	1.91663e+06	90	1.9643e+06	90	1.97446e+06	90	1.94844e+06	90	1.94253e+06	90	1.93482e+06	90	1.94066e+06	90	1.95968e+06	90	1.90552e+06	90	1.80421e+06	90	1.81774e+06	90	1.76652e+06	90	1.76831e+06	90	1.83692e+06	90	1.74029e+06	90	1.76897e+06
	91	1.99056e+06	91	2.03649e+06	91	1.85687e+06	91	1.93982e+06	91	1.89942e+06	91	1.92971e+06	91	1.9849e+06	91	1.90782e+06	91	1.92624e+06	91	1.97186e+06	91	1.96961e+06	91	1.95038e+06	91	1.94731e+06	91	1.93198e+06	91	1.93683e+06	91	1.95351e+06	91	1.90067e+06	91	1.80955e+06	91	1.82342e+06	91	1.76601e+06	91	1.7567e+06	91	1.83701e+06	91	1.7456e+06	91	1.77374e+06
	92	1.98606e+06	92	2.03753e+06	92	1.85124e+06	92	1.94373e+06	92	1.8916e+06	92	1.93011e+06	92	1.99173e+06	92	1.89447e+06	92	1.92253e+06	92	1.96372e+06	92	1.98118e+06	92	1.95169e+06	92	1.94696e+06	92	1.92887e+06	92	1.94677e+06	92	1.95932e+06	92	1.90301e+06	92	1.80229e+06	92	1.82178e+06	92	1.7661e+06	92	1.75518e+06	92	1.84098e+06	92	1.74133e+06	92	1.78176e+06
	93	1.97876e+06	93	2.03579e+06	93	1.85385e+06	93	1.94758e+06	93	1.89735e+06	93	1.92498e+06	93	2.00487e+06	93	1.90426e+06	93	1.93022e+06	93	1.97529e+06	93	1.98042e+06	93	1.94511e+06	93	1.93523e+06	93	1.93037e+06	93	1.94182e+06	93	1.95469e+06	93	1.8988e+06	93	1.80034e+06	93	1.83137e+06	93	1.75934e+06	93	1.75627e+06	93	1.84314e+06	93	1.73957e+06	93	1.77947e+06
	94	1.98835e+06	94	2.04153e+06	94	1.84891e+06	94	1.93863e+06	94	1.89334e+06	94	1.91504e+06	94	1.99889e+06	94	1.90511e+06	94	1.92079e+06	94	1.96591e+06	94	1.98141e+06	94	1.95775e+06	94	1.92728e+06	94	1.94018e+06	94	1.94274e+06	94	1.96052e+06	94	1.90004e+06	94	1.81677e+06	94	1.81834e+06	94	1.76527e+06	94	1.76191e+06	94	1.83547e+06	94	1.73089e+06	94	1.78326e+06
	95	1.99094e+06	95	2.04501e+06	95	1.85744e+06	95	1.93996e+06	95	1.88913e+06	95	1.9215e+06	95	2.00143e+06	95	1.89834e+06	95	1.92805e+06	95	1.97206e+06	95	1.97134e+06	95	1.95078e+06	95	1.94059e+06	95	1.93147e+06	95	1.94413e+06	95	1.95528e+06	95	1.89969e+06	95	1.8083e+06	95	1.818e+06	95	1.76439e+06	95	1.76256e+06	95	1.83698e+06	95	1.7412e+06	95	1.78553e+06
	96	1.99271e+06	96	2.03396e+06	96	1.84755e+06	96	1.94744e+06	96	1.88934e+06	96	1.92344e+06	96	2.00338e+06	96	1.9051e+06	96	1.91357e+06	96	1.96056e+06	96	1.97198e+06	96	1.95002e+06	96	1.94189e+06	96	1.9367e+06	96	1.94681e+06	96	1.95684e+06	96	1.90425e+06	96	1.83249e+06	96	1.82629e+06	96	1.76377e+06	96	1.76706e+06	96	1.84204e+06	96	1.74263e+06	96	1.7747e+06
	97	1.98957e+06	97	2.04006e+06	97	1.85881e+06	97	1.94375e+06	97	1.89894e+06	97	1.92084e+06	97	1.98683e+06	97	1.89997e+06	97	1.92463e+06	97	1.96547e+06	97	1.97242e+06	97	1.95254e+06	97	1.93686e+06	97	1.93319e+06	97	1.93624e+06	97	1.95681e+06	97	1.90378e+06	97	1.81574e+06	97	1.8201e+06	97	1.76067e+06	97	1.74971e+06	97	1.8362e+06	97	1.74032e+06	97	1.77626e+06
	98	1.98603e+06	98	2.04163e+06	98	1.85855e+06	98	1.94337e+06	98	1.88512e+06	98	1.93207e+06	98	2.00197e+06	98	1.90562e+06	98	1.92158e+06	98	1.95821e+06	98	1.96853e+06	98	1.95872e+06	98	1.9371e+06	98	1.93665e+06	98	1.94698e+06	98	1.95027e+06	98	1.90421e+06	98	1.8018e+06	98	1.82512e+06	98	1.75581e+06	98	1.75404e+06	98	1.84334e+06	98	1.73276e+06	98	1.77318e+06
	99	1.98933e+06	99	2.03344e+06	99	1.8545e+06	99	1.93764e+06	99	1.8874e+06	99	1.91707e+06	99	1.99432e+06	99	1.89728e+06	99	1.92427e+06	99	1.9631e+06	99	1.97139e+06	99	1.94323e+06	99	1.94078e+06	99	1.93389e+06	99	1.94268e+06	99	1.95161e+06	99	1.90482e+06	99	1.8191e+06	99	1.83039e+06	99	1.76841e+06	99	1.75896e+06	99	1.83228e+06	99	1.73366e+06	99	1.77721e+06
	100	1.98142e+06	100	2.04002e+06	100	1.8491e+06	100	1.93717e+06	100	1.89307e+06	100	1.92586e+06	100	2.00113e+06	100	1.90489e+06	100	1.92251e+06	100	1.96994e+06	100	1.97296e+06	100	1.9557e+06	100	1.93673e+06	100	1.93217e+06	100	1.94291e+06	100	1.96058e+06	100	1.89923e+06	100	1.79952e+06	100	1.82907e+06	100	1.7621e+06	100	1.7608e+06	100	1.8327e+06	100	1.73111e+06	100	1.77999e+06
	101	1.98131e+06	101	2.04286e+06	101	1.85538e+06	101	1.94093e+06	101	1.89152e+06	101	1.91856e+06	101	1.99281e+06	101	1.90354e+06	101	1.91544e+06	101	1.96302e+06	101	1.9753e+06	101	1.9582e+06	101	1.94263e+06	101	1.93939e+06	101	1.9399e+06	101	1.95102e+06	101	1.9012e+06	101	1.80632e+06	101	1.81785e+06	101	1.76738e+06	101	1.757e+06	101	1.83564e+06	101	1.73634e+06	101	1.7793e+06
	102	1.9891e+06	102	2.03965e+06	102	1.85213e+06	102	1.93184e+06	102	1.89183e+06	102	1.93117e+06	102	2.00108e+06	102	1.90481e+06	102	1.91686e+06	102	1.96603e+06	102	1.97403e+06	102	1.95405e+06	102	1.94568e+06	102	1.92444e+06	102	1.93304e+06	102	1.96659e+06	102	1.89855e+06	102	1.80594e+06	102	1.83364e+06	102	1.74991e+06	102	1.76205e+06	102	1.83576e+06	102	1.74598e+06	102	1.77691e+06
	103	1.98434e+06	103	2.0335e+06	103	1.85759e+06	103	1.93202e+06	103	1.89193e+06	103	1.92324e+06	103	1.99821e+06	103	1.88697e+06	103	1.91566e+06	103	1.96675e+06	103	1.97644e+06	103	1.95563e+06	103	1.93496e+06	103	1.92021e+06	103	1.94987e+06	103	1.96182e+06	103	1.90261e+06	103	1.80512e+06	103	1.83079e+06	103	1.76852e+06	103	1.75804e+06	103	1.83953e+06	103	1.73503e+06	103	1.77551e+06
	104	1.98907e+06	104	2.04056e+06	104	1.85197e+06	104	1.93433e+06	104	1.89276e+06	104	1.92582e+06	104	1.99138e+06	104	1.89879e+06	104	1.91341e+06	104	1.97442e+06	104	1.97184e+06	104	1.95337e+06	104	1.93028e+06	104	1.92699e+06	104	1.93022e+06	104	1.94387e+06	104	1.89736e+06	104	1.80928e+06	104	1.81964e+06	104	1.76392e+06	104	1.76745e+06	104	1.82496e+06	104	1.74256e+06	104	1.77806e+06
	105	1.98975e+06	105	2.03991e+06	105	1.84403e+06	105	1.93759e+06	105	1.88499e+06	105	1.92369e+06	105	1.99392e+06	105	1.89528e+06	105	1.91637e+06	105	1.96457e+06	105	1.96646e+06	105	1.946e+06	105	1.9289e+06	105	1.92348e+06	105	1.93945e+06	105	1.96615e+06	105	1.90575e+06	105	1.79743e+06	105	1.82102e+06	105	1.76312e+06	105	1.75772e+06	105	1.83397e+06	105	1.73311e+06	105	1.78486e+06
	106	1.97806e+06	106	2.03812e+06	106	1.853e+06	106	1.94457e+06	106	1.88985e+06	106	1.92552e+06	106	1.99868e+06	106	1.89455e+06	106	1.92121e+06	106	1.96578e+06	106	1.97207e+06	106	1.95665e+06	106	1.93312e+06	106	1.92634e+06	106	1.9485e+06	106	1.95345e+06	106	1.8976e+06	106	1.80186e+06	106	1.81674e+06	106	1.76219e+06	106	1.74551e+06	106	1.83514e+06	106	1.72911e+06	106	1.778e+06
	107	1.98654e+06	107	2.04204e+06	107	1.85205e+06	107	1.94069e+06	107	1.88039e+06	107	1.91578e+06	107	1.99658e+06	107	1.89665e+06	107	1.92137e+06	107	1.96986e+06	107	1.97334e+06	107	1.95429e+06	107	1.94253e+06	107	1.93834e+06	107	1.93713e+06	107	1.96124e+06	107	1.90585e+06	107	1.80124e+06	107	1.82149e+06	107	1.76096e+06	107	1.76076e+06	107	1.83512e+06	107	1.73017e+06	107	1.77641e+06
	108	1.98311e+06	108	2.03957e+06	108	1.85118e+06	108	1.94309e+06	108	1.89333e+06	108	1.92387e+06	108	2.00017e+06	108	1.90362e+06	108	1.92656e+06	108	1.96907e+06	108	1.96841e+06	108	1.95645e+06	108	1.9412e+06	108	1.93469e+06	108	1.94827e+06	108	1.95373e+06	108	1.91102e+06	108	1.80243e+06	108	1.81929e+06	108	1.77244e+06	108	1.7532e+06	108	1.83715e+06	108	1.73297e+06	108	1.77926e+06
	109	1.9878e+06	109	2.03376e+06	109	1.85339e+06	109	1.93948e+06	109	1.88472e+06	109	1.92448e+06	109	1.9931e+06	109	1.89138e+06	109	1.92436e+06	109	1.96663e+06	109	1.96479e+06	109	1.95057e+06	109	1.93098e+06	109	1.93433e+06	109	1.94186e+06	109	1.94105e+06	109	1.90264e+06	109	1.80003e+06	109	1.8136e+06	109	1.76431e+06	109	1.76162e+06	109	1.83347e+06	109	1.73715e+06	109	1.77526e+06
	110	1.97937e+06	110	2.03143e+06	110	1.86124e+06	110	1.93949e+06	110	1.8974e+06	110	1.91985e+06	110	1.98511e+06	110	1.90088e+06	110	1.91822e+06	110	1.96441e+06	110	1.9753e+06	110	1.95566e+06	110	1.93135e+06	110	1.92506e+06	110	1.93517e+06	110	1.95977e+06	110	1.91225e+06	110	1.809e+06	110	1.82362e+06	110	1.75362e+06	110	1.7467e+06	110	1.83778e+06	110	1.73807e+06	110	1.77905e+06
	111	1.98142e+06	111	2.03894e+06	111	1.85846e+06	111	1.93587e+06	111	1.89395e+06	111	1.92654e+06	111	2.00017e+06	111	1.90142e+06	111	1.9195e+06	111	1.95464e+06	111	1.97283e+06	111	1.95741e+06	111	1.93798e+06	111	1.93023e+06	111	1.93265e+06	111	1.95994e+06	111	1.9025e+06	111	1.81164e+06	111	1.81889e+06	111	1.76394e+06	111	1.75947e+06	111	1.82541e+06	111	1.73328e+06	111	1.78096e+06
	112	1.98217e+06	112	2.03761e+06	112	1.84754e+06	112	1.95e+06	112	1.88816e+06	112	1.92134e+06	112	2.00456e+06	112	1.89725e+06	112	1.92979e+06	112	1.95893e+06	112	1.97153e+06	112	1.95497e+06	112	1.94159e+06	112	1.93941e+06	112	1.94133e+06	112	1.9625e+06	112	1.89804e+06	112	1.79753e+06	112	1.8194e+06	112	1.76336e+06	112	1.76421e+06	112	1.83844e+06	112	1.72915e+06	112	1.77138e+06
	113	1.97023e+06	113	2.03949e+06	113	1.84803e+06	113	1.94035e+06	113	1.88878e+06	113	1.92473e+06	113	2.00559e+06	113	1.88722e+06	113	1.91905e+06	113	1.96325e+06	113	1.96667e+06	113	1.95218e+06	113	1.94692e+06	113	1.93811e+06	113	1.94022e+06	113	1.96978e+06	113	1.90333e+06	113	1.80819e+06	113	1.81013e+06	113	1.76277e+06	113	1.75641e+06	113	1.83042e+06	113	1.73063e+06	113	1.76091e+06
	114	1.98868e+06	114	2.04116e+06	114	1.84403e+06	114	1.93331e+06	114	1.89092e+06	114	1.92252e+06	114	2.00471e+06	114	1.89499e+06	114	1.91252e+06	114	1.9699e+06	114	1.97315e+06	114	1.95364e+06	114	1.93692e+06	114	1.92995e+06	114	1.93959e+06	114	1.96147e+06	114	1.89985e+06	114	1.80134e+06	114	1.82388e+06	114	1.75831e+06	114	1.75431e+06	114	1.83748e+06	114	1.7398e+06	114	1.77367e+06
	115	1.97964e+06	115	2.03129e+06	115	1.84951e+06	115	1.94047e+06	115	1.88609e+06	115	1.9166e+06	115	1.9923e+06	115	1.89416e+06	115	1.92136e+06	115	1.96507e+06	115	1.96626e+06	115	1.95532e+06	115	1.93469e+06	115	1.9406e+06	115	1.92961e+06	115	1.96269e+06	115	1.90074e+06	115	1.82592e+06	115	1.82481e+06	115	1.75447e+06	115	1.75161e+06	115	1.82722e+06	115	1.73324e+06	115	1.77044e+06
	116	1.98406e+06	116	2.01885e+06	116	1.84866e+06	116	1.92981e+06	116	1.88732e+06	116	1.91888e+06	116	1.98701e+06	116	1.90055e+06	116	1.91493e+06	116	1.95809e+06	116	1.96352e+06	116	1.94549e+06	116	1.93564e+06	116	1.92844e+06	116	1.93396e+06	116	1.95865e+06	116	1.89949e+06	116	1.82866e+06	116	1.8102e+06	116	1.75322e+06	116	1.75186e+06	116	1.83619e+06	116	1.71626e+06	116	1.77979e+06
	117	1.98765e+06	117	2.03274e+06	117	1.85094e+06	117	1.93815e+06	117	1.89899e+06	117	1.92243e+06	117	1.98721e+06	117	1.90556e+06	117	1.91922e+06	117	1.96347e+06	117	1.95962e+06	117	1.94193e+06	117	1.92782e+06	117	1.92404e+06	117	1.94263e+06	117	1.95239e+06	117	1.90793e+06	117	1.80195e+06	117	1.81955e+06	117	1.76247e+06	117	1.76472e+06	117	1.83089e+06	117	1.728e+06	117	1.77047e+06
	118	1.98251e+06	118	2.01826e+06	118	1.85006e+06	118	1.93034e+06	118	1.88337e+06	118	1.92484e+06	118	2.00244e+06	118	1.89564e+06	118	1.91395e+06	118	1.95536e+06	118	1.96322e+06	118	1.95809e+06	118	1.93358e+06	118	1.92922e+06	118	1.94089e+06	118	1.95246e+06	118	1.89417e+06	118	1.80459e+06	118	1.81254e+06	118	1.76364e+06	118	1.75968e+06	118	1.8203e+06	118	1.73586e+06	118	1.77039e+06
	119	1.97594e+06	119	2.02993e+06	119	1.86001e+06	119	1.93047e+06	119	1.88872e+06	119	1.9165e+06	119	1.99482e+06	119	1.90053e+06	119	1.91568e+06	119	1.97018e+06	119	1.97148e+06	119	1.94049e+06	119	1.918e+06	119	1.94331e+06	119	1.94103e+06	119	1.95883e+06	119	1.89452e+06	119	1.80016e+06	119	1.81745e+06	119	1.74878e+06	119	1.75484e+06	119	1.82573e+06	119	1.73191e+06	119	1.77022e+06
	120	1.98113e+06	120	2.03341e+06	120	1.84995e+06	120	1.93493e+06	120	1.88514e+06	120	1.91676e+06	120	2.00187e+06	120	1.8982e+06	120	1.92428e+06	120	1.96917e+06	120	1.96526e+06	120	1.95974e+06	120	1.93714e+06	120	1.9296e+06	120	1.92462e+06	120	1.94998e+06	120	1.89662e+06	120	1.80833e+06	120	1.82417e+06	120	1.76044e+06	120	1.75119e+06	120	1.84121e+06	120	1.72792e+06	120	1.76676e+06
	121	1.97487e+06	121	2.02976e+06	121	1.85605e+06	121	1.92965e+06	121	1.88702e+06	121	1.9186e+06	121	1.9956e+06	121	1.87126e+06	121	1.91432e+06	121	1.95689e+06	121	1.95968e+06	121	1.94947e+06	121	1.94384e+06	121	1.92802e+06	121	1.93784e+06	121	1.95964e+06	121	1.8991e+06	121	1.82359e+06	121	1.81387e+06	121	1.74842e+06	121	1.75703e+06	121	1.8328e+06	121	1.73335e+06	121	1.78008e+06
	122	1.9865e+06	122	2.03897e+06	122	1.84736e+06	122	1.93781e+06	122	1.89583e+06	122	1.91461e+06	122	1.99655e+06	122	1.89151e+06	122	1.91265e+06	122	1.967e+06	122	1.96857e+06	122	1.94286e+06	122	1.92831e+06	122	1.92895e+06	122	1.9297e+06	122	1.95893e+06	122	1.91228e+06	122	1.83017e+06	122	1.80611e+06	122	1.73123e+06	122	1.74977e+06	122	1.8328e+06	122	1.71332e+06	122	1.7576e+06
	123	1.98508e+06	123	2.0394e+06	123	1.85489e+06	123	1.93157e+06	123	1.88552e+06	123	1.91932e+06	123	1.98963e+06	123	1.8926e+06	123	1.92165e+06	123	1.96391e+06	123	1.97249e+06	123	1.95635e+06	123	1.93871e+06	123	1.93834e+06	123	1.93063e+06	123	1.95581e+06	123	1.90579e+06	123	1.81547e+06	123	1.81743e+06	123	1.73527e+06	123	1.75984e+06	123	1.83095e+06	123	1.7177e+06	123	1.77764e+06
	124	1.98536e+06	124	2.03574e+06	124	1.8513e+06	124	1.93156e+06	124	1.89179e+06	124	1.9141e+06	124	2.00108e+06	124	1.89353e+06	124	1.9223e+06	124	1.96121e+06	124	1.96056e+06	124	1.95622e+06	124	1.93414e+06	124	1.93325e+06	124	1.93468e+06	124	1.95296e+06	124	1.89516e+06	124	1.81223e+06	124	1.82327e+06	124	1.73939e+06	124	1.75085e+06	124	1.83056e+06	124	1.73275e+06	124	1.76505e+06
	125	1.96677e+06	125	2.03291e+06	125	1.85042e+06	125	1.92717e+06	125	1.89052e+06	125	1.92204e+06	125	1.99111e+06	125	1.89863e+06	125	1.9163e+06	125	1.95743e+06	125	1.97752e+06	125	1.95402e+06	125	1.9364e+06	125	1.94118e+06	125	1.93693e+06	125	1.963e+06	125	1.89781e+06	125	1.81825e+06	125	1.81469e+06	125	1.73437e+06	125	1.75635e+06	125	1.82772e+06	125	1.73376e+06	125	1.76945e+06
	126	1.9822e+06	126	2.03458e+06	126	1.85847e+06	126	1.94052e+06	126	1.88691e+06	126	1.91493e+06	126	1.99973e+06	126	1.88505e+06	126	1.92271e+06	126	1.95331e+06	126	1.97059e+06	126	1.9482e+06	126	1.92959e+06	126	1.9384e+06	126	1.94641e+06	126	1.95717e+06	126	1.89672e+06	126	1.8212e+06	126	1.81287e+06	126	1.73454e+06	126	1.76296e+06	126	1.82276e+06	126	1.73101e+06	126	1.77039e+06
	127	1.97298e+06	127	2.03432e+06	127	1.8476e+06	127	1.92884e+06	127	1.89355e+06	127	1.91008e+06	127	2.00362e+06	127	1.89504e+06	127	1.92222e+06	127	1.96177e+06	127	1.96484e+06	127	1.95277e+06	127	1.92783e+06	127	1.9353e+06	127	1.93562e+06	127	1.95363e+06	127	1.90663e+06	127	1.81942e+06	127	1.82112e+06	127	1.73793e+06	127	1.75891e+06	127	1.8333e+06	127	1.72888e+06	127	1.77669e+06
	128	1.98542e+06	128	2.0401e+06	128	1.83563e+06	128	1.93623e+06	128	1.88199e+06	128	1.91888e+06	128	1.99654e+06	128	1.90003e+06	128	1.91881e+06	128	1.96494e+06	128	1.9729e+06	128	1.94467e+06	128	1.93081e+06	128	1.9251e+06	128	1.92464e+06	128	1.95564e+06	128	1.89154e+06	128	1.81399e+06	128	1.81581e+06	128	1.75088e+06	128	1.75358e+06	128	1.82379e+06	128	1.73055e+06	128	1.77462e+06
	129	1.98907e+06	129	2.03045e+06	129	1.85102e+06	129	1.94251e+06	129	1.88283e+06	129	1.91978e+06	129	1.9903e+06	129	1.89726e+06	129	1.91899e+06	129	1.96318e+06	129	1.97036e+06	129	1.95629e+06	129	1.94372e+06	129	1.92701e+06	129	1.94232e+06	129	1.94789e+06	129	1.90524e+06	129	1.80796e+06	129	1.81713e+06	129	1.75705e+06	129	1.74703e+06	129	1.83244e+06	129	1.7357e+06	129	1.7632e+06
	130	1.97872e+06	130	2.02952e+06	130	1.85557e+06	130	1.93141e+06	130	1.88022e+06	130	1.91481e+06	130	2.00316e+06	130	1.89562e+06	130	1.91221e+06	130	1.95559e+06	130	1.96418e+06	130	1.95333e+06	130	1.93153e+06	130	1.92099e+06	130	1.93022e+06	130	1.95571e+06	130	1.89503e+06	130	1.80227e+06	130	1.81955e+06	130	1.7544e+06	130	1.75286e+06	130	1.82563e+06	130	1.72883e+06	130	1.77503e+06
	131	1.97325e+06	131	2.02988e+06	131	1.85357e+06	131	1.93594e+06	131	1.88852e+06	131	1.92144e+06	131	1.99923e+06	131	1.89917e+06	131	1.91566e+06	131	1.96291e+06	131	1.9701e+06	131	1.95893e+06	131	1.9336e+06	131	1.93464e+06	131	1.94254e+06	131	1.95923e+06	131	1.90599e+06	131	1.80638e+06	131	1.8238e+06	131	1.75503e+06	131	1.76279e+06	131	1.82828e+06	131	1.72978e+06	131	1.7777e+06
	132	1.98432e+06	132	2.0238e+06	132	1.8533e+06	132	1.92714e+06	132	1.90101e+06	132	1.91797e+06	132	2.00125e+06	132	1.89655e+06	132	1.92144e+06	132	1.95423e+06	132	1.97128e+06	132	1.95071e+06	132	1.94334e+06	132	1.93936e+06	132	1.93694e+06	132	1.95688e+06	132	1.90162e+06	132	1.81092e+06	132	1.82525e+06	132	1.761e+06	132	1.76153e+06	132	1.83333e+06	132	1.73548e+06	132	1.77867e+06
	133	1.97764e+06	133	2.03899e+06	133	1.85594e+06	133	1.93157e+06	133	1.89122e+06	133	1.91983e+06	133	1.99725e+06	133	1.8921e+06	133	1.90907e+06	133	1.94969e+06	133	1.96904e+06	133	1.95145e+06	133	1.93269e+06	133	1.93512e+06	133	1.94479e+06	133	1.95713e+06	133	1.89668e+06	133	1.81142e+06	133	1.81578e+06	133	1.74603e+06	133	1.7526e+06	133	1.82391e+06	133	1.7342e+06	133	1.77217e+06
	134	1.9832e+06	134	2.03338e+06	134	1.84741e+06	134	1.93921e+06	134	1.88669e+06	134	1.92117e+06	134	2.00332e+06	134	1.89641e+06	134	1.92621e+06	134	1.96726e+06	134	1.9654e+06	134	1.94953e+06	134	1.93085e+06	134	1.92717e+06	134	1.93715e+06	134	1.95744e+06	134	1.90273e+06	134	1.79604e+06	134	1.81719e+06	134	1.75487e+06	134	1.76018e+06	134	1.82994e+06	134	1.72555e+06	134	1.75991e+06
	135	1.97482e+06	135	2.02318e+06	135	1.84736e+06	135	1.94182e+06	135	1.88314e+06	135	1.92738e+06	135	1.9907e+06	135	1.89777e+06	135	1.92246e+06	135	1.96144e+06	135	1.96992e+06	135	1.9515e+06	135	1.94077e+06	135	1.92403e+06	135	1.93269e+06	135	1.96209e+06	135	1.90744e+06	135	1.79898e+06	135	1.81051e+06	135	1.76044e+06	135	1.75751e+06	135	1.81258e+06	135	1.72451e+06	135	1.76908e+06
	136	1.98849e+06	136	2.03215e+06	136	1.85702e+06	136	1.93494e+06	136	1.88836e+06	136	1.92268e+06	136	1.98738e+06	136	1.89902e+06	136	1.91341e+06	136	1.95675e+06	136	1.9586e+06	136	1.94805e+06	136	1.92561e+06	136	1.9293e+06	136	1.93222e+06	136	1.9491e+06	136	1.89278e+06	136	1.80735e+06	136	1.82663e+06	136	1.76015e+06	136	1.75754e+06	136	1.81953e+06	136	1.7294e+06	136	1.77371e+06
	137	1.98109e+06	137	2.02534e+06	137	1.85527e+06	137	1.94297e+06	137	1.88081e+06	137	1.92447e+06	137	2.00005e+06	137	1.89504e+06	137	1.91679e+06	137	1.96123e+06	137	1.96629e+06	137	1.95077e+06	137	1.93203e+06	137	1.9299e+06	137	1.93473e+06	137	1.95229e+06	137	1.90141e+06	137	1.79845e+06	137	1.81533e+06	137	1.75007e+06	137	1.76015e+06	137	1.82236e+06	137	1.73083e+06	137	1.77048e+06
	138	1.97835e+06	138	2.03622e+06	138	1.85564e+06	138	1.93835e+06	138	1.88712e+06	138	1.92067e+06	138	1.99766e+06	138	1.89758e+06	138	1.92745e+06	138	1.96425e+06	138	1.9707e+06	138	1.94957e+06	138	1.93697e+06	138	1.92671e+06	138	1.93054e+06	138	1.95944e+06	138	1.90385e+06	138	1.79129e+06	138	1.8061e+06	138	1.75185e+06	138	1.76051e+06	138	1.83527e+06	138	1.7304e+06	138	1.77247e+06
	139	1.98601e+06	139	2.03238e+06	139	1.84258e+06	139	1.93271e+06	139	1.88684e+06	139	1.91176e+06	139	1.99782e+06	139	1.89583e+06	139	1.92196e+06	139	1.96376e+06	139	1.9721e+06	139	1.94047e+06	139	1.9322e+06	139	1.93307e+06	139	1.93636e+06	139	1.94566e+06	139	1.8999e+06	139	1.79643e+06	139	1.81821e+06	139	1.75845e+06	139	1.74838e+06	139	1.81379e+06	139	1.73489e+06	139	1.76609e+06
	140	1.96118e+06	140	2.03455e+06	140	1.84153e+06	140	1.92626e+06	140	1.88619e+06	140	1.92699e+06	140	1.9921e+06	140	1.88854e+06	140	1.92194e+06	140	1.96014e+06	140	1.96613e+06	140	1.96119e+06	140	1.93948e+06	140	1.94204e+06	140	1.92706e+06	140	1.94726e+06	140	1.89743e+06	140	1.78513e+06	140	1.82374e+06	140	1.75189e+06	140	1.75061e+06	140	1.81981e+06	140	1.72602e+06	140	1.7734e+06
	141	1.96617e+06	141	2.03219e+06	141	1.85744e+06	141	1.9317e+06	141	1.88592e+06	141	1.89698e+06	141	1.98932e+06	141	1.89178e+06	141	1.91646e+06	141	1.96282e+06	141	1.96763e+06	141	1.94875e+06	141	1.93506e+06	141	1.93787e+06	141	1.9422e+06	141	1.95461e+06	141	1.9046e+06	141	1.79923e+06	141	1.82129e+06	141	1.75476e+06	141	1.76183e+06	141	1.8213e+06	141	1.71395e+06	141	1.76372e+06
[truncated: 459 more rows]

## Sheet: Fig5b,c Transport Empty - Raw
ACMA Transport traces of empty liposomes - ordered by biological replicate and labeled by WT replicate for normalization
[truncated: 604 more rows]

[truncated: 3 more sheets: Fig5c Transport - Processed, SuppFig1a SDS-PAGE Uncropped, SuppFig3a SDS-PAGE Uncropped]
